# Supplementary material for: Crystal structure of rac-(3aR*,9aS*)-4,4,4-tri­chloro-1,2,3,3a,4,9a-hexa­hydro-4λ5,9λ4-cyclo­penta­[4,5][1,3]tellurazolo[3,2-a]pyridine
Source: Acta Crystallogr E Crystallogr Commun. 2015 Jul 22;71(Pt 8):o598–9. doi: 10.1107/S2056989015012311 (PMC4571417; doi:10.1107/S2056989015012311)
Supplement: Supplementary file 1 [file e-71-0o598-sup1.cif]

##############################################################################
#                                                                            #
# This CIF contains the data in a paper accepted for publication in          #
# Acta Crystallographica Section E. It conforms to the requirements of       #
# Notes for Authors for Acta Crystallographica Section E, and has been       #
# peer reviewed under the auspices of the IUCr Commission on Journals.       #
#                                                                            #
# Full details of the Crystallographic Information File format               #
# are given in the paper "The Crystallographic Information File (CIF):       #
# a New Standard Archive File for Crystallography" by S. R. Hall, F. H.      #
# Allen and I. D. Brown [Acta Cryst. (1991), A47, 655-685].                  #
#                                                                            #
# The current version of the core CIF dictionary is obtainable from          #
# ftp://ftp.iucr.org/pub/cif_core.dic.                                       #
#                                                                            #
# Software is freely available for graphical display of the structure(s)     #
# in this CIF. For information consult the CIF software page                 #
# http://www.iucr.org/resources/cif/software.                                #
#                                                                            #
# This file may be used for bona fide research purposes within the           #
# scientific community so long as proper attribution is given to the journal # 
# article from which it was obtained.                                        #
#                                                                            #
##############################################################################
data_global
_audit_creation_method     'from SHELXL97 CIF and IUCr SHELXL97-template'
_journal_date_recd_electronic     2015-06-19
_journal_date_accepted     2015-06-26
_journal_name_full     'Acta Crystallographica, Section E'
_journal_year     2015
_journal_volume     71
_journal_issue      8
_journal_page_first     o598
_journal_page_last     o599
_journal_paper_category     HO
_journal_paper_doi     10.1107/S2056989015012311
_journal_coeditor_code     RK2431
_publ_contact_author_name     'Rizvan K. Askerov'
_publ_contact_author_address
;
Department of Chemistry, Baku State University,
23 Z. Khalilov St., Baku, AZ-1148, Azerbaijan
;
_publ_contact_author_email     'rizvankam@bk.ru'
_publ_contact_author_fax     '+994(012)4983376'
_publ_contact_author_phone     '+994(012)4390958'
_publ_section_title
;\
Crystal structure of
<i>rac</i>-(3a<i>R</i>*,9a<i>S</i>*)-4,4,4-trichloro-1,2,3,3a,4,9a-hexahydro-\
4\l^5^,9\l^4^-cyclopenta[4,5][1,3]tellurazolo[3,2-<i>a</i>]pyridine
;
_publ_section_title_footnote     .
loop_
    _publ_author_name
    _publ_author_footnote
    _publ_author_address
    'Rizvan K. Askerov' .
;
Department of Chemistry, Baku State University,
23 Z. Khalilov St, Baku, AZ-1148, Azerbaijan
;
    'Julia M. Lukiyanova' .
;
R. E. Alekseev Nizhny Novgorod State Technical University,
24 Minin St, Nizhny Novgorod 603950, Russian Federation
;
    'Zhanna V. Matsulevich' .
;
R. E. Alekseev Nizhny Novgorod State Technical University,
24 Minin St, Nizhny Novgorod 603950, Russian Federation
;
    'Alexander V. Borisov' .
;
R. E. Alekseev Nizhny Novgorod State Technical University,
24 Minin St, Nizhny Novgorod 603950, Russian Federation
;
    'Victor N. Khrustalev' .
;
Inorganic Chemistry Department, Peoples' Friendship University of Russia,
6 Miklukho-Maklay St, Moscow 117198, Russian Federation
A.N. Nesmeyanov Institute of Organoelement Compounds of
Russian Academy of Sciences, 28 Vavilov St, Moscow 119991,
Russian Federation
;
_publ_section_synopsis     .
data_I
_audit_creation_method     SHELXL-2014/6
_database_code_depnum_ccdc_archive     'CCDC 1409052'
_chemical_name_systematic
;\
<i>rac</i>-(3a<i>R</i>*,9a<i>S</i>*)-4,4,4-Trichloro-1,2,3,3a,4,9a-hexahydro-\
4\l^5^,9\l^4^-cyclopenta[4,5][1,3]tellurazolo[3,2-<i>a</i>]pyridine
;
_chemical_name_common     ?
_chemical_formula_moiety     'C10 H12 Cl3 N Te'
_chemical_formula_sum     'C10 H12 Cl3 N Te'
_chemical_formula_iupac     'C10 H12 Cl3 N Te'
_chemical_formula_weight     380.16
_chemical_melting_point     ?
_shelx_space_group_comment
;
The symmetry employed for this shelxl refinement is uniquely defined
by the following loop, which should always be used as a source of
symmetry information in preference to the above space-group names.
They are only intended as comments.
;
_space_group_crystal_system     monoclinic
_space_group_name_H-M_alt     'P 21/c'
_space_group_name_Hall     '-P 2ybc'
loop_
    _space_group_symop_operation_xyz
    'x, y, z'
    '-x, y+1/2, -z+1/2'
    '-x, -y, -z'
    'x, -y-1/2, z-1/2'
_cell_length_a     14.3279(6)
_cell_length_b     11.2539(5)
_cell_length_c     16.2967(7)
_cell_angle_alpha     90
_cell_angle_beta     94.5460(10)
_cell_angle_gamma     90
_cell_volume     2619.5(2)
_cell_formula_units_Z     8
_cell_measurement_reflns_used     9992
_cell_measurement_theta_min     2.20
_cell_measurement_theta_max     32.45
_cell_measurement_temperature     120(2)
_exptl_crystal_description     prism
_exptl_crystal_colour     yellow
_exptl_crystal_size_max     0.200
_exptl_crystal_size_mid     0.150
_exptl_crystal_size_min     0.150
_exptl_crystal_density_diffrn     1.928
_exptl_crystal_density_meas     ?
_exptl_crystal_density_method     ?
_exptl_crystal_F_000     1456
_exptl_absorpt_coefficient_mu     2.851
_exptl_absorpt_correction_type     multi-scan
_exptl_absorpt_process_details
;
(SADABS; Bruker, 2003)
;
_shelx_estimated_absorpt_T_min     0.599
_shelx_estimated_absorpt_T_max     0.674
_exptl_absorpt_correction_T_min     0.595
_exptl_absorpt_correction_T_max     0.666
_diffrn_ambient_temperature     120(2)
_diffrn_radiation_type     MoK\a
_diffrn_radiation_wavelength     0.71073
_diffrn_measurement_device_type     'Bruker APEXII CCD'
_diffrn_measurement_method     '\f and \w scans'
_diffrn_detector_area_resol_mean     ?
_diffrn_reflns_number     32448
_diffrn_reflns_av_R_equivalents     0.0370
_diffrn_reflns_theta_min     1.426
_diffrn_reflns_theta_max     29.997
_diffrn_reflns_theta_full     25.242
_diffrn_measured_fraction_theta_max     1.000
_diffrn_measured_fraction_theta_full     1.000
_diffrn_reflns_limit_h_min     -20
_diffrn_reflns_limit_h_max     20
_diffrn_reflns_limit_k_min     -15
_diffrn_reflns_limit_k_max     15
_diffrn_reflns_limit_l_min     -22
_diffrn_reflns_limit_l_max     22
_refine_special_details     ?
_reflns_number_total     7642
_reflns_number_gt     6535
_reflns_threshold_expression     I>2\s(I)
_refine_ls_structure_factor_coef     Fsqd
_refine_ls_matrix_type     full
_refine_ls_R_factor_all     0.0405
_refine_ls_R_factor_gt     0.0300
_refine_ls_wR_factor_gt     0.0561
_refine_ls_wR_factor_ref     0.0586
_refine_ls_goodness_of_fit_ref     1.076
_refine_ls_restrained_S_all     1.076
_refine_ls_number_reflns     7642
_refine_ls_number_parameters     271
_refine_ls_number_restraints     0
_refine_ls_hydrogen_treatment     constr
_refine_ls_weighting_scheme     calc
_refine_ls_weighting_details
              'w=1/[\s^2^(Fo^2^)+(0.0215P)^2^+1.2054P] where P=(Fo^2^+2Fc^2^)/3'
_atom_sites_solution_hydrogens     geom
_atom_sites_solution_primary     direct
_atom_sites_solution_secondary     difmap
_refine_ls_shift/su_max     0.001
_refine_ls_shift/su_mean     0.000
_refine_diff_density_max     0.761
_refine_diff_density_min     -0.559
_refine_ls_extinction_method     none
_refine_ls_extinction_coef     .
loop_
    _atom_type_symbol
    _atom_type_description
    _atom_type_scat_dispersion_real
    _atom_type_scat_dispersion_imag
    _atom_type_scat_source
    'C' 'C' 0.0033 0.0016
                         'International Tables Vol C Tables 4.2.6.8 and 6.1.1.4'
    'H' 'H' 0.0000 0.0000
                         'International Tables Vol C Tables 4.2.6.8 and 6.1.1.4'
    'N' 'N' 0.0061 0.0033
                         'International Tables Vol C Tables 4.2.6.8 and 6.1.1.4'
    'Cl' 'Cl' 0.1484 0.1585
                         'International Tables Vol C Tables 4.2.6.8 and 6.1.1.4'
    'Te' 'Te' -0.5308 1.6751
                         'International Tables Vol C Tables 4.2.6.8 and 6.1.1.4'
_computing_data_collection
;
APEX2 (Bruker, 2005)
;
_computing_cell_refinement
;
SAINT (Bruker, 2001)
;
_computing_data_reduction
;
SAINT (Bruker, 2001)
;
_computing_structure_solution
;
SHELXTL (Sheldrick, 2008)
;
_computing_structure_refinement
;
SHELXTL (Sheldrick, 2008)
;
_computing_molecular_graphics
;
SHELXTL (Sheldrick, 2008)
;
_computing_publication_material
;
SHELXTL (Sheldrick, 2008)
;
loop_
    _atom_site_type_symbol
    _atom_site_label
    _atom_site_fract_x
    _atom_site_fract_y
    _atom_site_fract_z
    _atom_site_U_iso_or_equiv
    _atom_site_adp_type
    _atom_site_calc_flag
    _atom_site_occupancy
    _atom_site_disorder_assembly
    _atom_site_disorder_group
    Cl Cl1 -0.05985(5) 0.72835(7) 0.58167(5) 0.02922(15) Uani d 1 . .
    Cl Cl2 0.14184(5) 0.93448(6) 0.38971(4) 0.02747(15) Uani d 1 . .
    Cl Cl3 0.12938(5) 1.00286(6) 0.61789(4) 0.02427(14) Uani d 1 . .
    C C1 0.1831(3) 0.5277(3) 0.5165(2) 0.0453(9) Uani d 1 . .
    H H1A 0.1220 0.4886 0.5215 0.054 Uiso calc 1 . .
    H H1B 0.2254 0.4714 0.4911 0.054 Uiso calc 1 . .
    C C2 0.2250(3) 0.5689(3) 0.5989(2) 0.0422(9) Uani d 1 . .
    H H2A 0.2929 0.5843 0.5976 0.051 Uiso calc 1 . .
    H H2B 0.2155 0.5091 0.6420 0.051 Uiso calc 1 . .
    C C3 0.1724(2) 0.6828(3) 0.61445(19) 0.0329(7) Uani d 1 . .
    H H3A 0.2083 0.7337 0.6552 0.040 Uiso calc 1 . .
    H H3B 0.1101 0.6658 0.6341 0.040 Uiso calc 1 . .
    C C3A 0.16345(18) 0.7410(2) 0.52939(17) 0.0214(5) Uani d 1 . .
    H H3C 0.2194 0.7934 0.5259 0.026 Uiso calc 1 . .
    Te Te4 0.04220(2) 0.84673(2) 0.49461(2) 0.01829(5) Uani d 1 . .
    C C4A 0.01838(19) 0.7106(2) 0.40406(17) 0.0213(5) Uani d 1 . .
    C C5 -0.0573(2) 0.7027(3) 0.34626(18) 0.0275(6) Uani d 1 . .
    H H5 -0.1078 0.7574 0.3471 0.033 Uiso calc 1 . .
    C C6 -0.0589(2) 0.6143(3) 0.28727(18) 0.0311(7) Uani d 1 . .
    H H6 -0.1106 0.6076 0.2473 0.037 Uiso calc 1 . .
    C C7 0.0154(2) 0.5356(3) 0.28687(18) 0.0313(7) Uani d 1 . .
    H H7 0.0149 0.4743 0.2468 0.038 Uiso calc 1 . .
    C C8 0.0895(2) 0.5471(3) 0.34498(18) 0.0272(6) Uani d 1 . .
    H H8 0.1413 0.4945 0.3444 0.033 Uiso calc 1 . .
    N N9 0.08939(16) 0.6327(2) 0.40306(14) 0.0219(5) Uani d 1 . .
    C C9A 0.1713(2) 0.6402(3) 0.46615(19) 0.0265(6) Uani d 1 . .
    H H9A 0.2293 0.6531 0.4370 0.032 Uiso calc 1 . .
    Cl Cl4 0.28653(5) 0.27629(7) 0.24383(4) 0.02950(16) Uani d 1 . .
    Cl Cl5 0.40398(6) 0.64964(7) 0.11901(5) 0.03456(17) Uani d 1 . .
    Cl Cl6 0.36234(5) 0.56379(6) 0.35946(4) 0.02687(15) Uani d 1 . .
    C C11 0.5970(2) 0.4070(3) 0.1259(2) 0.0338(7) Uani d 1 . .
    H H11A 0.6415 0.3549 0.0995 0.041 Uiso calc 1 . .
    H H11B 0.5744 0.4696 0.0865 0.041 Uiso calc 1 . .
    C C12 0.6412(2) 0.4601(3) 0.2044(2) 0.0369(8) Uani d 1 . .
    H H12A 0.6820 0.5280 0.1927 0.044 Uiso calc 1 . .
    H H12B 0.6787 0.4001 0.2369 0.044 Uiso calc 1 . .
    C C13 0.55749(19) 0.5014(3) 0.2505(2) 0.0306(7) Uani d 1 . .
    H H13A 0.5737 0.5025 0.3107 0.037 Uiso calc 1 . .
    H H13B 0.5368 0.5818 0.2325 0.037 Uiso calc 1 . .
    C C13A 0.48125(18) 0.4089(3) 0.22756(17) 0.0220(6) Uani d 1 . .
    H H13C 0.4777 0.3543 0.2756 0.026 Uiso calc 1 . .
    Te Te14 0.34174(2) 0.47397(2) 0.19378(2) 0.01873(5) Uani d 1 . .
    C C14A 0.36030(19) 0.3737(3) 0.08412(16) 0.0217(6) Uani d 1 . .
    C C15 0.2958(2) 0.3570(3) 0.01782(17) 0.0262(6) Uani d 1 . .
    H H15 0.2388 0.4004 0.0138 0.031 Uiso calc 1 . .
    C C16 0.3149(2) 0.2764(3) -0.04306(17) 0.0307(7) Uani d 1 . .
    H H16 0.2713 0.2653 -0.0894 0.037 Uiso calc 1 . .
    C C17 0.3974(2) 0.2124(3) -0.03626(19) 0.0319(7) Uani d 1 . .
    H H17 0.4099 0.1551 -0.0768 0.038 Uiso calc 1 . .
    C C18 0.4612(2) 0.2323(3) 0.02985(18) 0.0276(6) Uani d 1 . .
    H H18 0.5186 0.1898 0.0347 0.033 Uiso calc 1 . .
    N N19 0.44226(16) 0.3125(2) 0.08791(14) 0.0222(5) Uani d 1 . .
    C C19A 0.51593(18) 0.3360(3) 0.15587(17) 0.0234(6) Uani d 1 . .
    H H19A 0.5405 0.2582 0.1779 0.028 Uiso calc 1 . .
loop_
    _atom_site_aniso_label
    _atom_site_aniso_U_11
    _atom_site_aniso_U_22
    _atom_site_aniso_U_33
    _atom_site_aniso_U_12
    _atom_site_aniso_U_13
    _atom_site_aniso_U_23
    Cl1 0.0258(3) 0.0311(4) 0.0313(4) -0.0041(3) 0.0053(3) -0.0004(3)
    Cl2 0.0271(3) 0.0286(4) 0.0263(4) -0.0033(3) -0.0006(3) 0.0069(3)
    Cl3 0.0208(3) 0.0290(4) 0.0222(3) -0.0004(3) -0.0029(2) -0.0050(3)
    C1 0.051(2) 0.0229(16) 0.057(2) 0.0052(15) -0.0242(18) 0.0049(16)
    C2 0.048(2) 0.0284(17) 0.047(2) 0.0007(15) -0.0177(17) 0.0069(15)
    C3 0.0283(16) 0.0419(19) 0.0277(16) 0.0102(14) -0.0034(12) 0.0090(14)
    C3A 0.0181(12) 0.0208(13) 0.0247(14) 0.0035(10) -0.0017(10) 0.0023(11)
    Te4 0.01718(8) 0.01745(8) 0.01955(9) 0.00076(6) -0.00290(6) -0.00165(7)
    C4A 0.0222(13) 0.0208(13) 0.0209(13) 0.0001(11) 0.0021(10) -0.0005(11)
    C5 0.0299(15) 0.0264(15) 0.0248(15) 0.0027(12) -0.0067(12) -0.0029(12)
    C6 0.0371(17) 0.0318(16) 0.0233(15) -0.0023(13) -0.0037(13) -0.0031(13)
    C7 0.0435(18) 0.0300(16) 0.0212(15) -0.0057(14) 0.0084(13) -0.0071(13)
    C8 0.0335(16) 0.0227(14) 0.0263(15) 0.0031(12) 0.0084(12) -0.0029(12)
    N9 0.0224(11) 0.0212(12) 0.0223(12) -0.0008(9) 0.0032(9) -0.0002(9)
    C9A 0.0214(14) 0.0258(15) 0.0317(16) 0.0061(11) -0.0027(12) -0.0038(12)
    Cl4 0.0306(4) 0.0338(4) 0.0233(3) -0.0059(3) -0.0024(3) 0.0080(3)
    Cl5 0.0336(4) 0.0306(4) 0.0393(4) -0.0030(3) 0.0012(3) 0.0096(3)
    Cl6 0.0283(4) 0.0286(4) 0.0239(3) -0.0009(3) 0.0033(3) -0.0047(3)
    C11 0.0202(14) 0.050(2) 0.0319(17) -0.0041(14) 0.0028(12) -0.0112(15)
    C12 0.0240(15) 0.048(2) 0.0391(19) -0.0058(14) 0.0030(13) -0.0151(16)
    C13 0.0201(14) 0.0386(18) 0.0321(17) 0.0015(12) -0.0044(12) -0.0116(14)
    C13A 0.0165(12) 0.0299(15) 0.0190(13) 0.0028(11) -0.0023(10) -0.0020(11)
    Te14 0.01635(8) 0.02350(9) 0.01601(8) 0.00111(7) -0.00087(6) 0.00012(7)
    C14A 0.0215(13) 0.0270(15) 0.0165(13) -0.0005(11) 0.0016(10) 0.0042(11)
    C15 0.0227(14) 0.0365(17) 0.0189(14) -0.0001(12) -0.0007(11) 0.0016(12)
    C16 0.0292(15) 0.047(2) 0.0154(13) -0.0090(14) -0.0004(11) -0.0029(13)
    C17 0.0330(16) 0.0387(18) 0.0241(15) -0.0061(14) 0.0030(12) -0.0100(13)
    C18 0.0284(15) 0.0295(16) 0.0254(15) -0.0015(12) 0.0047(12) -0.0066(12)
    N19 0.0227(12) 0.0262(12) 0.0175(11) -0.0017(9) 0.0004(9) -0.0030(9)
    C19A 0.0186(13) 0.0282(15) 0.0222(14) 0.0027(11) -0.0045(10) -0.0062(12)
_geom_special_details
;
All s.u.'s (except the s.u. in the dihedral angle between two l.s. planes)
are estimated using the full covariance matrix. The cell s.u.'s are taken
into account individually in the estimation of s.u.'s in distances, angles
and torsion angles; correlations between s.u.'s in cell parameters are only
used when they are defined by crystal symmetry. An approximate (isotropic)
treatment of cell s.u.'s is used for estimating s.u.'s involving l.s. planes.
;
loop_
    _geom_bond_atom_site_label_1
    _geom_bond_atom_site_label_2
    _geom_bond_site_symmetry_2
    _geom_bond_distance
    _geom_bond_publ_flag
    Cl1 Te4 . 2.5009(7) ?
    Cl2 Te4 . 2.5145(7) ?
    Cl3 Te4 . 2.8786(7) ?
    C1 C2 . 1.501(5) ?
    C1 C9A . 1.510(4) ?
    C1 H1A . 0.9900 ?
    C1 H1B . 0.9900 ?
    C2 C3 . 1.518(5) ?
    C2 H2A . 0.9900 ?
    C2 H2B . 0.9900 ?
    C3 C3A . 1.529(4) ?
    C3 H3A . 0.9900 ?
    C3 H3B . 0.9900 ?
    C3A C9A . 1.543(4) ?
    C3A Te4 . 2.144(3) ?
    C3A H3C . 1.0000 ?
    Te4 C4A . 2.136(3) ?
    C4A N9 . 1.344(3) ?
    C4A C5 . 1.382(4) ?
    C5 C6 . 1.382(4) ?
    C5 H5 . 0.9500 ?
    C6 C7 . 1.385(4) ?
    C6 H6 . 0.9500 ?
    C7 C8 . 1.372(4) ?
    C7 H7 . 0.9500 ?
    C8 N9 . 1.351(4) ?
    C8 H8 . 0.9500 ?
    N9 C9A . 1.500(4) ?
    C9A H9A . 1.0000 ?
    Cl4 Te14 . 2.5184(7) ?
    Cl5 Te14 . 2.5220(8) ?
    Cl6 Te14 . 2.8763(7) ?
    C11 C12 . 1.506(4) ?
    C11 C19A . 1.521(4) ?
    C11 H11A . 0.9900 ?
    C11 H11B . 0.9900 ?
    C12 C13 . 1.536(4) ?
    C12 H12A . 0.9900 ?
    C12 H12B . 0.9900 ?
    C13 C13A . 1.533(4) ?
    C13 H13A . 0.9900 ?
    C13 H13B . 0.9900 ?
    C13A C19A . 1.542(4) ?
    C13A Te14 . 2.159(3) ?
    C13A H13C . 1.0000 ?
    Te14 C14A . 2.148(3) ?
    C14A N19 . 1.359(3) ?
    C14A C15 . 1.377(4) ?
    C15 C16 . 1.388(4) ?
    C15 H15 . 0.9500 ?
    C16 C17 . 1.381(4) ?
    C16 H16 . 0.9500 ?
    C17 C18 . 1.375(4) ?
    C17 H17 . 0.9500 ?
    C18 N19 . 1.350(4) ?
    C18 H18 . 0.9500 ?
    N19 C19A . 1.492(3) ?
    C19A H19A . 1.0000 ?
loop_
    _geom_angle_atom_site_label_1
    _geom_angle_atom_site_label_2
    _geom_angle_atom_site_label_3
    _geom_angle_site_symmetry_1
    _geom_angle_site_symmetry_3
    _geom_angle
    _geom_angle_publ_flag
    C2 C1 C9A . . 104.3(3) ?
    C2 C1 H1A . . 110.9 ?
    C9A C1 H1A . . 110.9 ?
    C2 C1 H1B . . 110.9 ?
    C9A C1 H1B . . 110.9 ?
    H1A C1 H1B . . 108.9 ?
    C1 C2 C3 . . 104.0(3) ?
    C1 C2 H2A . . 111.0 ?
    C3 C2 H2A . . 111.0 ?
    C1 C2 H2B . . 111.0 ?
    C3 C2 H2B . . 111.0 ?
    H2A C2 H2B . . 109.0 ?
    C2 C3 C3A . . 102.6(3) ?
    C2 C3 H3A . . 111.3 ?
    C3A C3 H3A . . 111.3 ?
    C2 C3 H3B . . 111.3 ?
    C3A C3 H3B . . 111.3 ?
    H3A C3 H3B . . 109.2 ?
    C3 C3A C9A . . 106.6(2) ?
    C3 C3A Te4 . . 119.02(19) ?
    C9A C3A Te4 . . 109.39(17) ?
    C3 C3A H3C . . 107.1 ?
    C9A C3A H3C . . 107.1 ?
    Te4 C3A H3C . . 107.1 ?
    C4A Te4 C3A . . 82.32(10) ?
    C4A Te4 Cl1 . . 86.64(8) ?
    C3A Te4 Cl1 . . 93.00(8) ?
    C4A Te4 Cl2 . . 83.11(8) ?
    C3A Te4 Cl2 . . 84.59(8) ?
    Cl1 Te4 Cl2 . . 169.70(3) ?
    N9 C4A C5 . . 120.2(3) ?
    N9 C4A Te4 . . 113.36(19) ?
    C5 C4A Te4 . . 126.2(2) ?
    C4A C5 C6 . . 119.3(3) ?
    C4A C5 H5 . . 120.4 ?
    C6 C5 H5 . . 120.4 ?
    C5 C6 C7 . . 119.6(3) ?
    C5 C6 H6 . . 120.2 ?
    C7 C6 H6 . . 120.2 ?
    C8 C7 C6 . . 119.3(3) ?
    C8 C7 H7 . . 120.3 ?
    C6 C7 H7 . . 120.3 ?
    N9 C8 C7 . . 120.4(3) ?
    N9 C8 H8 . . 119.8 ?
    C7 C8 H8 . . 119.8 ?
    C4A N9 C8 . . 121.1(2) ?
    C4A N9 C9A . . 120.5(2) ?
    C8 N9 C9A . . 118.4(2) ?
    N9 C9A C1 . . 111.9(2) ?
    N9 C9A C3A . . 113.9(2) ?
    C1 C9A C3A . . 105.3(3) ?
    N9 C9A H9A . . 108.5 ?
    C1 C9A H9A . . 108.5 ?
    C3A C9A H9A . . 108.5 ?
    C12 C11 C19A . . 102.5(2) ?
    C12 C11 H11A . . 111.3 ?
    C19A C11 H11A . . 111.3 ?
    C12 C11 H11B . . 111.3 ?
    C19A C11 H11B . . 111.3 ?
    H11A C11 H11B . . 109.2 ?
    C11 C12 C13 . . 104.1(2) ?
    C11 C12 H12A . . 110.9 ?
    C13 C12 H12A . . 110.9 ?
    C11 C12 H12B . . 110.9 ?
    C13 C12 H12B . . 110.9 ?
    H12A C12 H12B . . 109.0 ?
    C13A C13 C12 . . 104.1(2) ?
    C13A C13 H13A . . 110.9 ?
    C12 C13 H13A . . 110.9 ?
    C13A C13 H13B . . 110.9 ?
    C12 C13 H13B . . 110.9 ?
    H13A C13 H13B . . 109.0 ?
    C13 C13A C19A . . 106.3(2) ?
    C13 C13A Te14 . . 117.36(19) ?
    C19A C13A Te14 . . 109.55(17) ?
    C13 C13A H13C . . 107.8 ?
    C19A C13A H13C . . 107.8 ?
    Te14 C13A H13C . . 107.8 ?
    C14A Te14 C13A . . 82.00(10) ?
    C14A Te14 Cl4 . . 82.42(7) ?
    C13A Te14 Cl4 . . 85.77(8) ?
    C14A Te14 Cl5 . . 86.45(8) ?
    C13A Te14 Cl5 . . 91.91(8) ?
    Cl4 Te14 Cl5 . . 168.84(3) ?
    N19 C14A C15 . . 119.4(3) ?
    N19 C14A Te14 . . 113.09(18) ?
    C15 C14A Te14 . . 127.2(2) ?
    C14A C15 C16 . . 119.4(3) ?
    C14A C15 H15 . . 120.3 ?
    C16 C15 H15 . . 120.3 ?
    C17 C16 C15 . . 120.0(3) ?
    C17 C16 H16 . . 120.0 ?
    C15 C16 H16 . . 120.0 ?
    C18 C17 C16 . . 119.3(3) ?
    C18 C17 H17 . . 120.4 ?
    C16 C17 H17 . . 120.4 ?
    N19 C18 C17 . . 120.0(3) ?
    N19 C18 H18 . . 120.0 ?
    C17 C18 H18 . . 120.0 ?
    C18 N19 C14A . . 121.8(2) ?
    C18 N19 C19A . . 118.0(2) ?
    C14A N19 C19A . . 120.1(2) ?
    N19 C19A C11 . . 111.6(2) ?
    N19 C19A C13A . . 113.9(2) ?
    C11 C19A C13A . . 105.3(2) ?
    N19 C19A H19A . . 108.6 ?
    C11 C19A H19A . . 108.6 ?
    C13A C19A H19A . . 108.6 ?
loop_
    _geom_torsion_atom_site_label_1
    _geom_torsion_atom_site_label_2
    _geom_torsion_atom_site_label_3
    _geom_torsion_atom_site_label_4
    _geom_torsion_site_symmetry_1
    _geom_torsion_site_symmetry_2
    _geom_torsion_site_symmetry_3
    _geom_torsion_site_symmetry_4
    _geom_torsion
    _geom_torsion_publ_flag
    C9A C1 C2 C3 . . . . 40.7(4) ?
    C1 C2 C3 C3A . . . . -39.5(4) ?
    C2 C3 C3A C9A . . . . 23.5(3) ?
    C2 C3 C3A Te4 . . . . 147.7(2) ?
    N9 C4A C5 C6 . . . . -0.4(4) ?
    Te4 C4A C5 C6 . . . . 174.7(2) ?
    C4A C5 C6 C7 . . . . -0.2(5) ?
    C5 C6 C7 C8 . . . . -0.3(5) ?
    C6 C7 C8 N9 . . . . 1.3(5) ?
    C5 C4A N9 C8 . . . . 1.5(4) ?
    Te4 C4A N9 C8 . . . . -174.2(2) ?
    C5 C4A N9 C9A . . . . -179.4(3) ?
    Te4 C4A N9 C9A . . . . 4.9(3) ?
    C7 C8 N9 C4A . . . . -2.0(4) ?
    C7 C8 N9 C9A . . . . 178.9(3) ?
    C4A N9 C9A C1 . . . . 120.3(3) ?
    C8 N9 C9A C1 . . . . -60.6(4) ?
    C4A N9 C9A C3A . . . . 1.0(4) ?
    C8 N9 C9A C3A . . . . -179.9(2) ?
    C2 C1 C9A N9 . . . . -149.5(3) ?
    C2 C1 C9A C3A . . . . -25.2(4) ?
    C3 C3A C9A N9 . . . . 123.7(3) ?
    Te4 C3A C9A N9 . . . . -6.2(3) ?
    C3 C3A C9A C1 . . . . 0.8(3) ?
    Te4 C3A C9A C1 . . . . -129.1(2) ?
    C19A C11 C12 C13 . . . . -42.7(3) ?
    C11 C12 C13 C13A . . . . 34.0(3) ?
    C12 C13 C13A C19A . . . . -12.0(3) ?
    C12 C13 C13A Te14 . . . . -134.9(2) ?
    N19 C14A C15 C16 . . . . 1.2(4) ?
    Te14 C14A C15 C16 . . . . -171.3(2) ?
    C14A C15 C16 C17 . . . . 1.0(5) ?
    C15 C16 C17 C18 . . . . -2.1(5) ?
    C16 C17 C18 N19 . . . . 1.1(5) ?
    C17 C18 N19 C14A . . . . 1.2(4) ?
    C17 C18 N19 C19A . . . . -176.6(3) ?
    C15 C14A N19 C18 . . . . -2.4(4) ?
    Te14 C14A N19 C18 . . . . 171.2(2) ?
    C15 C14A N19 C19A . . . . 175.4(3) ?
    Te14 C14A N19 C19A . . . . -11.1(3) ?
    C18 N19 C19A C11 . . . . 72.4(3) ?
    C14A N19 C19A C11 . . . . -105.4(3) ?
    C18 N19 C19A C13A . . . . -168.5(3) ?
    C14A N19 C19A C13A . . . . 13.7(4) ?
    C12 C11 C19A N19 . . . . 158.9(2) ?
    C12 C11 C19A C13A . . . . 34.8(3) ?
    C13 C13A C19A N19 . . . . -136.5(2) ?
    Te14 C13A C19A N19 . . . . -8.8(3) ?
    C13 C13A C19A C11 . . . . -13.9(3) ?
    Te14 C13A C19A C11 . . . . 113.8(2) ?
loop_
    _geom_hbond_atom_site_label_D
    _geom_hbond_atom_site_label_H
    _geom_hbond_atom_site_label_A
    _geom_hbond_site_symmetry_A
    _geom_hbond_distance_DH
    _geom_hbond_distance_HA
    _geom_hbond_distance_DA
    _geom_hbond_angle_DHA
    C5 H5 Cl3 3_576 0.95 2.78 3.533(3) 136.8
    C7 H7 Cl3 4_575 0.95 2.78 3.340(3) 118.8
    C9A H9A Cl6 . 1.00 2.57 3.465(3) 148.5
    C15 H15 Cl3 4_575 0.95 2.63 3.384(3) 136.1
    C17 H17 Cl6 4_565 0.95 2.74 3.558(3) 144.9
    C18 H18 Cl6 2_645 0.95 2.73 3.539(3) 144.0
    C19A H19A Cl6 2_645 1.00 2.69 3.544(3) 143.6
_shelx_hkl_file
;
   1   0   0   36.27    0.48
   1   0   0   34.96    0.64
   2   0   0  116.25    1.87
   2   0   0  119.37    1.49
  -2   0   0  122.95    1.50
  -2   0   0  116.53    1.69
  -3   0   0  405.28    4.63
   3   0   0  386.59    4.60
  -3   0   0  380.80    4.96
   3   0   0  379.79    5.25
   4   0   0  168.92    2.92
   4   0   0  165.83    2.19
  -4   0   0  172.00    2.20
  -4   0   0  164.42    2.57
  -5   0   0    2.17    0.32
   5   0   0    1.35    0.33
   5   0   0    1.35    0.16
  -6   0   0   95.41    1.94
   6   0   0   91.68    2.28
   6   0   0   91.73    1.47
   7   0   0   47.30    0.97
  -7   0   0   48.56    1.38
   7   0   0   45.61    1.65
  -8   0   0   23.73    1.01
   8   0   0   24.47    1.27
   8   0   0   24.57    0.69
  -9   0   0   13.65    0.80
   9   0   0   13.66    0.53
   9   0   0   12.47    0.99
  10   0   0  201.07    4.56
 -10   0   0  209.79    3.97
  10   0   0  205.66    2.99
  11   0   0   55.95    2.30
 -11   0   0   52.90    1.83
  11   0   0   52.26    1.18
  12   0   0   15.63    1.29
 -12   0   0   15.08    1.01
 -13   0   0   87.75    2.65
  13   0   0   88.99    3.25
 -14   0   0    0.71    0.41
  14   0   0    0.25    0.48
  15   0   0    1.78    0.73
 -15   0   0    1.37    0.47
  16   0   0   30.94    2.10
 -16   0   0   33.24    1.78
 -17   0   0   11.61    1.16
  17   0   0    9.62    1.48
 -18   0   0    2.06    0.74
  18   0   0    1.68    0.89
 -19   0   0   10.13    1.37
  19   0   0   10.33    1.64
  20   0   0   13.37    1.90
 -20   0   0   11.43    1.45
 -21   0   0    6.01    1.21
   0  -1   0    0.05    0.04
   0  -1   0    0.03    0.03
   0  -1   0    0.03    0.03
   0   1   0    0.01    0.03
   0   1   0    0.10    0.05
   0   1   0    0.04    0.03
  -1  -1   0    0.54    0.12
  -1  -1   0    0.44    0.10
   1  -1   0    0.65    0.12
   1  -1   0    0.62    0.06
  -1  -1   0    0.40    0.11
   1  -1   0    0.50    0.11
  -1  -1   0    0.43    0.08
  -1   1   0    0.43    0.07
  -1   1   0    0.43    0.11
   1   1   0    0.39    0.09
   1   1   0    0.37    0.07
  -1   1   0    0.47    0.10
   2  -1   0  120.80    2.02
  -2  -1   0  127.07    1.75
  -2   1   0  122.98    1.86
   2   1   0  127.78    1.80
   2   1   0  126.31    2.07
  -3  -1   0   67.01    1.19
   3  -1   0   66.53    1.48
  -3   1   0   70.35    1.31
   3   1   0   68.50    1.19
   3   1   0   67.59    1.50
  -4  -1   0   22.84    0.68
   4  -1   0   23.06    0.88
  -4   1   0   23.17    0.75
   4   1   0   24.19    0.65
   4   1   0   23.15    0.90
  -5  -1   0    0.27    0.15
   5  -1   0    0.79    0.19
  -5   1   0    0.21    0.15
   5   1   0    0.55    0.14
   5   1   0    0.27    0.20
   6  -1   0  132.31    1.69
  -6  -1   0  133.38    2.41
   6  -1   0  129.45    2.84
   6   1   0  131.52    2.87
   6   1   0  132.44    2.14
  -6   1   0  135.17    1.70
  -6   1   0  135.57    2.53
   7  -1   0    8.21    0.72
   7  -1   0    7.09    0.25
  -7  -1   0    8.06    0.53
   7   1   0    7.51    0.43
  -7   1   0    7.17    0.25
   7   1   0    6.58    0.64
  -7   1   0    7.45    0.55
   8  -1   0   55.68    0.92
   8  -1   0   58.36    2.01
  -8  -1   0   57.91    1.60
   8   1   0   58.79    2.03
   8   1   0   57.77    1.32
  -8   1   0   59.22    1.70
  -8   1   0   55.16    0.93
  -9  -1   0   34.25    1.26
   9  -1   0   33.09    0.65
   9  -1   0   33.36    1.61
  -9   1   0   32.51    1.29
   9   1   0   33.71    1.00
   9   1   0   32.30    1.58
  -9   1   0   31.69    0.66
 -10  -1   0   16.14    0.92
  10  -1   0   15.34    1.17
  10  -1   0   16.07    0.43
 -10   1   0   15.39    0.97
  10   1   0   16.12    0.70
  10   1   0   14.81    1.17
 -11  -1   0    6.40    0.66
  11  -1   0    3.39    0.73
  11   1   0    5.89    0.96
  11   1   0    5.66    0.47
 -11   1   0    5.87    0.75
  12  -1   0    0.46    0.39
 -12  -1   0    0.02    0.30
 -12   1   0    0.29    0.35
  12   1   0    0.29    0.35
  12   1   0    0.30    0.26
 -13  -1   0   10.42    0.91
  13  -1   0    8.67    1.21
  13   1   0    8.34    1.22
 -13   1   0    9.44    0.91
  14  -1   0   -0.19    0.43
 -14  -1   0    0.25    0.42
  14   1   0    0.30    0.50
 -14   1   0   -0.03    0.35
  15  -1   0    3.54    0.87
 -15  -1   0    2.72    0.69
 -15   1   0    2.71    0.66
  15   1   0    5.09    1.08
 -16  -1   0    7.04    1.01
  16  -1   0    5.78    1.13
 -16   1   0    7.79    1.04
  16   1   0    7.06    1.18
 -17  -1   0    4.25    0.86
  17  -1   0    5.60    1.08
 -17   1   0    4.60    0.87
  17   1   0    5.64    1.21
  18  -1   0   14.16    1.83
 -18  -1   0   17.32    1.45
 -18   1   0   16.01    1.42
  18   1   0   17.46    1.82
 -19  -1   0   12.76    1.34
  19  -1   0   12.80    1.84
 -19   1   0   10.11    1.37
  19   1   0   11.64    1.73
  20  -1   0    2.34    0.83
 -20  -1   0    1.87    0.80
  20   1   0    2.32    0.93
 -20   1   0    2.20    0.81
 -21  -1   0    7.98    1.30
 -21   1   0    8.09    1.28
   0  -2   0   41.88    0.78
   0  -2   0   40.79    0.99
   0   2   0   42.36    0.86
   0   2   0   40.49    0.76
  -1  -2   0   77.67    1.21
   1  -2   0   78.15    1.53
  -1  -2   0   78.68    1.54
   1  -2   0   79.85    1.38
   1   2   0   79.58    1.26
  -1   2   0   78.01    1.25
   2  -2   0  104.56    1.49
  -2  -2   0  106.28    1.64
  -2  -2   0  102.82    1.97
   2  -2   0  104.13    1.95
  -2   2   0  106.14    1.72
   2   2   0  103.39    1.75
   2   2   0  105.69    1.55
  -2   2   0  106.99    1.49
  -3  -2   0    4.03    0.26
   3  -2   0    4.31    0.19
   3  -2   0    3.88    0.38
  -3   2   0    4.03    0.30
   3   2   0    3.85    0.30
   3   2   0    3.91    0.38
  -3   2   0    3.97    0.18
  -4  -2   0  330.93    4.39
   4  -2   0  318.69    4.92
   4   2   0  320.69    4.42
  -4   2   0  324.95    4.60
   4   2   0  331.61    5.05
  -5  -2   0    2.06    0.29
   5  -2   0    2.02    0.37
   5   2   0    1.91    0.38
   5   2   0    2.40    0.31
  -5   2   0    1.74    0.30
   6  -2   0  148.78    3.14
  -6  -2   0  153.43    2.60
   6   2   0  143.73    2.50
  -6   2   0  150.87    2.79
   6   2   0  146.58    3.19
  -7  -2   0   29.35    1.01
   7  -2   0   30.49    1.34
  -7   2   0   28.94    1.11
   7   2   0   28.17    0.95
   7   2   0   30.32    1.38
  -8  -2   0   73.26    1.84
   8  -2   0   73.61    2.32
   8   2   0   75.10    1.70
  -8   2   0   78.38    2.03
   8   2   0   74.73    2.36
  -9  -2   0  201.60    3.68
   9  -2   0  208.32    4.45
  -9   2   0  201.34    3.88
   9   2   0  201.38    3.35
   9   2   0  198.87    4.43
  10  -2   0   34.52    1.71
 -10  -2   0   33.14    1.33
  10   2   0   32.30    1.12
 -10   2   0   34.73    1.45
  10   2   0   33.07    1.72
  11  -2   0    3.95    0.75
 -11  -2   0    4.06    0.61
 -11   2   0    4.13    0.66
  11   2   0    4.01    0.78
  11   2   0    4.14    0.55
  12  -2   0   32.09    1.84
 -12  -2   0   32.93    1.47
  12   2   0   33.16    1.19
 -12   2   0   29.49    1.47
  12   2   0   30.70    1.82
  13  -2   0   17.72    1.46
 -13  -2   0   17.96    1.16
 -13   2   0   18.83    1.24
  13   2   0   18.61    0.91
  13   2   0   19.97    1.53
 -14  -2   0   17.94    1.22
  14  -2   0   16.16    1.45
  14   2   0   16.90    1.55
 -14   2   0   15.67    1.21
  15  -2   0   15.98    1.49
 -15  -2   0   16.97    1.23
  15   2   0   16.26    1.53
 -15   2   0   17.26    1.29
 -16  -2   0    4.13    0.82
  16  -2   0    4.35    1.01
  16   2   0    4.73    1.01
 -16   2   0    4.81    0.86
  17  -2   0    0.42    0.47
 -17  -2   0   -0.59    0.38
  17   2   0   -0.51    0.49
 -17   2   0    0.96    0.51
 -18  -2   0    0.08    0.50
  18  -2   0    1.11    0.80
  18   2   0    0.51    0.65
 -18   2   0   -0.30    0.44
 -19  -2   0   17.09    1.48
  19  -2   0   17.07    1.83
  19   2   0   14.89    1.90
 -19   2   0   16.13    1.48
 -20  -2   0    0.08    0.52
  20  -2   0    0.44    0.58
 -20   2   0   -0.49    0.47
  20   2   0    1.02    0.81
 -21   2   0    0.54    0.71
   0  -3   0    0.27    0.16
   0  -3   0    0.08    0.10
   0   3   0   -0.13    0.10
  -1  -3   0   87.99    1.90
  -1  -3   0   90.45    1.47
   1  -3   0   94.60    1.67
   1  -3   0   93.55    1.93
   1   3   0   89.09    1.70
  -1   3   0   93.26    1.60
   1   3   0   91.92    1.52
  -2  -3   0   17.68    0.55
  -2  -3   0   17.42    0.79
   2  -3   0   17.70    0.69
   2  -3   0   17.74    0.79
   2   3   0   16.24    0.66
  -2   3   0   17.15    0.55
  -3  -3   0   62.94    1.29
   3  -3   0   63.75    1.67
  -3  -3   0   63.50    1.68
  -3   3   0   66.49    1.15
   3   3   0   65.62    1.48
  -3   3   0   63.09    1.39
  -4  -3   0    6.18    0.38
   4  -3   0    6.76    0.55
  -4   3   0    5.46    0.42
  -4   3   0    5.79    0.28
   4   3   0    6.43    0.44
   4   3   0    7.05    0.59
  -5  -3   0   43.22    1.11
   5  -3   0   43.89    1.49
   5  -3   0   42.92    0.77
  -5   3   0   44.57    0.74
   5   3   0   43.30    1.24
  -5   3   0   45.13    1.29
   5   3   0   41.71    1.51
   6  -3   0    3.66    0.53
  -6  -3   0    2.30    0.33
   6   3   0    2.63    0.50
  -6   3   0    2.74    0.42
   6   3   0    2.96    0.44
  -7  -3   0    4.39    0.42
   7  -3   0    5.29    0.74
   7   3   0    4.83    0.73
  -7   3   0    4.77    0.50
   7   3   0    5.18    0.45
   8  -3   0   52.59    1.97
  -8  -3   0   53.52    1.54
   8   3   0   53.00    2.03
   8   3   0   54.52    1.51
  -8   3   0   56.62    1.74
   9  -3   0    0.66    0.32
  -9  -3   0    0.00    0.26
   9   3   0    1.08    0.26
  -9   3   0    0.24    0.25
   9   3   0    0.36    0.37
 -10  -3   0    6.47    0.63
  10  -3   0    7.38    0.95
  10   3   0    7.18    1.00
 -10   3   0    6.71    0.68
  10   3   0    7.71    0.60
  11  -3   0    7.45    1.03
 -11  -3   0    7.23    0.70
 -11   3   0    7.06    0.73
  11   3   0    7.94    0.63
  11   3   0    7.13    1.04
 -12  -3   0    9.48    0.86
  12  -3   0    9.68    1.25
  12   3   0   10.54    1.11
 -12   3   0   10.14    0.89
  12   3   0   10.08    0.76
  13  -3   0   22.74    1.64
 -13  -3   0   24.41    1.34
  13   3   0   21.10    1.08
  13   3   0   24.56    1.71
 -13   3   0   23.11    1.41
  14  -3   0    1.88    0.76
 -14  -3   0    1.23    0.56
 -14   3   0    0.67    0.48
  14   3   0    2.10    0.82
  15  -3   0    2.57    0.71
 -15  -3   0    1.78    0.56
 -15   3   0    1.95    0.61
  15   3   0    2.72    0.81
 -16  -3   0    0.63    0.46
  16  -3   0    1.54    0.59
  16   3   0    1.39    0.61
 -16   3   0    0.97    0.50
  17  -3   0    0.89    0.50
 -17  -3   0    0.30    0.46
 -17   3   0    0.45    0.44
  17   3   0    0.79    0.74
  18  -3   0    0.50    0.67
 -18  -3   0    1.11    0.60
 -18   3   0    1.70    0.63
  18   3   0    1.39    0.69
  19  -3   0    4.04    1.18
 -19  -3   0    5.11    1.01
  19   3   0    2.10    0.91
 -19   3   0    3.43    0.91
  20  -3   0    0.82    0.76
  20   3   0    1.28    0.82
 -20   3   0    0.35    0.50
   0  -4   0   41.06    1.35
   0  -4   0   42.12    1.01
   0   4   0   44.12    1.16
  -1  -4   0   34.30    1.23
   1  -4   0   34.44    0.97
  -1  -4   0   33.90    0.83
   1  -4   0   34.60    1.23
  -1   4   0   35.52    0.99
   2  -4   0  118.42    2.55
  -2  -4   0  113.46    1.88
   2  -4   0  117.63    2.24
  -2  -4   0  115.24    2.55
   2   4   0  113.73    2.24
  -2   4   0  119.33    2.04
  -3  -4   0    4.12    0.33
   3  -4   0    4.23    0.57
  -3  -4   0    4.48    0.59
  -3   4   0    3.57    0.34
  -3   4   0    4.08    0.32
   3   4   0    3.98    0.40
  -4  -4   0   51.69    1.68
  -4  -4   0   52.79    1.28
   4   4   0   51.97    1.45
  -4   4   0   53.47    1.10
  -4   4   0   51.76    1.39
  -5  -4   0   46.15    1.23
   5  -4   0   45.78    1.62
  -5  -4   0   47.37    1.66
   5   4   0   46.65    1.42
  -5   4   0   47.39    0.96
  -5   4   0   46.71    1.37
  -6  -4   0   58.83    1.48
   6  -4   0   63.76    2.04
   6   4   0   56.99    2.00
  -6   4   0   60.93    1.70
  -6   4   0   61.10    1.04
   6   4   0   60.40    1.69
  -7  -4   0    0.14    0.19
   7  -4   0   -0.39    0.24
   7   4   0    0.11    0.26
   7   4   0    0.55    0.21
  -7   4   0    0.44    0.24
  -8  -4   0    1.80    0.36
   8  -4   0    2.02    0.55
   8   4   0    2.04    0.57
   8   4   0    2.27    0.41
  -8   4   0    1.38    0.38
  -9  -4   0   93.31    2.22
   9  -4   0   90.06    2.84
  -9   4   0   91.19    2.46
   9   4   0   89.94    2.90
   9   4   0   90.49    2.24
  10  -4   0    6.46    0.95
 -10  -4   0    5.98    0.60
  10   4   0    6.72    1.01
  10   4   0    6.63    0.61
 -10   4   0    6.61    0.69
 -11  -4   0   24.17    1.18
  11  -4   0   21.33    1.46
  11   4   0   21.73    1.49
 -11   4   0   22.93    1.30
  11   4   0   22.33    1.10
  12  -4   0   19.95    1.48
 -12  -4   0   20.23    1.16
  12   4   0   19.42    1.06
  12   4   0   20.29    1.51
 -12   4   0   21.02    1.29
 -13  -4   0   -0.27    0.33
  13  -4   0    0.10    0.47
  13   4   0    0.03    0.38
  13   4   0    0.25    0.32
 -13   4   0    0.19    0.35
  14  -4   0   27.73    1.90
 -14  -4   0   30.01    1.57
  14   4   0   30.30    2.02
  14   4   0   29.33    1.37
 -14   4   0   27.02    1.61
 -15  -4   0   32.93    1.71
  15  -4   0   30.80    2.07
  15   4   0   33.40    2.15
 -15   4   0   29.40    1.72
  16  -4   0    0.34    0.35
 -16  -4   0    0.51    0.44
 -16   4   0   -0.52    0.33
  16   4   0    1.07    0.62
 -17  -4   0    4.21    0.86
  17  -4   0    5.66    1.09
  17   4   0    4.44    1.13
 -17   4   0    3.42    0.81
  18  -4   0    5.82    1.23
 -18   4   0    3.50    0.83
  18   4   0    4.26    1.01
  19  -4   0   14.23    1.97
  19   4   0   16.02    2.04
 -19   4   0   14.77    1.48
  20  -4   0    0.85    0.79
  20   4   0    0.66    0.58
 -20   4   0    1.36    0.69
   0  -5   0    0.51    0.23
   0  -5   0   -0.21    0.10
   0   5   0    0.15    0.19
  -1  -5   0   48.99    1.66
   1  -5   0   54.02    1.74
   1  -5   0   50.92    1.32
  -1  -5   0   51.63    1.18
  -1   5   0   52.15    1.39
   1   5   0   50.34    1.45
  -2  -5   0    6.00    0.62
   2  -5   0    7.29    0.67
   2  -5   0    7.00    0.52
  -2  -5   0    6.47    0.38
  -2   5   0    6.62    0.46
   2   5   0    7.13    0.56
  -3  -5   0   71.03    1.47
   3  -5   0   74.32    2.15
  -3  -5   0   73.98    2.16
  -3   5   0   76.81    1.61
  -3   5   0   72.47    1.68
   3   5   0   75.13    1.90
   4  -5   0  186.98    3.84
  -4  -5   0  184.72    2.99
  -4  -5   0  175.57    3.76
  -4   5   0  182.95    3.25
   4   5   0  190.35    3.47
  -4   5   0  189.78    2.92
  -5  -5   0   69.15    1.65
   5  -5   0   69.94    2.19
  -5  -5   0   70.45    2.20
   5   5   0   73.89    1.97
  -5   5   0   72.40    1.45
  -5   5   0   68.84    1.81
  -6  -5   0   70.69    2.27
  -6  -5   0   68.23    1.69
   6  -5   0   72.82    2.31
   6   5   0   69.58    1.96
  -6   5   0   67.78    1.88
  -6   5   0   71.74    1.35
   7  -5   0  109.97    3.04
  -7  -5   0  106.21    2.32
  -7  -5   0  107.62    2.99
   7   5   0  108.34    2.57
  -7   5   0  109.49    2.61
  -7   5   0  113.68    1.72
   8  -5   0    8.07    0.85
  -8  -5   0    8.91    0.64
   8   5   0    7.59    0.66
   8   5   0    8.54    1.06
  -8   5   0    7.82    0.69
  -9  -5   0    3.21    0.51
   9  -5   0    3.69    0.74
   9   5   0    3.97    0.61
   9   5   0    3.73    0.78
  -9   5   0    3.85    0.60
 -10  -5   0   16.30    0.94
  10  -5   0   15.94    1.24
 -10   5   0   15.47    1.03
  10   5   0   14.72    0.95
  10   5   0   17.53    1.36
 -11  -5   0    3.01    0.56
  11  -5   0    2.00    0.63
  11   5   0    3.11    0.78
 -11   5   0    3.14    0.63
  11   5   0    3.04    0.59
 -12  -5   0   -0.10    0.29
  12  -5   0    0.20    0.43
 -12   5   0    0.09    0.32
  12   5   0    0.36    0.38
  12   5   0    0.23    0.38
  13  -5   0    3.65    0.88
 -13  -5   0    4.53    0.75
  13   5   0    4.60    0.97
  13   5   0    4.02    0.65
 -13   5   0    2.87    0.61
 -14  -5   0   71.01    2.41
  14  -5   0   55.00    2.76
 -14   5   0   63.89    2.53
  14   5   0   63.91    2.96
  14   5   0   62.96    2.15
 -15  -5   0    5.73    0.93
  15  -5   0    5.97    1.11
 -15   5   0    5.40    0.91
  15   5   0    4.53    0.95
  16  -5   0    8.95    1.35
  16   5   0    7.92    1.38
 -16   5   0    7.24    1.09
  17  -5   0   52.13    2.87
  17   5   0   55.26    3.01
  18  -5   0    1.11    0.68
  18   5   0   -0.05    0.59
 -18   5   0    0.27    0.52
  19  -5   0    2.40    0.93
 -19   5   0    2.37    0.84
  19   5   0    4.45    1.24
  20   5   0   16.32    2.12
 -20   5   0   12.21    1.61
   0  -6   0  118.59    2.27
   0  -6   0  116.02    2.95
   0   6   0  118.57    2.52
   1  -6   0   13.29    0.95
   1  -6   0   13.33    0.71
  -1  -6   0   14.32    0.64
  -1  -6   0   13.90    0.97
   1   6   0   13.64    0.81
  -1   6   0   13.52    0.74
   2  -6   0   38.50    1.63
  -2  -6   0   41.94    1.68
  -2  -6   0   37.47    1.03
   2  -6   0   38.28    1.29
   2   6   0   38.54    1.39
  -2   6   0   38.34    1.24
   3  -6   0   39.07    1.66
  -3  -6   0   44.04    1.75
  -3  -6   0   42.94    1.09
   3   6   0   43.00    1.51
  -3   6   0   43.84    1.29
  -3   6   0   43.38    1.29
   4  -6   0    0.83    0.37
  -4  -6   0    1.12    0.39
  -4  -6   0    0.55    0.20
  -4   6   0    0.49    0.24
   4   6   0   -0.07    0.20
  -4   6   0    0.41    0.22
  -5  -6   0    6.25    0.47
  -5  -6   0    6.20    0.80
   5  -6   0    4.96    0.73
   5   6   0    6.90    0.63
  -5   6   0    5.19    0.42
  -5   6   0    4.82    0.49
  -6  -6   0    6.02    0.51
  -6  -6   0    6.16    0.83
   6  -6   0    7.11    0.90
  -6   6   0    5.64    0.42
   6   6   0    6.13    0.76
  -6   6   0    6.16    0.57
  -7  -6   0    2.48    0.57
   7  -6   0    3.54    0.74
  -7  -6   0    4.89    0.58
  -7   6   0    3.45    0.31
   7   6   0    3.56    0.56
  -7   6   0    2.86    0.50
  -8  -6   0    7.20    0.98
  -8  -6   0    8.20    0.64
   8  -6   0    8.06    1.07
   8   6   0    7.78    0.75
  -8   6   0    7.28    0.38
  -8   6   0    7.78    0.70
   9  -6   0    2.02    0.59
  -9  -6   0    1.15    0.36
  -9  -6   0    0.29    0.37
   9   6   0    1.10    0.41
  -9   6   0    0.80    0.37
  10  -6   0   23.48    1.56
 -10  -6   0   24.28    1.18
 -10  -6   0   25.62    1.61
  10   6   0   25.11    1.32
 -10   6   0   26.90    1.40
 -11  -6   0   25.21    1.67
 -11  -6   0   27.70    1.31
  11  -6   0   27.73    1.73
  11   6   0   28.49    1.43
 -11   6   0   28.37    1.50
  12  -6   0    2.63    0.79
 -12  -6   0    3.94    0.67
  12   6   0    3.31    0.68
 -12   6   0    3.27    0.73
 -13  -6   0   62.22    2.17
  13  -6   0   55.58    2.71
 -13   6   0   62.24    2.45
  13   6   0   60.30    2.82
  13   6   0   60.30    2.18
  14  -6   0   18.74    1.63
  14   6   0   18.58    1.24
  14   6   0   17.44    1.60
 -14   6   0   17.10    1.34
  15  -6   0    1.22    0.65
  15   6   0    0.84    0.53
 -15   6   0    0.54    0.51
  15   6   0   -0.46    0.29
  16  -6   0    6.64    1.18
  16   6   0    6.88    1.31
 -16   6   0    5.15    0.99
  17  -6   0    0.61    0.48
  17   6   0    1.31    0.61
 -17   6   0   -0.87    0.37
  18  -6   0    2.43    0.70
 -18   6   0    2.10    0.74
  18   6   0    1.12    0.81
  19  -6   0    6.07    1.27
 -19   6   0    4.20    1.03
  19   6   0    4.86    1.16
   0  -7   0   -0.44    0.20
   0  -7   0    0.07    0.25
   0   7   0    1.19    0.44
   1  -7   0    1.88    0.43
   1  -7   0    2.99    0.62
  -1  -7   0    2.97    0.61
  -1  -7   0    2.56    0.39
  -1   7   0    2.73    0.48
   1   7   0    2.39    0.50
   2  -7   0   63.63    2.27
   2  -7   0   62.97    1.79
  -2  -7   0   63.27    2.27
  -2  -7   0   61.10    1.47
  -2   7   0   62.62    1.78
   2   7   0   62.27    1.95
   3  -7   0    9.97    0.94
  -3  -7   0    8.90    0.51
  -3  -7   0   10.13    0.94
  -3   7   0    8.13    0.64
   3   7   0    8.66    0.76
  -3   7   0    8.00    0.60
   4  -7   0   -0.35    0.25
  -4  -7   0   -0.02    0.34
  -4  -7   0    0.04    0.17
  -4   7   0    0.48    0.25
  -4   7   0   -0.18    0.18
  -5  -7   0   86.69    1.81
   5  -7   0   86.78    2.76
  -5  -7   0   87.82    2.78
  -5   7   0   86.29    1.94
   5   7   0   83.46    2.42
  -5   7   0   82.40    2.17
  -6  -7   0    6.47    0.50
  -6  -7   0    6.88    0.92
   6  -7   0    6.61    0.97
   6   7   0    6.54    0.86
  -6   7   0    6.76    0.50
  -6   7   0    6.43    0.60
  -7  -7   0    0.18    0.29
   7  -7   0    0.18    0.45
  -7  -7   0    0.04    0.24
   7   7   0    0.12    0.27
  -7   7   0    0.07    0.20
  -7   7   0   -0.16    0.21
   8  -7   0   46.05    2.19
  -8  -7   0   51.73    2.25
  -8  -7   0   54.22    1.62
   8   7   0   56.12    2.03
  -8   7   0   53.53    1.26
  -8   7   0   52.08    1.89
  -9  -7   0    0.15    0.30
   9  -7   0    0.74    0.44
  -9  -7   0   -0.15    0.33
   9   7   0    0.37    0.38
  -9   7   0   -0.16    0.27
 -10  -7   0    9.36    0.78
 -10  -7   0    9.90    1.23
  10  -7   0    9.58    1.23
  10   7   0    9.03    0.90
 -10   7   0    8.09    0.84
  11  -7   0   30.79    1.90
 -11  -7   0   32.31    1.91
 -11   7   0   29.57    1.60
  11   7   0   30.34    1.57
  12  -7   0    8.22    1.24
 -12  -7   0    7.57    1.19
 -12   7   0    9.50    1.02
  12   7   0    7.56    1.02
  13  -7   0    5.31    1.07
 -13  -7   0    6.53    1.13
  13   7   0    6.80    0.96
 -13   7   0    6.73    1.01
 -14  -7   0    5.82    1.05
  14  -7   0    3.41    0.98
 -14   7   0    4.52    0.86
  14   7   0    4.91    0.83
 -15  -7   0    8.30    1.39
  15  -7   0    5.78    1.21
  15   7   0    9.40    1.13
 -15   7   0    7.25    1.12
 -16  -7   0    6.80    1.27
  16  -7   0    7.20    1.33
 -16   7   0    5.56    1.05
  17  -7   0    4.63    1.05
 -17  -7   0    3.65    1.01
 -17   7   0    4.58    0.96
 -18  -7   0    9.38    1.52
  18  -7   0    8.73    1.48
 -18   7   0    8.89    1.32
 -19  -7   0    1.08    0.85
   0  -8   0   13.83    1.11
   0  -8   0   13.11    0.76
   0   8   0   11.93    0.87
   1  -8   0    4.13    0.73
   1  -8   0    2.23    0.45
  -1  -8   0    4.62    0.75
  -1  -8   0    2.80    0.43
  -1   8   0    1.75    0.43
   1   8   0    2.07    0.51
  -2  -8   0    0.81    0.47
  -2  -8   0    1.21    0.29
   2  -8   0    0.15    0.40
   2   8   0    0.97    0.35
  -2   8   0    0.16    0.25
   3  -8   0    4.16    0.81
  -3  -8   0    3.32    0.42
  -3  -8   0    2.14    0.65
  -3   8   0    3.39    0.50
  -3   8   0    3.50    0.55
   3   8   0    3.16    0.59
  -4  -8   0    0.71    0.24
  -4  -8   0    2.08    0.62
   4  -8   0    0.36    0.35
  -4   8   0    0.23    0.25
   4   8   0    0.37    0.40
  -4   8   0    0.35    0.26
  -5  -8   0    5.39    0.44
   5  -8   0    5.46    0.89
  -5  -8   0    5.93    0.89
  -5   8   0    3.82    0.61
   5   8   0    4.21    0.70
  -5   8   0    5.45    0.65
  -6  -8   0    0.98    0.29
  -6  -8   0    1.51    0.50
   6  -8   0    0.59    0.45
  -6   8   0   -0.12    0.26
  -6   8   0    0.32    0.29
   6   8   0    0.10    0.41
   7  -8   0    0.43    0.47
  -7  -8   0   -0.19    0.34
  -7   8   0   -0.08    0.27
  -7   8   0   -0.56    0.22
   7   8   0    0.24    0.38
  -8  -8   0    5.53    0.96
   8  -8   0    5.42    0.99
   8   8   0    5.76    0.82
  -8   8   0    5.65    0.79
  -9  -8   0    0.45    0.42
   9  -8   0    0.15    0.40
   9   8   0    0.96    0.43
  -9   8   0   -0.34    0.30
  10  -8   0    1.90    0.56
 -10  -8   0    0.65    0.50
  10   8   0   -0.47    0.34
 -10   8   0   -0.02    0.32
  11  -8   0    1.50    0.57
 -11  -8   0    1.33    0.64
  11   8   0    1.56    0.58
 -11   8   0    1.72    0.56
 -12  -8   0    0.34    0.51
  12  -8   0   -0.19    0.42
 -12   8   0    0.68    0.51
  12   8   0   -0.31    0.34
 -13  -8   0    5.45    0.97
  13  -8   0    4.52    0.94
  13   8   0    3.75    0.77
 -13   8   0    3.68    0.78
 -14  -8   0    0.73    0.52
  14  -8   0    0.74    0.54
  14   8   0    1.11    0.52
 -14   8   0    1.75    0.58
 -15  -8   0    1.40    0.67
  15  -8   0    1.69    0.85
 -15   8   0    2.11    0.76
  15   8   0    1.35    0.58
 -16  -8   0    2.74    0.74
  16  -8   0   -0.21    0.61
 -16   8   0   -0.40    0.38
 -17  -8   0    1.50    0.75
  17  -8   0    2.03    0.98
 -17   8   0    1.82    0.68
  18  -8   0    3.21    1.10
 -18  -8   0    2.24    0.88
 -18   8   0    1.68    0.81
   0  -9   0    0.63    0.43
   0  -9   0   -0.11    0.26
   0   9   0    0.15    0.29
  -1  -9   0   17.94    0.91
  -1  -9   0   18.88    1.41
   1  -9   0   16.57    1.34
  -1   9   0   15.73    1.04
   1   9   0   17.73    1.13
  -2  -9   0   52.95    1.51
   2  -9   0   52.43    2.34
  -2  -9   0   51.10    2.33
  -2   9   0   50.37    1.55
  -2   9   0   51.34    1.81
   2   9   0   53.62    2.01
  -3  -9   0   12.00    0.66
   3  -9   0   11.61    1.15
  -3  -9   0   13.33    1.27
  -3   9   0   12.40    0.87
  -3   9   0   12.38    0.79
   3   9   0   11.76    0.96
  -4  -9   0    5.75    0.49
  -4  -9   0    5.71    0.99
   4  -9   0    3.97    0.85
   4   9   0    6.93    0.93
  -4   9   0    4.88    0.64
  -4   9   0    4.35    0.65
   5  -9   0  108.79    3.51
  -5  -9   0  103.16    3.43
  -5   9   0  107.97    2.68
   5   9   0  109.46    3.08
  -5   9   0  109.13    2.55
  -6  -9   0    8.82    1.18
   6  -9   0    6.70    1.06
   6   9   0    6.59    0.93
  -6   9   0    6.72    0.61
  -6   9   0    7.17    0.69
  -7  -9   0    0.53    0.50
   7  -9   0   -0.38    0.37
  -7   9   0    0.34    0.31
   7   9   0    0.20    0.36
  -7   9   0   -0.21    0.24
  -8  -9   0   63.17    2.71
   8  -9   0   64.53    2.81
  -8   9   0   65.08    2.24
   8   9   0   64.07    2.40
   9  -9   0    1.50    0.69
  -9  -9   0    3.21    0.73
  -9   9   0    2.54    0.59
   9   9   0    2.25    0.60
  10  -9   0    2.87    0.75
 -10  -9   0    1.60    0.59
 -10   9   0    0.85    0.43
  10   9   0    1.26    0.55
  11  -9   0   19.72    1.61
 -11  -9   0   20.75    1.64
  11   9   0   21.13    1.45
 -11   9   0   21.00    1.41
 -12  -9   0    5.44    1.03
  12  -9   0    3.84    0.92
 -12   9   0    5.40    0.92
  12   9   0    3.61    0.80
  13  -9   0    1.55    0.57
 -13  -9   0    1.54    0.66
 -13   9   0    0.55    0.46
  13   9   0    0.20    0.37
  14  -9   0    0.44    0.57
 -14  -9   0    2.07    0.82
 -14   9   0    2.25    0.67
  14   9   0    3.13    0.77
  15  -9   0   15.29    1.61
 -15  -9   0   14.20    1.51
 -15   9   0   17.91    1.54
  15   9   0   16.07    1.34
  16  -9   0    5.31    1.26
 -16  -9   0    6.77    1.34
  16   9   0    4.79    1.02
 -16   9   0    5.55    1.00
 -17  -9   0    1.01    0.79
  17  -9   0   -0.13    0.79
 -17   9   0    0.62    0.59
   0 -10   0   58.11    2.59
   0  10   0   58.29    2.13
   1 -10   0   16.70    1.44
  -1 -10   0   16.56    0.94
  -1 -10   0   16.28    1.46
  -1  10   0   17.93    1.16
   1  10   0   17.09    1.20
  -1  10   0   17.97    0.89
   2 -10   0   13.93    1.35
  -2 -10   0   15.57    1.44
  -2 -10   0   15.11    0.85
  -2  10   0   14.76    1.05
  -2  10   0   15.13    0.88
   2  10   0   15.70    1.15
   3 -10   0   25.20    1.72
  -3 -10   0   24.93    1.71
  -3  10   0   25.85    1.19
   3  10   0   27.04    1.51
  -3  10   0   26.07    1.34
  -4 -10   0    0.26    0.46
   4 -10   0    0.70    0.58
  -4  10   0    0.69    0.35
  -4  10   0    0.89    0.37
   4  10   0    0.54    0.46
   5 -10   0    4.40    0.89
  -5 -10   0    6.05    1.02
   5  10   0    4.82    0.84
  -5  10   0    5.41    0.73
  -5  10   0    4.85    0.69
  -6 -10   0    0.02    0.55
   6 -10   0    0.10    0.34
  -6  10   0    0.29    0.35
  -6  10   0   -0.14    0.27
   6  10   0    0.66    0.41
   7 -10   0    7.78    1.23
  -7 -10   0    8.07    1.23
  -7  10   0    7.45    0.79
   7  10   0    7.41    1.08
   8 -10   0    4.59    0.99
  -8 -10   0    6.01    1.10
   8  10   0    5.42    0.88
  -8  10   0    6.04    0.83
   9 -10   0   14.80    1.46
  -9 -10   0   16.97    1.47
   9  10   0   17.12    1.30
  -9  10   0   14.50    1.13
  10 -10   0   10.12    1.48
 -10 -10   0   10.23    1.44
  10  10   0    9.22    1.18
 -10  10   0    9.10    1.12
 -11 -10   0   10.23    1.38
  11 -10   0    9.78    1.45
  11  10   0    9.67    1.22
 -11  10   0    8.93    1.13
  12 -10   0    5.43    1.12
 -12 -10   0    4.93    1.05
  12  10   0    6.24    1.06
 -12  10   0    5.52    0.94
 -13 -10   0    6.81    1.28
  13 -10   0    5.03    1.09
  13  10   0    6.41    1.03
 -13  10   0    5.64    0.99
  14 -10   0    8.64    1.33
 -14 -10   0    7.10    1.23
 -14  10   0    4.04    0.92
  14  10   0    7.11    1.15
 -15 -10   0    7.27    1.31
  15 -10   0    7.52    1.25
 -15  10   0    5.17    1.00
  15  10   0    5.88    1.01
 -16 -10   0    6.72    1.29
  16 -10   0    6.74    1.24
  16  10   0    5.60    1.09
 -16  10   0    6.49    1.20
 -17 -10   0   -0.29    0.52
   0 -11   0   -0.47    0.44
   0  11   0    0.54    0.42
  -1 -11   0   66.22    2.90
   1 -11   0   64.46    2.84
  -1  11   0   61.32    1.80
  -1  11   0   62.80    2.28
   1  11   0   65.20    2.42
  -2 -11   0    6.28    1.21
   2 -11   0    5.58    1.10
   2  11   0    5.42    0.90
  -2  11   0    7.16    0.91
  -2  11   0    5.68    0.68
  -3 -11   0   38.27    2.21
   3 -11   0   36.90    2.19
   3  11   0   36.83    1.85
  -3  11   0   37.03    1.46
  -3  11   0   39.80    1.71
   4 -11   0   39.51    2.30
  -4 -11   0   36.90    2.18
  -4  11   0   38.56    1.55
   4  11   0   36.93    1.89
  -4  11   0   38.76    1.66
  -5 -11   0    1.60    0.79
   5 -11   0    1.92    0.77
  -5  11   0    2.63    0.58
  -5  11   0    2.26    0.50
   5  11   0    2.09    0.62
   6 -11   0   31.32    2.03
  -6 -11   0   29.92    2.02
  -6  11   0   32.28    1.44
   6  11   0   31.57    1.77
  -6  11   0   31.64    1.51
   7 -11   0   23.26    1.76
  -7 -11   0   26.40    1.88
   7  11   0   29.00    1.74
  -7  11   0   26.21    1.41
  -8 -11   0   -0.02    0.45
   8 -11   0   -0.19    0.32
   8  11   0    0.33    0.48
  -8  11   0    1.04    0.47
  -9 -11   0   29.41    2.02
   9 -11   0   32.35    2.16
   9  11   0   31.47    1.85
  -9  11   0   33.80    1.75
 -10 -11   0   10.11    1.42
  10 -11   0    7.61    1.31
 -10  11   0    5.79    0.95
  10  11   0    8.13    1.14
  11 -11   0    8.46    1.49
 -11 -11   0    9.93    1.48
  11  11   0    7.85    1.10
 -11  11   0    8.27    1.14
  12 -11   0    1.62    0.90
 -12 -11   0    0.27    0.50
 -12  11   0    0.24    0.50
  12  11   0    0.86    0.46
  13 -11   0    0.83    0.80
 -13 -11   0    2.36    0.86
  13  11   0    1.57    0.56
 -13  11   0    0.72    0.53
 -14 -11   0   21.81    1.89
  14 -11   0   19.52    1.92
 -14  11   0   20.50    1.61
  14  11   0   22.40    1.72
 -15 -11   0    1.13    0.77
  15 -11   0    0.78    0.81
  15  11   0    0.98    0.63
 -15  11   0   -0.16    0.54
 -16 -11   0    6.32    1.19
  16  11   0    4.73    1.04
   0 -12   0    0.90    0.70
   0  12   0    0.97    0.51
   1 -12   0    4.64    1.05
  -1 -12   0    5.22    1.12
  -1  12   0    5.18    0.85
   1  12   0    5.78    0.93
  -2 -12   0    8.74    1.33
   2 -12   0    7.19    1.23
   2  12   0    7.17    1.01
  -2  12   0    7.81    1.01
  -3 -12   0    6.40    1.19
   3 -12   0    4.95    1.07
  -3  12   0    5.76    0.90
   3  12   0    5.90    0.96
   4 -12   0    0.86    0.62
  -4 -12   0    0.41    0.65
  -4  12   0    1.25    0.49
   4  12   0   -0.34    0.34
  -4  12   0    0.89    0.43
  -5 -12   0    1.53    0.72
   5 -12   0   -0.05    0.59
  -5  12   0    0.64    0.38
  -5  12   0   -0.09    0.37
   5  12   0    0.21    0.39
   6 -12   0    1.58    0.80
  -6 -12   0    0.82    0.58
   6  12   0    0.83    0.49
  -6  12   0    0.93    0.44
   7 -12   0    2.33    0.85
  -7 -12   0    1.64    0.78
   7  12   0    1.50    0.62
  -7  12   0    2.96    0.63
   8 -12   0    1.13    0.60
  -8 -12   0    0.00    0.59
  -8  12   0    0.39    0.41
   8  12   0   -0.73    0.39
   9 -12   0    3.01    0.89
  -9 -12   0    3.80    0.99
  -9  12   0    4.25    0.79
   9  12   0    4.45    0.94
  10 -12   0    1.32    0.62
 -10 -12   0    1.03    0.77
  10  12   0    1.87    0.58
 -10  12   0    2.78    0.73
 -11 -12   0   11.36    1.52
  11 -12   0   12.01    1.59
  11  12   0    8.22    1.23
 -11  12   0   11.93    1.18
  12 -12   0    7.11    1.30
 -12 -12   0    7.78    1.42
  12  12   0    8.13    1.21
 -12  12   0    5.78    1.00
 -13 -12   0    0.65    0.61
  13 -12   0   -0.77    0.42
 -13  12   0    0.35    0.53
  13  12   0    1.27    0.77
  14 -12   0    4.31    0.93
 -14 -12   0    2.22    1.03
 -14  12   0    1.67    0.74
  14  12   0    3.87    0.93
 -15 -12   0    1.30    0.78
  15  12   0    2.13    0.88
   0 -13   0    1.21    0.60
   0  13   0   -0.26    0.34
  -1 -13   0   11.73    1.55
   1 -13   0    7.18    1.31
   1  13   0    9.41    1.20
  -1  13   0   10.16    1.04
   2 -13   0    4.27    1.10
  -2 -13   0    4.31    1.12
   2  13   0    6.04    0.98
  -2  13   0    4.91    0.86
  -3 -13   0    4.52    1.16
   3 -13   0    3.81    1.03
   3  13   0    3.51    0.78
  -3  13   0    3.99    0.76
   4 -13   0    3.24    0.91
  -4 -13   0    4.06    0.99
  -4  13   0    2.63    0.65
   4  13   0    2.59    0.77
   5 -13   0   15.37    1.85
  -5 -13   0   13.45    1.73
  -5  13   0   14.26    1.14
   5  13   0   13.03    1.29
   6 -13   0    2.21    0.78
  -6 -13   0    0.47    0.71
   6  13   0    1.55    0.55
   7 -13   0    0.34    0.73
  -7 -13   0    0.60    0.56
  -7  13   0    0.50    0.42
   7  13   0    0.43    0.49
   8 -13   0    9.33    1.55
  -8 -13   0   10.33    1.60
  -8  13   0   11.60    1.06
   8  13   0    9.71    1.39
   9 -13   0    7.48    1.46
  -9 -13   0    4.77    1.13
  -9  13   0    6.40    0.98
   9  13   0    3.39    0.92
 -10 -13   0    3.58    1.04
  10 -13   0    4.06    1.18
 -10  13   0    4.44    0.89
  11 -13   0    4.44    1.20
 -11 -13   0    6.39    1.32
  11  13   0    5.97    1.14
 -11  13   0    5.89    1.03
  12 -13   0    1.19    0.95
 -12 -13   0    0.91    0.82
  12  13   0    2.20    0.86
 -12  13   0    2.98    0.79
  13 -13   0    1.71    1.07
 -13 -13   0    2.22    0.80
  13  13   0   -0.43    0.56
 -13  13   0    0.08    0.61
 -14 -13   0    2.20    0.92
   0 -14   0   11.77    1.73
   0  14   0   12.06    1.20
  -1 -14   0   10.65    1.62
   1 -14   0   11.21    1.63
   1  14   0    9.90    1.28
  -1  14   0    8.25    1.15
  -2 -14   0    5.80    1.14
   2 -14   0    4.30    1.04
   2  14   0    3.85    0.87
  -2  14   0    5.09    0.94
  -3 -14   0    0.30    0.66
   3 -14   0   -1.07    0.49
   3  14   0    0.02    0.50
  -3  14   0   -0.60    0.35
  -4 -14   0    0.92    0.91
   4 -14   0    1.10    0.75
   4  14   0    0.40    0.59
  -4  14   0    0.31    0.49
  -5 -14   0    0.60    0.65
   5 -14   0    1.04    0.80
   5  14   0    0.75    0.57
   6 -14   0    4.97    1.28
  -6 -14   0    6.84    1.38
   6  14   0    4.85    0.96
  -7 -14   0    3.67    1.14
   7 -14   0    3.98    1.19
   7  14   0    3.57    0.82
   8 -14   0    0.17    0.61
  -8 -14   0    1.42    0.74
   8  14   0    0.38    0.62
  -9 -14   0    8.80    1.61
   9 -14   0    7.39    1.45
   9  14   0    9.05    1.43
 -10 -14   0   -1.02    0.61
  10 -14   0   -0.71    0.52
  10  14   0    0.15    0.67
 -11 -14   0    5.01    1.28
  11 -14   0    7.12    1.36
  11  14   0    5.45    1.21
 -12 -14   0   13.70    1.89
 -12  14   0   11.95    1.49
   0 -15   0    0.02    0.60
   0  15   0   -0.14    0.46
  -1 -15   0    0.91    0.82
   1 -15   0    2.48    0.85
  -1  15   0    0.18    0.53
   1  15   0    1.20    0.64
  -2 -15   0    5.59    1.28
   2 -15   0    5.69    1.28
   2  15   0    4.38    0.96
  -2  15   0    5.26    0.98
  -3 -15   0    6.17    1.24
   3 -15   0    5.35    1.32
  -3  15   0    5.67    1.04
   3  15   0    5.09    1.04
  -4 -15   0    0.34    0.82
   4 -15   0    0.19    0.74
   4  15   0    0.85    0.48
  -5 -15   0   22.05    2.05
   5 -15   0   19.44    1.92
   5  15   0   18.32    1.60
   6 -15   0    8.91    1.55
  -6 -15   0    6.79    1.40
   6  15   0    6.72    1.20
  -7 -15   0    2.71    1.16
   7 -15   0    2.70    0.99
   7  15   0    1.24    0.74
  -8 -15   0   15.08    1.97
   8 -15   0   13.82    1.89
   8  15   0   11.05    1.61
   9 -15   0    1.01    0.78
  -9 -15   0   -0.97    0.77
 -10 -15   0    2.04    1.00
   0 -16   0   15.94    2.09
   0  16   0   17.20    1.53
  -1 -16   0    2.14    1.07
   1 -16   0   -0.67    0.61
  -1  16   0    1.19    0.67
   1  16   0    1.37    0.73
  -2 -16   0    4.22    1.18
   2 -16   0    2.79    1.10
   2  16   0    4.30    1.04
  -2  16   0    3.72    0.94
   3 -16   0   23.24    2.13
  -3 -16   0   22.90    2.11
   3  16   0   21.50    1.77
  -4 -16   0    3.55    1.19
   4 -16   0    4.90    1.36
   4  16   0    2.05    0.81
   5 -16   0   -0.56    0.79
  -5 -16   0   -1.06    0.69
   5  16   0    0.28    0.63
  -6 -16   0    1.57    0.90
   6 -16   0    3.36    1.16
  -7 -16   0    4.31    1.30
   7 -16   0    3.49    1.24
   0 -17   0   -0.64    0.77
   0  17   0    0.02    0.62
  -1 -17   0   -0.59    0.74
   1 -17   0    1.71    1.06
  -1  17   0    0.40    0.60
 -21   0   1   -0.07    0.64
  21   0  -1   -0.22    0.62
 -20   0   1   -0.63    0.53
  20   0  -1    0.22    0.72
  19   0  -1   -0.40    0.53
 -19   0   1    0.13    0.58
  18   0  -1    0.77    0.57
 -18   0   1   -0.13    0.46
  17   0  -1    0.76    0.67
 -17   0   1   -0.01    0.45
 -16   0   1    0.32    0.45
  16   0  -1    0.22    0.59
 -15   0   1   -0.33    0.29
  15   0  -1    0.36    0.41
  14   0  -1    0.44    0.49
 -14   0   1    0.67    0.49
 -13   0   1   -0.03    0.34
  13   0  -1    0.27    0.44
 -12   0   1   -0.31    0.23
  12   0  -1   -0.11    0.37
  11   0  -1    0.21    0.41
  11   0  -1    0.15    0.18
 -11   0   1   -0.38    0.26
  10   0  -1   -0.59    0.22
  10   0  -1    0.64    0.21
 -10   0   1   -0.27    0.24
   9   0  -1   -0.32    0.26
  -9   0   1   -0.04    0.20
   9   0  -1    0.08    0.17
   8   0  -1    0.53    0.15
   8   0  -1    0.05    0.25
  -8   0   1    0.17    0.20
   7   0  -1    0.02    0.23
   7   0  -1    0.47    0.13
  -7   0   1   -0.15    0.15
  -6   0   1    0.01    0.16
   6   0  -1   -0.01    0.19
   6   0  -1    0.11    0.10
   5   0  -1   -0.07    0.14
   5   0  -1    0.05    0.07
  -5   0   1    0.07    0.10
  -4   0   1    0.15    0.10
  -4   0   1   -0.01    0.12
   4   0  -1   -0.40    0.11
   4   0  -1    0.08    0.09
   3   0  -1    0.04    0.12
   3   0  -1    0.12    0.09
  -3   0   1    0.06    0.11
  -3   0   1    0.16    0.08
  -2   0   1    0.10    0.06
  -2   0   1    0.27    0.09
   2   0  -1   -0.01    0.08
   2   0  -1    0.12    0.06
   1   0  -1    0.00    0.03
  -1   0   1    0.07    0.04
   1   0  -1    0.28    0.05
  -1   0   1    0.01    0.03
   1   0  -1    0.19    0.05
  -1   0   1    0.01    0.02
   0   0  -1   -0.03    0.01
   0   0   1    0.08    0.03
   0   0   1    0.01    0.03
   0   0   1    0.03    0.04
   1   0   1   -0.05    0.09
   1   0   1   -0.16    0.08
  -1   0  -1   -0.38    0.05
  -1   0  -1   -0.47    0.05
  -1   0  -1   -0.47    0.05
   1   0   1   -0.25    0.06
  -2   0  -1   -0.08    0.06
   2   0   1    0.00    0.07
   2   0   1    0.02    0.07
  -3   0  -1    0.02    0.07
   3   0   1    0.13    0.08
   3   0   1    0.47    0.14
  -3   0  -1    0.06    0.07
  -4   0  -1    0.17    0.10
   4   0   1    0.54    0.20
   4   0   1    0.10    0.08
  -5   0  -1   -0.04    0.10
   5   0   1    0.33    0.09
   5   0   1   -0.13    0.17
   6   0   1    0.45    0.11
  -6   0  -1   -0.15    0.11
  -7   0  -1    0.01    0.14
   7   0   1    0.40    0.20
   7   0   1    0.58    0.12
   8   0   1    0.38    0.13
  -8   0  -1    0.18    0.18
   8   0   1    0.48    0.22
   9   0   1    0.42    0.16
  -9   0  -1   -0.14    0.15
   9   0   1    0.20    0.29
  10   0   1    0.30    0.40
  10   0   1    0.34    0.21
 -10   0  -1    0.04    0.25
  11   0   1    0.57    0.21
 -11   0  -1   -0.32    0.21
  11   0   1    0.35    0.41
 -12   0  -1   -0.30    0.27
  12   0   1   -0.17    0.39
  13   0   1    0.01    0.41
 -13   0  -1    0.11    0.31
 -14   0  -1    0.02    0.32
  14   0   1   -0.55    0.24
  15   0   1   -0.11    0.41
 -16   0  -1    0.79    0.47
  16   0   1    0.44    0.62
  17   0   1    0.16    0.45
 -17   0  -1    0.46    0.45
 -18   0  -1   -0.04    0.46
  18   0   1    0.96    0.52
 -19   0  -1   -0.43    0.47
  19   0   1   -1.07    0.46
  20   0   1    0.34    0.85
 -20   0  -1    1.80    0.66
 -21   0  -1    0.37    0.61
 -21  -1   1   11.72    1.52
 -21   1   1    9.78    1.45
  21   1  -1   12.30    1.92
 -20  -1   1   -0.49    0.53
  20  -1  -1    0.08    0.73
  20   1  -1    0.71    0.64
 -20   1   1   -0.10    0.47
  19  -1  -1    1.72    0.80
 -19  -1   1    2.76    0.84
 -19   1   1    1.20    0.68
  19   1  -1    2.58    1.06
  18  -1  -1   12.83    1.71
 -18  -1   1   11.33    1.41
  18   1  -1   12.71    1.74
 -18   1   1   10.88    1.37
  17  -1  -1    7.01    1.32
 -17  -1   1    7.73    1.16
  17   1  -1    6.94    1.27
 -17   1   1    7.25    1.10
 -16  -1   1    3.30    0.74
  16  -1  -1    4.71    1.06
  16   1  -1    5.35    1.14
 -16   1   1    4.34    0.86
  15  -1  -1   29.06    1.95
 -15  -1   1   29.56    1.65
  15   1  -1   28.14    1.93
 -15   1   1   27.65    1.62
 -14  -1   1   38.20    1.80
  14  -1  -1   38.95    2.15
 -14   1   1   40.30    1.87
  14   1  -1   39.64    2.21
 -13  -1   1    7.17    0.91
  13  -1  -1    8.50    1.20
 -13   1   1    8.06    0.85
  13   1  -1    7.57    1.14
  12  -1  -1    2.61    0.73
 -12  -1   1    2.42    0.55
  12   1  -1    1.66    0.58
 -12   1   1    2.14    0.50
  12   1  -1    2.86    0.41
  11  -1  -1  144.83    3.88
 -11  -1   1  142.15    3.25
 -11   1   1  143.23    3.34
  11   1  -1  142.97    2.52
  11   1  -1  136.56    3.78
 -10  -1   1   11.07    0.79
  10  -1  -1   10.78    1.00
  10   1  -1   10.45    0.95
 -10   1   1   10.26    0.81
  10   1  -1   11.75    0.58
   9  -1  -1   13.85    0.36
  -9  -1   1   14.38    0.83
   9  -1  -1   13.21    0.99
   9   1  -1   13.52    0.61
   9   1  -1   13.41    1.03
  -9   1   1   13.20    0.84
   8  -1  -1   75.12    2.30
  -8  -1   1   71.96    1.86
   8  -1  -1   71.37    1.04
   8   1  -1   70.50    1.49
  -8   1   1   72.78    1.93
   8   1  -1   71.69    2.23
   7  -1  -1   26.03    0.48
  -7  -1   1   26.55    1.00
   7  -1  -1   25.62    1.21
   7   1  -1   26.56    0.81
  -7   1   1   26.77    1.04
   7   1  -1   26.23    1.22
   6  -1  -1   38.74    1.40
  -6  -1   1   40.65    1.17
   6   1  -1   40.06    0.97
  -6   1   1   39.66    1.21
   6   1  -1   40.13    1.41
   5  -1  -1  165.97    3.12
  -5  -1   1  169.93    2.78
   5   1  -1  164.34    3.09
   5   1  -1  170.80    2.50
  -5   1   1  172.21    2.85
  -4  -1   1   45.51    1.08
   4  -1  -1   47.64    1.32
   4   1  -1   46.32    1.28
   4   1  -1   46.23    0.98
  -4   1   1   48.58    1.14
  -3  -1   1  121.73    1.97
   3  -1  -1  123.12    1.50
   3  -1  -1  126.60    1.48
   3  -1  -1  122.45    2.19
   3   1  -1  119.13    2.13
   3   1  -1  119.92    1.85
  -3   1   1  124.40    1.99
  -2  -1   1   45.51    0.93
   2  -1  -1   45.50    0.66
   2  -1  -1   45.35    1.04
  -2   1   1   46.16    0.68
   2   1  -1   45.79    0.89
  -2   1   1   45.23    0.90
   2   1  -1   45.72    0.99
   1  -1  -1  187.05    2.33
   1  -1  -1  151.30    2.18
   1  -1  -1  185.45    2.56
  -1  -1   1  162.44    2.35
  -1  -1   1  183.89    2.53
   1   1  -1  181.94    2.39
   1   1  -1  189.98    2.40
   1   1  -1  163.24    2.47
  -1   1   1  189.13    2.23
  -1   1   1  185.78    2.56
  -1   1   1  189.34    2.34
   0  -1   1  182.58    2.35
   0  -1  -1  193.70    2.36
   0  -1  -1  183.94    2.24
   0  -1   1  179.13    2.46
   0   1   1  184.23    2.25
   0   1  -1  186.24    2.39
   0   1   1  183.72    2.35
   0   1  -1  177.42    2.45
   0   1  -1  181.36    2.34
  -1  -1  -1  104.41    1.31
   1  -1   1  105.59    1.63
  -1  -1  -1  104.89    1.29
   1  -1   1  104.61    1.58
  -1  -1  -1  105.76    1.74
  -1  -1  -1  107.68    1.54
  -1   1  -1  106.45    1.59
   1   1   1  106.56    1.55
  -1   1  -1  103.90    1.47
  -2  -1  -1  299.90    3.74
   2  -1   1  301.91    4.08
   2  -1   1  287.30    4.04
  -2   1  -1  299.57    3.61
   2   1   1  299.46    3.80
   2   1   1  300.58    4.22
   2   1   1  307.50    3.70
  -2   1  -1  305.65    3.64
  -3  -1  -1    4.66    0.24
   3  -1   1    3.77    0.32
   3   1   1    3.53    0.34
  -3   1  -1    4.25    0.28
   3   1   1    3.80    0.26
  -3   1  -1    4.21    0.19
   4  -1   1  191.12    2.46
  -4  -1  -1  197.13    2.82
   4  -1   1  193.52    3.28
  -4   1  -1  194.07    2.42
  -4   1  -1  194.45    3.00
   4   1   1  195.49    2.77
   4   1   1  195.95    3.38
   5  -1   1   85.14    2.05
   5  -1   1   85.42    1.28
  -5  -1  -1   87.20    1.65
   5   1   1   84.32    2.09
  -5   1  -1   86.97    1.25
  -5   1  -1   87.18    1.78
   5   1   1   85.20    1.56
  -6  -1  -1    0.09    0.11
   6  -1   1    0.11    0.24
   6  -1   1    0.43    0.12
  -6   1  -1   -0.04    0.12
  -6   1  -1    0.16    0.09
   6   1   1    0.11    0.15
   6   1   1    0.35    0.25
   7  -1   1    1.16    0.17
  -7  -1  -1    0.47    0.21
   7  -1   1    2.33    0.44
   7   1   1    0.26    0.26
  -7   1  -1    0.44    0.22
   7   1   1    0.67    0.22
  -8  -1  -1   74.64    1.82
   8  -1   1   69.63    1.20
   8  -1   1   71.78    2.26
  -8   1  -1   74.86    1.92
   8   1   1   71.56    1.55
   8   1   1   68.44    2.24
   9  -1   1   19.59    1.25
   9  -1   1   20.30    0.56
  -9  -1  -1   22.14    0.99
  -9   1  -1   22.19    1.06
   9   1   1   21.14    1.29
   9   1   1   19.96    0.79
 -10  -1  -1   76.92    2.09
  10  -1   1   77.19    2.64
  10  -1   1   74.27    1.29
  10   1   1   75.53    2.63
  10   1   1   75.41    1.68
 -10   1  -1   76.03    2.16
  11  -1   1   11.87    1.07
 -11  -1  -1   12.30    0.86
  11   1   1   13.21    0.66
  11   1   1   14.27    1.22
 -11   1  -1   12.43    0.88
 -12  -1  -1   57.82    1.96
  12  -1   1   61.69    2.54
  12   1   1   61.65    2.58
  12   1   1   60.10    1.53
 -12   1  -1   57.76    2.04
 -13  -1  -1   49.60    1.89
  13  -1   1   45.77    2.30
  13   1   1   47.67    2.34
 -13   1  -1   49.65    1.94
 -14  -1  -1   15.13    1.10
  14  -1   1   14.19    1.32
 -14   1  -1   15.04    1.13
  14   1   1   16.59    1.44
  15  -1   1    4.02    0.98
 -15  -1  -1    4.88    0.81
 -15   1  -1    4.35    0.78
  15   1   1    4.65    0.99
  16  -1   1    5.16    1.14
 -16  -1  -1    6.47    0.97
  16   1   1    6.42    1.24
 -16   1  -1    6.24    0.96
 -17  -1  -1    4.78    0.89
  17  -1   1    4.95    1.14
 -17   1  -1    5.06    0.91
  17   1   1    3.95    1.10
 -18  -1  -1   12.65    1.26
  18  -1   1   13.89    1.83
 -18   1  -1   10.43    1.31
  18   1   1    9.84    1.56
  19  -1   1    3.79    1.04
 -19  -1  -1    3.64    0.83
  19   1   1    2.70    0.97
 -19   1  -1    2.34    0.75
  20  -1   1   15.69    2.06
 -20  -1  -1   15.14    1.45
  20   1   1   13.14    1.96
 -20   1  -1   14.31    1.45
 -21  -1  -1   -0.67    0.54
 -21   1  -1    0.26    0.58
 -21  -2   1    0.18    0.64
 -21   2   1   -0.42    0.51
  20  -2  -1    4.38    1.25
 -20  -2   1    3.36    0.90
  20   2  -1    1.57    0.78
 -20   2   1    2.67    0.82
 -19  -2   1   21.47    1.67
  19  -2  -1   18.97    1.84
  19   2  -1   20.43    1.98
 -19   2   1   18.68    1.60
 -18  -2   1    5.58    0.99
  18  -2  -1    5.11    1.15
  18   2  -1    5.05    1.11
 -18   2   1    4.83    0.98
 -17  -2   1   12.64    1.20
  17  -2  -1    9.36    1.49
  17   2  -1   12.46    1.66
 -17   2   1   11.52    1.17
  16  -2  -1   11.26    1.51
 -16  -2   1   13.29    1.19
  16   2  -1   12.03    1.62
 -16   2   1   11.84    1.12
 -15  -2   1    5.64    0.92
  15  -2  -1    5.81    1.07
 -15   2   1    6.45    0.97
  15   2  -1    6.28    1.15
 -14  -2   1   14.95    1.15
  14  -2  -1   15.36    1.39
 -14   2   1   14.74    1.18
  14   2  -1   13.09    1.31
  13  -2  -1    9.49    1.27
 -13  -2   1    9.18    0.88
  13   2  -1    8.94    0.65
 -13   2   1    8.43    0.88
  13   2  -1   10.56    1.35
  12  -2  -1   13.12    1.22
 -12  -2   1   14.76    1.01
  12   2  -1   14.26    0.78
  12   2  -1   13.54    1.20
 -12   2   1   14.55    1.06
  11  -2  -1    1.19    0.53
 -11  -2   1    1.94    0.46
 -11   2   1    1.36    0.45
  11   2  -1    1.33    0.53
  11   2  -1    2.08    0.40
 -10  -2   1    1.76    0.46
  10  -2  -1    2.42    0.61
  10   2  -1    2.55    0.61
 -10   2   1    1.90    0.49
  10   2  -1    2.12    0.40
   9  -2  -1   35.36    1.64
  -9  -2   1   36.74    1.36
  -9   2   1   34.39    1.39
   9   2  -1   33.35    1.10
   9   2  -1   34.08    1.61
  -8  -2   1  125.02    2.61
   8  -2  -1  125.15    3.10
   8   2  -1  124.11    3.11
   8   2  -1  126.18    2.36
  -8   2   1  121.81    2.70
  -7  -2   1   23.81    0.96
   7  -2  -1   25.26    1.22
   7   2  -1   26.59    1.26
  -7   2   1   24.11    1.02
   7   2  -1   23.99    0.87
   6  -2  -1  215.41    4.04
  -6  -2   1  223.33    3.56
   6   2  -1  217.62    3.34
  -6   2   1  218.08    3.65
   6   2  -1  210.46    3.99
  -5  -2   1   67.90    1.50
   5  -2  -1   65.21    1.80
   5   2  -1   69.96    1.47
   5   2  -1   64.70    1.79
  -5   2   1   67.44    1.57
   4  -2  -1   42.29    1.29
  -4  -2   1   39.12    1.03
   4   2  -1   38.84    1.01
  -4   2   1   40.35    0.60
   4   2  -1   39.19    1.25
  -4   2   1   40.84    1.08
  -3  -2   1  106.56    1.87
   3  -2  -1  109.36    1.44
   3  -2  -1  107.28    2.13
   3   2  -1  106.51    1.86
  -3   2   1  107.19    1.85
  -3   2   1  107.17    1.45
   3   2  -1  100.81    2.04
  -2  -2   1    4.34    0.30
   2  -2  -1    4.49    0.36
   2  -2  -1    4.64    0.23
  -2  -2   1    4.34    0.32
  -2   2   1    4.29    0.26
  -2   2   1    4.73    0.23
   2   2  -1    4.54    0.32
  -1  -2   1   44.69    0.96
   1  -2  -1   44.63    1.12
  -1  -2   1   43.20    0.98
  -1   2   1   44.04    0.82
  -1   2   1   44.12    0.85
   1   2  -1   44.15    0.96
   0  -2   1   28.82    0.72
   0  -2   1   28.09    0.76
   0   2   1   30.63    0.72
   0   2   1   29.46    0.52
   0   2   1   30.60    0.57
   0   2  -1   30.41    0.74
   1  -2   1    8.07    0.39
  -1  -2  -1    9.50    0.49
   1  -2   1    8.78    0.42
  -1   2  -1    8.29    0.34
   1   2   1    9.02    0.39
  -2  -2  -1  102.84    1.39
   2  -2   1   99.61    1.84
   2  -2   1  102.16    1.87
  -2  -2  -1  105.15    2.04
   2   2   1  101.50    1.34
  -2   2  -1  101.00    1.53
   2   2   1  101.11    1.73
   3  -2   1  180.88    2.42
  -3  -2  -1  181.67    2.44
   3  -2   1  185.84    3.02
   3  -2   1  180.75    3.01
   3   2   1  179.47    3.17
  -3   2  -1  179.19    2.37
   3   2   1  182.21    2.41
   3   2   1  178.45    2.72
   4  -2   1   24.66    0.97
  -4  -2  -1   24.68    0.65
   4   2   1   24.10    1.02
   4   2   1   25.52    0.79
  -4   2  -1   24.38    0.53
  -4   2  -1   23.66    0.53
  -4   2  -1   25.78    0.84
  -5  -2  -1  234.48    3.35
   5  -2   1  226.10    4.01
  -5   2  -1  231.33    2.86
  -5   2  -1  237.17    2.85
   5   2   1  230.03    4.18
  -5   2  -1  235.38    3.70
   5   2   1  229.60    3.45
   6  -2   1    8.70    0.68
  -6  -2  -1    7.84    0.45
   6   2   1    7.54    0.51
  -6   2  -1    8.85    0.58
   6   2   1    8.74    0.71
  -6   2  -1    8.18    0.25
  -7  -2  -1   26.45    0.92
   7  -2   1   25.26    1.21
  -7   2  -1   28.04    1.09
   7   2   1   25.23    1.28
   7   2   1   26.32    0.93
  -8  -2  -1  118.37    2.40
   8  -2   1  115.11    2.99
   8   2   1  113.34    3.08
   8   2   1  120.04    2.31
  -8   2  -1  117.09    2.61
   9  -2   1    8.17    0.84
  -9  -2  -1    7.75    0.61
   9   2   1    7.75    0.98
  -9   2  -1    8.41    0.70
   9   2   1    9.32    0.59
  10  -2   1   47.54    2.05
 -10  -2  -1   48.91    1.59
 -10   2  -1   48.81    1.72
  10   2   1   48.12    2.12
  10   2   1   50.33    1.44
 -11  -2  -1   10.21    0.77
  11  -2   1    9.67    1.02
  11   2   1    8.14    1.11
 -11   2  -1    8.85    0.80
  11   2   1    9.77    0.66
  12  -2   1   21.15    1.50
 -12  -2  -1   25.41    1.25
  12   2   1   20.73    1.55
  12   2   1   22.11    0.99
 -12   2  -1   20.98    1.23
  13  -2   1    1.12    0.46
 -13  -2  -1    0.46    0.41
  13   2   1   -0.88    0.27
  13   2   1    0.31    0.29
 -13   2  -1   -0.45    0.24
 -14  -2  -1   30.94    1.57
  14  -2   1   34.43    2.05
  14   2   1   30.79    1.99
 -14   2  -1   31.76    1.64
 -15  -2  -1   19.17    1.31
  15  -2   1   18.95    1.66
 -15   2  -1   17.67    1.28
  15   2   1   21.03    1.74
 -16  -2  -1    1.15    0.53
  16  -2   1    0.29    0.56
  16   2   1    0.41    0.59
 -16   2  -1    0.22    0.40
  17  -2   1   13.15    1.72
 -17  -2  -1   15.39    1.26
 -17   2  -1   14.84    1.30
  17   2   1   12.75    1.69
 -18  -2  -1   17.73    1.43
  18  -2   1   20.65    1.80
  18   2   1   17.49    1.75
 -18   2  -1   17.50    1.45
 -19  -2  -1    4.32    0.96
  19  -2   1    4.54    1.09
 -19   2  -1    2.02    0.68
  19   2   1    4.56    1.21
  20  -2   1    7.99    1.53
 -20  -2  -1    5.83    1.13
 -20   2  -1    4.17    0.96
  20   2   1    6.02    1.34
 -21   2  -1    7.93    1.33
 -20  -3   1   13.33    1.40
  20  -3  -1   11.84    1.84
  20   3  -1   14.62    2.01
 -20   3   1   14.84    1.52
  19  -3  -1    2.64    0.83
 -19  -3   1    3.25    0.87
 -19   3   1    2.10    0.75
  19   3  -1    2.58    0.91
  18  -3  -1    7.14    1.36
 -18  -3   1    7.26    1.13
 -18   3   1    6.20    1.04
  18   3  -1    8.73    1.49
  17  -3  -1    0.37    0.57
 -17  -3   1    0.05    0.46
 -17   3   1    1.55    0.52
  17   3  -1    0.01    0.35
  16  -3  -1    2.67    0.91
 -16  -3   1    4.07    0.81
  16   3  -1    3.17    0.93
 -16   3   1    3.98    0.83
  15  -3  -1   44.85    2.45
 -15  -3   1   47.16    2.06
  15   3  -1   44.81    2.46
 -15   3   1   44.77    2.10
 -14  -3   1    0.22    0.41
  14  -3  -1    0.05    0.36
 -14   3   1   -0.24    0.33
  14   3  -1   -0.27    0.32
 -13  -3   1   24.24    1.36
  13  -3  -1   23.06    1.63
  13   3  -1   25.44    1.14
  13   3  -1   21.99    1.60
 -13   3   1   24.18    1.43
  12  -3  -1   76.63    2.92
 -12  -3   1   80.95    2.42
 -12   3   1   76.51    2.48
  12   3  -1   81.06    2.08
  12   3  -1   81.00    2.98
 -11  -3   1    0.16    0.28
  11  -3  -1   -0.09    0.37
  11   3  -1    0.34    0.40
 -11   3   1    0.09    0.29
  11   3  -1    0.84    0.25
  10  -3  -1   28.11    1.56
 -10  -3   1   28.09    1.25
  10   3  -1   26.02    1.53
  10   3  -1   27.20    1.09
 -10   3   1   29.89    1.38
   9  -3  -1  156.53    3.79
  -9  -3   1  156.93    3.16
   9   3  -1  156.53    3.82
   9   3  -1  152.05    2.93
  -9   3   1  152.91    3.32
   8  -3  -1   12.51    0.92
  -8  -3   1   11.02    0.70
  -8   3   1   11.75    0.79
   8   3  -1   11.75    0.68
   8   3  -1   11.35    0.93
  -7  -3   1   41.86    1.30
   7  -3  -1   43.45    1.68
   7   3  -1   42.85    1.30
   7   3  -1   40.50    1.64
  -7   3   1   41.82    1.39
   6  -3  -1   44.58    1.62
  -6  -3   1   44.97    1.29
  -6   3   1   45.52    1.37
   6   3  -1   44.44    1.31
   6   3  -1   45.37    1.63
  -5  -3   1  248.60    3.83
   5  -3  -1  251.34    4.40
  -5   3   1  246.54    3.01
  -5   3   1  246.19    3.92
   5   3  -1  246.32    3.83
   5   3  -1  240.82    4.32
   4  -3  -1    0.30    0.17
  -4  -3   1    0.75    0.22
  -4   3   1    0.18    0.16
  -4   3   1    0.27    0.11
   4   3  -1    0.10    0.17
   4   3  -1    0.60    0.16
  -3  -3   1   43.91    1.16
   3  -3  -1   44.70    1.37
  -3  -3   1   45.62    1.32
  -3   3   1   44.20    1.10
  -3   3   1   45.62    0.91
   3   3  -1   44.29    1.18
  -2  -3   1  113.83    2.20
  -2  -3   1  115.09    2.02
  -2   3   1  112.88    1.80
  -2   3   1  112.63    1.88
   1  -3  -1    6.89    0.52
  -1  -3   1    8.31    0.48
  -1  -3   1    7.03    0.38
  -1   3   1    6.87    0.31
  -1   3   1    6.94    0.38
   1   3  -1    8.08    0.45
   0  -3  -1   50.26    1.41
   0  -3   1   52.33    1.30
   0  -3   1   52.19    1.14
   0  -3  -1   52.75    0.97
   0   3   1   51.41    0.94
   0   3  -1   53.42    1.19
  -1  -3  -1   82.09    1.21
   1  -3   1   83.17    1.76
   1  -3   1   85.67    1.65
  -1   3  -1   86.36    1.56
   1   3   1   86.79    1.65
   1   3   1   83.01    1.25
  -2  -3  -1   59.31    1.58
   2  -3   1   57.36    1.45
  -2  -3  -1   59.26    0.95
   2  -3   1   57.08    1.38
  -2   3  -1   59.30    1.17
   2   3   1   57.32    1.33
   2   3   1   59.81    0.90
  -3  -3  -1   89.64    1.44
   3  -3   1   90.48    1.99
   3  -3   1   89.44    1.94
  -3  -3  -1   87.45    2.10
   3   3   1   86.33    1.78
   3   3   1   89.43    1.31
  -3   3  -1   86.37    1.47
   4  -3   1  296.18    4.77
  -4  -3  -1  301.08    3.99
  -4   3  -1  298.70    4.46
   4   3   1  299.92    4.99
   4   3   1  302.76    4.39
  -4   3  -1  300.93    3.81
   5  -3   1   21.20    1.02
  -5  -3  -1   21.95    0.69
  -5   3  -1   23.28    0.92
   5   3   1   22.18    0.86
  -5   3  -1   22.07    0.54
   5   3   1   19.71    1.06
   6  -3   1    2.22    0.45
  -6  -3  -1    1.53    0.26
   6   3   1    1.62    0.34
  -6   3  -1    1.28    0.14
  -6   3  -1    1.47    0.16
  -6   3  -1    1.27    0.32
   6   3   1    1.75    0.46
  -7  -3  -1   17.28    0.74
   7  -3   1   17.16    1.03
   7   3   1   17.72    1.13
  -7   3  -1   18.25    0.91
   7   3   1   17.84    0.81
  -8  -3  -1  155.94    2.88
   8  -3   1  150.63    3.58
   8   3   1  156.49    2.95
   8   3   1  158.69    3.81
  -8   3  -1  162.89    3.28
  -9  -3  -1    3.09    0.48
   9  -3   1    1.89    0.54
  -9   3  -1    2.02    0.44
   9   3   1    2.44    0.58
   9   3   1    2.90    0.44
 -10  -3  -1    2.67    0.48
  10  -3   1    2.97    0.71
  10   3   1    2.64    0.43
 -10   3  -1    2.61    0.51
  10   3   1    4.17    0.81
  11  -3   1   99.92    3.22
 -11  -3  -1   98.10    2.48
 -11   3  -1  100.06    2.75
  11   3   1   95.81    3.24
  11   3   1   96.57    2.33
 -12  -3  -1   16.24    1.03
  12  -3   1   15.27    1.28
 -12   3  -1   16.25    1.12
  12   3   1   14.51    1.31
  12   3   1   16.00    0.93
  13  -3   1    3.83    0.80
 -13  -3  -1    4.88    0.73
  13   3   1    5.41    0.71
  13   3   1    3.78    0.87
 -13   3  -1    3.16    0.66
  14  -3   1   84.60    3.34
 -14  -3  -1   88.36    2.69
  14   3   1   86.67    3.42
  15  -3   1    9.65    1.39
 -15  -3  -1   11.17    1.01
  15   3   1   10.49    1.47
 -15   3  -1   10.21    0.99
  16  -3   1    0.71    0.61
 -16  -3  -1    0.94    0.55
 -16   3  -1    0.87    0.48
  16   3   1    1.03    0.67
 -17  -3  -1    9.18    1.20
  17  -3   1    9.48    1.50
 -17   3  -1    7.66    1.13
  17   3   1    8.32    1.38
  18  -3   1    1.56    0.76
 -18  -3  -1    1.91    0.68
 -18   3  -1    1.76    0.68
  18   3   1    0.55    0.61
  19  -3   1    6.82    1.26
 -19   3  -1    7.35    1.21
  19   3   1    7.07    1.44
  20  -3   1    0.18    0.58
  20   3   1    0.35    0.49
 -20   3  -1   -1.26    0.40
  20  -4  -1    4.54    1.19
 -20   4   1    4.96    1.09
  20   4  -1    4.88    1.25
  19  -4  -1    0.40    0.56
 -19   4   1   -0.29    0.47
  19   4  -1   -0.08    0.48
 -18  -4   1    3.17    0.84
  18  -4  -1    4.38    1.07
 -18   4   1    4.08    0.86
  18   4  -1    2.69    0.98
  17  -4  -1    9.52    1.56
 -17  -4   1   14.15    1.25
 -17   4   1    9.86    1.29
  17   4  -1   12.90    1.65
  16  -4  -1   -0.49    0.51
 -16  -4   1    0.81    0.52
 -16   4   1    0.01    0.42
  16   4  -1    0.41    0.50
  15  -4  -1   23.86    1.83
 -15  -4   1   31.28    1.69
 -15   4   1   22.87    1.55
  15   4  -1   26.41    1.92
  14  -4  -1   11.64    1.22
 -14  -4   1   15.77    1.20
  14   4  -1   12.69    0.91
 -14   4   1   13.19    1.15
  14   4  -1   15.29    1.43
 -13  -4   1    1.83    0.55
  13  -4  -1    1.18    0.48
  13   4  -1    2.23    0.70
 -13   4   1    1.21    0.44
  13   4  -1    1.65    0.48
  12  -4  -1   13.52    1.25
 -12  -4   1   11.20    0.92
  12   4  -1   12.42    1.22
 -12   4   1   10.63    0.96
  12   4  -1   11.47    0.81
  11  -4  -1   10.00    1.04
 -11  -4   1   10.70    0.84
  11   4  -1   11.06    0.77
  11   4  -1   10.52    1.07
 -11   4   1   10.61    0.90
 -10  -4   1   16.28    0.96
  10  -4  -1   15.25    1.21
  10   4  -1   16.61    0.94
  10   4  -1   17.04    1.27
 -10   4   1   15.57    1.02
   9  -4  -1    0.93    0.42
  -9  -4   1    0.93    0.34
  -9   4   1    0.60    0.34
   9   4  -1    0.91    0.43
   9   4  -1    0.81    0.29
   8  -4  -1    0.31    0.19
  -8  -4   1   -0.11    0.18
   8   4  -1    0.28    0.20
  -8   4   1    1.13    0.33
   8   4  -1    0.37    0.36
   7  -4  -1   40.12    1.67
  -7  -4   1   39.64    1.32
   7   4  -1   37.38    1.63
  -7   4   1   42.53    1.44
   7   4  -1   41.94    1.39
   6  -4  -1   40.16    1.62
  -6  -4   1   42.83    1.32
  -6   4   1   41.41    0.80
  -6   4   1   43.39    1.39
   6   4  -1   39.46    1.61
   6   4  -1   43.06    1.40
  -5  -4   1   35.92    1.16
   5  -4  -1   36.82    1.47
  -5  -4   1   34.34    1.37
  -5   4   1   35.88    1.17
   5   4  -1   36.62    1.23
  -5   4   1   35.44    0.81
  -4  -4   1  191.51    3.25
   4  -4  -1  190.15    3.74
  -4  -4   1  187.88    3.60
  -4   4   1  195.54    2.77
  -4   4   1  191.07    3.20
   4   4  -1  197.82    3.35
  -3  -4   1   24.64    0.86
  -3  -4   1   24.12    1.03
   3  -4  -1   24.14    1.09
  -3   4   1   23.38    0.72
   3   4  -1   23.69    0.94
  -3   4   1   23.79    0.81
  -2  -4   1    0.83    0.20
  -2  -4   1    0.29    0.13
   2  -4  -1    0.47    0.23
  -2   4   1    0.15    0.16
  -2   4   1    0.36    0.12
   2   4  -1    0.62    0.21
  -1  -4   1   43.75    1.34
  -1  -4   1   43.72    1.10
   1  -4  -1   42.01    1.44
   1   4  -1   43.57    1.21
  -1   4   1   44.58    1.13
  -1   4   1   41.64    0.95
   0  -4   1   18.31    0.86
   0  -4   1   18.86    0.70
   0  -4  -1   18.15    0.58
   0  -4  -1   18.39    0.93
   0   4   1   18.42    0.73
   0   4  -1   18.77    0.76
   1  -4   1    2.41    0.40
   1  -4   1    2.76    0.37
  -1  -4  -1    3.30    0.48
  -1  -4  -1    2.66    0.19
   1   4   1    2.58    0.19
   1   4   1    2.66    0.35
  -1   4  -1    2.55    0.34
  -2  -4  -1   16.06    0.88
   2  -4   1   17.11    0.83
  -2  -4  -1   17.11    0.45
   2  -4   1   16.86    0.76
  -2   4  -1   17.60    0.66
   2   4   1   17.33    0.49
  -3  -4  -1   88.04    1.46
   3  -4   1   91.42    2.06
  -3  -4  -1   84.84    2.23
   3  -4   1   83.72    2.09
   3   4   1   88.47    1.94
  -3   4  -1   86.83    1.63
  -4  -4  -1   12.20    0.83
   4  -4   1   12.45    0.80
  -4  -4  -1   13.06    0.52
   4  -4   1   12.69    0.75
  -4   4  -1   13.54    0.53
   4   4   1   12.46    0.68
   5  -4   1   44.45    1.59
  -5  -4  -1   44.72    1.67
  -5  -4  -1   42.36    1.07
   5   4   1   42.83    1.36
  -5   4  -1   43.80    1.36
  -5   4  -1   44.99    0.97
  -6  -4  -1  243.78    3.67
   6  -4   1  242.61    4.58
  -6   4  -1  247.19    3.22
   6   4   1  241.93    4.06
   6   4   1  239.57    4.80
  -6   4  -1  253.15    4.25
  -7  -4  -1    5.79    0.44
   7  -4   1    5.61    0.76
  -7   4  -1    4.97    0.24
   7   4   1    5.19    0.82
   7   4   1    6.88    0.55
  -7   4  -1    5.61    0.55
   8  -4   1    1.22    0.40
  -8  -4  -1    1.88    0.36
   8   4   1    2.02    0.56
   8   4   1    1.87    0.35
  -9  -4  -1   55.73    1.59
   9  -4   1   57.51    2.22
   9   4   1   55.57    1.72
   9   4   1   55.94    2.26
  -9   4  -1   56.64    1.89
 -10  -4  -1    4.27    0.60
  10  -4   1    3.42    0.74
 -10   4  -1    5.40    0.76
  10   4   1    3.66    0.78
  10   4   1    4.71    0.65
  11  -4   1    9.88    1.23
 -11  -4  -1   10.18    0.78
 -11   4  -1    9.55    0.86
  11   4   1   10.29    0.79
  11   4   1    9.65    1.26
  12  -4   1   16.11    1.35
 -12  -4  -1   14.92    0.98
  12   4   1   14.80    0.93
  12   4   1   14.98    1.34
 -12   4  -1   16.38    1.16
 -13  -4  -1    6.83    0.89
  13  -4   1    6.59    1.05
  13   4   1    6.83    1.12
 -13   4  -1    5.51    0.85
  13   4   1    7.25    0.71
  14  -4   1   12.71    1.31
 -14  -4  -1   17.64    1.19
  14   4   1   18.19    1.08
  14   4   1   16.79    1.52
 -14   4  -1   14.65    1.18
  15  -4   1    2.88    0.92
 -15  -4  -1    2.86    0.67
 -15   4  -1    2.35    0.67
  15   4   1    2.71    0.88
  16  -4   1   31.07    2.20
 -16  -4  -1   33.18    1.75
  16   4   1   36.07    2.35
  17  -4   1    7.60    1.39
 -17   4  -1    6.94    1.10
  17   4   1    9.27    1.45
  18  -4   1    1.38    0.69
  18   4   1   -0.43    0.55
 -18   4  -1    0.28    0.51
  19  -4   1   10.77    1.54
 -19   4  -1   11.23    1.50
  19   4   1   11.50    1.72
  20  -4   1    0.59    0.58
 -20   4  -1   -0.16    0.51
  20   4   1    0.80    0.70
  20   5  -1    3.60    1.15
 -20   5   1    6.09    1.21
  19  -5  -1    1.48    0.62
 -19   5   1   -0.94    0.36
  19   5  -1    0.57    0.75
  18  -5  -1   11.20    1.63
 -18   5   1    7.80    1.23
  18   5  -1   11.03    1.68
  17  -5  -1    5.96    1.28
  17   5  -1    7.59    1.39
 -17   5   1    5.72    1.03
  16  -5  -1    1.62    0.76
 -16  -5   1    0.95    0.56
  16   5  -1    1.57    0.69
 -16   5   1    1.41    0.60
 -15  -5   1    4.96    0.87
  15  -5  -1    3.12    0.83
  15   5  -1    3.33    0.94
 -15   5   1    3.68    0.86
 -14  -5   1   14.82    1.16
  14  -5  -1   13.97    1.33
 -14   5   1   12.84    1.13
  14   5  -1   14.12    1.04
  14   5  -1   12.76    1.36
  13  -5  -1    7.53    1.12
 -13  -5   1    9.64    0.91
  13   5  -1    6.91    1.11
  13   5  -1    8.11    0.77
 -13   5   1    8.06    1.05
  12  -5  -1    0.30    0.40
 -12  -5   1    0.59    0.38
  12   5  -1   -0.05    0.27
  12   5  -1    0.42    0.49
 -12   5   1    0.07    0.33
  11  -5  -1    7.18    1.09
 -11  -5   1    9.13    0.80
 -11   5   1    7.38    0.76
  11   5  -1    7.16    0.70
  11   5  -1    8.11    1.15
 -10  -5   1    4.40    0.64
  10  -5  -1    3.52    0.79
  10   5  -1    3.78    0.63
  10   5  -1    2.73    0.70
 -10   5   1    3.06    0.58
   9  -5  -1   33.28    1.74
  -9  -5   1   34.13    1.37
   9   5  -1   32.39    1.73
  -9   5   1   36.26    1.52
   9   5  -1   32.82    1.39
   8  -5  -1    0.63    0.33
  -8  -5   1    0.00    0.24
   8   5  -1    0.44    0.25
  -8   5   1    0.24    0.25
   8   5  -1    0.02    0.31
   7  -5  -1    0.81    0.36
  -7  -5   1    1.25    0.35
  -7  -5   1    0.57    0.34
  -7   5   1    1.21    0.36
   7   5  -1    0.92    0.35
  -7   5   1    0.78    0.20
  -6  -5   1    1.44    0.44
   6  -5  -1    0.64    0.40
  -6  -5   1    0.90    0.29
  -6   5   1    0.51    0.19
   6   5  -1    0.65    0.35
  -6   5   1    1.51    0.36
  -5  -5   1   54.34    1.87
  -5  -5   1   56.34    1.56
   5  -5  -1   52.74    1.94
  -5   5   1   53.79    1.21
  -5   5   1   54.73    1.56
   5   5  -1   51.51    1.63
   4  -5  -1   18.33    1.08
  -4  -5   1   18.80    1.03
  -4  -5   1   16.58    0.78
   4   5  -1   18.27    0.90
  -4   5   1   16.47    0.67
  -4   5   1   17.51    0.80
   3  -5  -1    8.58    0.72
  -3  -5   1    8.55    0.69
  -3  -5   1    8.85    0.53
  -3   5   1    8.51    0.52
   3   5  -1    7.08    0.57
  -3   5   1    8.40    0.50
  -2  -5   1   16.14    0.68
   2  -5  -1   14.00    0.90
  -2  -5   1   15.83    0.89
  -2   5   1   15.17    0.63
  -2   5   1   16.08    0.70
   1  -5  -1   36.33    1.46
  -1  -5   1   37.50    1.08
  -1  -5   1   37.35    1.40
  -1   5   1   36.52    1.13
   1   5  -1   37.94    1.24
  -1   5   1   37.07    0.94
   0  -5  -1    1.21    0.24
   0  -5   1    1.42    0.29
   0  -5  -1    2.19    0.51
   0  -5   1    0.96    0.39
   0   5   1    1.41    0.30
   0   5  -1    1.23    0.30
  -1  -5  -1   91.80    1.59
   1  -5   1   89.24    2.26
   1  -5   1   91.96    1.99
  -1  -5  -1   88.26    2.42
  -1   5  -1   96.01    2.00
  -2  -5  -1    0.25    0.11
   2  -5   1    0.82    0.26
  -2  -5  -1    1.29    0.30
   2  -5   1   -0.16    0.17
   2   5   1    0.32    0.22
  -2   5  -1    0.08    0.16
   3  -5   1    0.87    0.29
   3  -5   1    1.14    0.33
  -3  -5  -1    0.73    0.29
  -3  -5  -1    1.09    0.17
  -3   5  -1    0.59    0.22
   3   5   1    1.04    0.32
  -4  -5  -1   61.31    2.04
  -4  -5  -1   60.82    1.25
   4  -5   1   62.96    1.85
   4  -5   1   60.69    1.94
  -4   5  -1   63.51    1.42
   5  -5   1    4.73    0.72
  -5  -5  -1    4.17    0.38
  -5  -5  -1    3.60    0.68
  -5   5  -1    4.47    0.46
   5   5   1    3.45    0.53
  -5   5  -1    4.10    0.36
  -6  -5  -1    5.52    0.44
  -6  -5  -1    5.62    0.80
   6  -5   1    5.78    0.76
   6   5   1    5.63    0.56
  -6   5  -1    5.66    0.38
  -6   5  -1    5.43    0.58
   7  -5   1    7.41    0.71
  -7  -5  -1    6.23    0.49
  -7  -5  -1    7.27    0.94
   7   5   1    6.97    0.60
  -7   5  -1    6.49    0.61
  -7   5  -1    6.38    0.36
   8  -5   1    4.30    0.74
  -8  -5  -1    3.76    0.50
  -8  -5  -1    3.01    0.67
  -8   5  -1    4.19    0.25
   8   5   1    4.90    0.64
  -8   5  -1    5.00    0.69
   9  -5   1    2.35    0.62
  -9  -5  -1    2.60    0.46
   9   5   1    3.18    0.72
   9   5   1    3.66    0.61
  -9   5  -1    3.29    0.60
 -10  -5  -1   21.79    1.04
  10  -5   1   23.04    1.51
  10   5   1   23.93    1.60
  10   5   1   23.27    1.21
 -10   5  -1   24.25    1.32
  11  -5   1    7.23    1.07
 -11  -5  -1    5.00    0.65
 -11   5  -1    4.97    0.75
  11   5   1    5.41    0.75
  11   5   1    5.24    0.98
  12  -5   1    2.89    0.70
 -12  -5  -1    3.24    0.60
  12   5   1    2.55    0.78
 -12   5  -1    2.08    0.57
  12   5   1    3.51    0.62
  13  -5   1    2.10    0.65
 -13  -5  -1    2.35    0.56
  13   5   1    1.77    0.66
  13   5   1    1.99    0.52
 -13   5  -1    2.37    0.62
 -14  -5  -1   15.72    1.13
  14  -5   1   14.95    1.41
  14   5   1   14.31    1.05
  14   5   1   14.92    1.50
 -14   5  -1   13.85    1.18
  15  -5   1    7.24    1.23
  15   5   1    5.84    1.21
 -15   5  -1    5.12    0.89
  16  -5   1    2.66    0.92
 -16   5  -1    3.39    0.78
  16   5   1    3.53    0.97
  17  -5   1    4.10    1.10
 -17   5  -1    4.27    0.95
  17   5   1    3.85    1.06
  18  -5   1    9.23    1.60
 -18   5  -1    9.87    1.39
  18   5   1    9.02    1.61
  19  -5   1    3.47    1.02
  19   5   1    2.03    0.88
 -19   5  -1    3.10    0.93
  19  -6  -1    5.90    1.20
 -19   6   1    3.82    0.99
  19   6  -1    3.55    1.12
  18  -6  -1    6.78    1.37
  18   6  -1    8.73    1.43
 -18   6   1    5.74    1.04
  17  -6  -1   10.14    1.65
  17   6  -1   12.80    1.72
 -17   6   1   10.03    1.34
  16  -6  -1    3.83    1.03
  16   6  -1    4.72    1.01
 -16   6   1    4.06    0.90
  15  -6  -1   13.60    1.42
  15   6  -1   12.38    1.01
 -15   6   1   10.24    1.30
  15   6  -1   12.80    1.61
 -14  -6   1   10.81    1.04
  14  -6  -1   11.73    1.23
  14   6  -1    8.78    1.32
  14   6  -1   10.08    0.97
 -14   6   1    9.95    1.07
 -13  -6   1   18.99    1.28
  13  -6  -1   18.69    1.51
  13   6  -1   20.29    1.25
  13   6  -1   21.25    1.64
 -13   6   1   17.91    1.33
  12  -6  -1   -0.07    0.37
 -12  -6   1    0.03    0.33
  12   6  -1   -0.05    0.34
  12   6  -1    0.77    0.51
 -12   6   1    0.51    0.44
  11  -6  -1    0.85    0.56
 -11  -6   1    1.19    0.45
 -11   6   1    0.85    0.42
  11   6  -1    0.64    0.43
 -10  -6   1   42.00    2.03
  10  -6  -1   41.45    2.13
 -10  -6   1   43.84    1.65
  10   6  -1   41.93    1.71
 -10   6   1   41.51    1.76
  -9  -6   1    0.09    0.27
  -9  -6   1    0.57    0.27
   9  -6  -1    0.18    0.33
  -9   6   1    0.53    0.35
   9   6  -1   -0.67    0.19
  -8  -6   1    7.75    0.67
   8  -6  -1    9.34    1.13
  -8  -6   1    6.48    0.90
  -8   6   1    8.07    0.72
   8   6  -1    7.02    0.71
  -8   6   1    8.11    0.39
  -7  -6   1   36.21    1.34
  -7  -6   1   34.41    1.63
   7  -6  -1   34.78    1.73
  -7   6   1   37.11    0.96
  -7   6   1   35.97    1.41
   7   6  -1   37.28    1.52
  -6  -6   1    1.74    0.39
   6  -6  -1    2.24    0.60
  -6  -6   1    1.75    0.53
   6   6  -1    1.84    0.46
  -6   6   1    2.10    0.43
  -6   6   1    1.96    0.32
  -5  -6   1   14.32    0.77
   5  -6  -1   14.28    1.08
  -5  -6   1   13.99    1.00
   5   6  -1   14.91    0.91
  -5   6   1   14.96    0.67
  -5   6   1   14.42    0.80
   4  -6  -1   60.20    2.16
  -4  -6   1   62.08    1.56
  -4  -6   1   60.95    2.05
   4   6  -1   63.24    1.88
  -4   6   1   58.71    1.47
  -4   6   1   59.01    1.60
  -3  -6   1    5.61    0.46
   3  -6  -1    7.08    0.88
  -3  -6   1    6.62    0.66
  -3   6   1    7.64    0.52
   3   6  -1    4.71    0.62
  -3   6   1    5.69    0.49
   2  -6  -1    3.58    0.60
  -2  -6   1    3.34    0.36
  -2  -6   1    3.75    0.59
   2   6  -1    3.05    0.49
  -2   6   1    3.75    0.48
  -2   6   1    3.98    0.37
   1  -6  -1   35.59    1.59
  -1  -6   1   36.10    1.51
  -1  -6   1   36.32    1.14
  -1   6   1   37.15    1.25
   1   6  -1   38.46    1.35
  -1   6   1   37.07    1.01
   0  -6   1   91.75    2.03
   0  -6  -1   93.47    1.85
   0  -6   1   93.11    2.53
   0  -6  -1   87.68    2.59
   0   6   1   91.83    2.16
  -1  -6  -1    0.63    0.39
   1  -6   1   -0.05    0.20
  -1  -6  -1   -0.04    0.14
   1  -6   1   -0.35    0.20
   1   6   1   -0.16    0.17
  -1   6  -1    0.11    0.20
  -2  -6  -1   59.27    1.20
  -2  -6  -1   55.59    2.01
   2  -6   1   60.89    1.72
   2  -6   1   60.25    1.96
  -2   6  -1   56.49    1.55
   2   6   1   58.52    1.74
   3  -6   1   47.42    1.59
  -3  -6  -1   48.73    1.88
   3  -6   1   50.99    1.82
  -3  -6  -1   48.55    1.02
   3   6   1   47.94    1.60
  -3   6  -1   47.28    1.36
   4  -6   1    3.28    0.62
  -4  -6  -1    1.24    0.44
  -4  -6  -1    2.32    0.24
  -4   6  -1    2.32    0.36
   4   6   1    2.31    0.42
   5  -6   1    3.29    0.65
  -5  -6  -1    3.89    0.34
  -5  -6  -1    3.55    0.67
  -5   6  -1    3.85    0.52
  -5   6  -1    3.99    0.39
   5   6   1    3.84    0.57
  -6  -6  -1   65.09    2.34
  -6  -6  -1   66.10    1.52
   6  -6   1   63.08    2.23
  -6   6  -1   61.75    1.90
  -6   6  -1   66.80    1.48
   6   6   1   66.03    2.01
  -7  -6  -1    7.23    0.97
  -7  -6  -1    5.11    0.48
   7  -6   1    6.69    0.88
   7   6   1    5.87    0.72
  -7   6  -1    5.61    0.41
  -7   6  -1    6.85    0.64
   8  -6   1    1.17    0.44
  -8  -6  -1    1.95    0.50
  -8  -6  -1    1.53    0.36
  -8   6  -1    0.78    0.36
  -8   6  -1    1.46    0.23
   8   6   1    1.33    0.43
  -9  -6  -1   22.39    1.02
   9  -6   1   20.04    1.43
  -9  -6  -1   19.52    1.39
   9   6   1   21.35    1.19
  -9   6  -1   20.85    1.21
 -10  -6  -1   -0.01    0.34
  10  -6   1    0.34    0.46
 -10  -6  -1    0.19    0.30
  10   6   1   -0.33    0.26
 -10   6  -1    0.29    0.29
 -11  -6  -1    0.41    0.52
  11  -6   1   -0.47    0.36
 -11  -6  -1    0.69    0.37
 -11   6  -1    0.90    0.46
  11   6   1    0.56    0.43
 -12  -6  -1   23.48    1.72
 -12  -6  -1   23.44    1.22
  12  -6   1   21.82    1.58
 -12   6  -1   20.39    1.35
  12   6   1   23.03    1.35
  13  -6   1    5.32    0.96
 -13   6  -1    4.45    0.83
  13   6   1    4.87    0.79
  14  -6   1   -0.05    0.35
 -14   6  -1   -0.48    0.37
  14   6   1   -0.07    0.53
  14   6   1   -0.64    0.32
  15  -6   1    6.68    1.19
  15   6   1    5.83    0.86
 -15   6  -1    5.58    1.00
  15   6   1    4.55    1.09
  16  -6   1   21.24    1.83
 -16   6  -1   19.00    1.53
  16   6   1   18.06    1.71
  17  -6   1    0.28    0.65
 -17   6  -1    0.54    0.55
  17   6   1    0.31    0.73
  18  -6   1    2.66    1.04
 -18   6  -1    2.02    0.78
  18   6   1    2.49    0.88
  19  -6   1   14.50    2.05
 -19   6  -1   15.77    1.57
 -19  -7   1   -0.72    0.61
 -18  -7   1    3.84    1.18
  18  -7  -1    4.23    1.23
 -18   7   1    2.95    0.81
 -17  -7   1    0.27    0.55
  17  -7  -1    0.44    0.74
 -17   7   1    0.02    0.52
 -16  -7   1    0.63    0.71
  16  -7  -1   -0.21    0.54
 -16   7   1    1.45    0.65
 -15  -7   1    0.07    0.44
  15  -7  -1    0.52    0.43
  15   7  -1   -0.10    0.41
 -15   7   1   -0.04    0.38
  14  -7  -1   25.22    1.83
 -14  -7   1   25.33    1.86
 -14   7   1   21.03    1.48
  14   7  -1   22.42    1.42
  13  -7  -1    8.59    1.25
 -13  -7   1   10.73    1.38
  13   7  -1   10.21    0.98
 -13   7   1    8.40    1.11
 -12  -7   1   36.03    2.05
  12  -7  -1   33.25    2.08
 -12   7   1   35.91    1.80
  12   7  -1   34.62    1.69
 -11  -7   1   49.76    1.86
  11  -7  -1   51.29    2.53
 -11  -7   1   52.48    2.41
 -11   7   1   48.28    2.05
  11   7  -1   51.94    2.04
  10  -7  -1    0.91    0.55
 -10  -7   1    1.66    0.59
 -10  -7   1    1.61    0.46
 -10   7   1    1.85    0.55
  10   7  -1    1.49    0.52
  -9  -7   1    7.57    1.06
  -9  -7   1    8.36    0.75
   9  -7  -1    7.24    1.09
   9   7  -1    7.83    0.80
  -9   7   1    7.85    0.80
  -8  -7   1   10.19    0.97
  -8  -7   1   10.68    0.79
   8  -7  -1   11.08    1.05
  -8   7   1   11.32    0.57
  -8   7   1   11.06    0.87
   8   7  -1    9.86    0.89
  -7  -7   1   21.23    1.34
   7  -7  -1   19.92    1.39
  -7  -7   1   22.10    1.03
   7   7  -1   21.57    1.23
  -7   7   1   21.76    0.83
  -7   7   1   22.41    1.13
  -6  -7   1    1.75    0.53
  -6  -7   1    1.71    0.37
   6  -7  -1    0.88    0.50
  -6   7   1    1.11    0.31
  -6   7   1    1.15    0.35
   6   7  -1    1.31    0.48
  -5  -7   1    8.74    0.89
   5  -7  -1    7.68    1.05
  -5  -7   1    8.54    0.59
  -5   7   1    7.55    0.57
  -5   7   1    8.30    0.67
   5   7  -1    8.00    0.75
  -4  -7   1    0.36    0.32
   4  -7  -1    0.82    0.45
  -4  -7   1   -0.28    0.15
   4   7  -1    0.38    0.30
  -4   7   1    0.26    0.21
  -4   7   1    0.43    0.22
  -3  -7   1  119.68    2.36
   3  -7  -1  116.59    3.27
  -3  -7   1  118.24    3.14
   3   7  -1  116.46    2.84
  -3   7   1  117.31    2.49
  -3   7   1  118.71    2.42
  -2  -7   1   67.08    2.30
   2  -7  -1   73.84    2.50
  -2  -7   1   72.90    1.76
   2   7  -1   74.80    2.14
  -2   7   1   72.75    1.70
  -2   7   1   72.53    1.93
  -1  -7   1   59.62    2.14
  -1  -7   1   61.64    1.64
   1  -7  -1   62.08    2.30
  -1   7   1   61.35    1.78
   1   7  -1   61.23    1.88
  -1   7   1   60.85    1.44
   0  -7  -1  173.29    2.95
   0  -7   1  167.55    3.87
   0  -7   1  168.61    3.16
   0  -7  -1  164.40    4.00
   0   7  -1  170.37    3.37
   0   7   1  163.91    3.32
  -1  -7  -1    6.75    0.47
  -1  -7  -1    5.21    0.85
   1  -7   1    6.20    0.58
   1  -7   1    6.02    0.85
   1   7   1    6.49    0.64
  -1   7  -1    6.50    0.60
   2  -7   1   47.85    1.88
  -2  -7  -1   50.21    2.06
  -2  -7  -1   49.69    1.17
   2  -7   1   47.33    1.60
   2   7   1   48.85    1.68
  -2   7  -1   50.27    1.56
   3  -7   1   44.55    1.82
  -3  -7  -1   43.10    1.91
  -3  -7  -1   43.40    1.02
   3  -7   1   45.38    1.63
  -3   7  -1   46.41    1.46
  -4  -7  -1    8.78    0.87
  -4  -7  -1    7.10    0.39
   4  -7   1    8.60    0.87
   4   7   1    6.96    0.70
  -4   7  -1    7.90    0.64
  -4   7  -1    7.10    0.57
  -5  -7  -1   61.21    2.37
   5  -7   1   63.34    2.31
  -5  -7  -1   63.46    1.30
  -5   7  -1   63.76    1.64
  -5   7  -1   60.57    1.85
   5   7   1   62.98    2.06
  -6  -7  -1    0.70    0.19
   6  -7   1    1.18    0.45
  -6  -7  -1    1.23    0.52
  -6   7  -1    0.59    0.27
   6   7   1    0.08    0.34
  -6   7  -1    0.83    0.31
  -7  -7  -1   10.67    0.62
   7  -7   1   10.94    0.98
  -7  -7  -1   10.15    1.00
  -7   7  -1   11.37    0.84
  -7   7  -1   11.61    0.63
   7   7   1   10.33    0.85
   8  -7   1    1.24    0.45
  -8  -7  -1    0.66    0.39
  -8  -7  -1    0.22    0.30
  -8   7  -1    1.34    0.26
  -8   7  -1    0.37    0.37
   8   7   1    0.43    0.35
   9  -7   1   28.18    1.71
  -9  -7  -1   26.03    1.64
  -9   7  -1   26.85    1.40
   9   7   1   27.02    1.43
 -10  -7  -1   69.42    2.83
  10  -7   1   73.65    2.91
 -10   7  -1   78.30    2.55
  10   7   1   71.59    2.41
 -11  -7  -1    8.67    1.25
  11  -7   1    8.61    1.25
  11   7   1    8.21    1.03
 -11   7  -1    7.15    0.98
  12  -7   1   16.41    1.42
 -12  -7  -1   14.19    1.35
 -12   7  -1   14.72    1.20
  12   7   1   13.72    1.12
  13  -7   1   40.33    2.27
 -13  -7  -1   40.07    2.32
 -13   7  -1   40.29    2.03
  13   7   1   41.47    1.89
 -14  -7  -1   -0.07    0.52
  14  -7   1    1.15    0.44
  14   7   1   -0.15    0.34
 -14   7  -1   -0.07    0.42
  15  -7   1    2.90    0.85
 -15  -7  -1    4.14    0.96
 -15   7  -1    2.26    0.76
  15   7   1    3.49    0.75
  16  -7   1    9.83    1.45
 -16  -7  -1    8.12    1.35
 -16   7  -1    7.83    1.20
 -17  -7  -1    5.44    1.19
  17  -7   1    4.85    1.11
 -17   7  -1    7.90    1.20
  18  -7   1    0.88    0.72
 -18  -7  -1    4.35    0.94
 -18   7  -1    1.86    0.84
 -19  -7  -1    0.40    0.60
  18  -8  -1    9.78    1.66
 -18  -8   1    9.23    1.49
 -18   8   1    6.83    1.25
  17  -8  -1   -0.42    0.63
 -17  -8   1   -0.19    0.55
 -17   8   1    1.10    0.58
  16  -8  -1   19.20    1.78
 -16  -8   1   23.39    1.90
 -16   8   1   21.43    1.68
 -15  -8   1    1.52    0.73
  15  -8  -1    2.27    0.67
 -15   8   1    1.56    0.61
  15   8  -1    1.49    0.62
 -14  -8   1    0.82    0.42
  14  -8  -1    0.69    0.43
  14   8  -1   -0.70    0.29
 -14   8   1    0.11    0.43
 -13  -8   1   15.56    1.45
  13  -8  -1   16.81    1.55
 -13   8   1   13.65    1.22
  13   8  -1   16.51    1.25
  12  -8  -1    6.10    1.17
 -12  -8   1    4.55    0.94
  12   8  -1    4.05    0.78
 -12   8   1    5.13    0.85
 -11  -8   1   14.15    1.30
  11  -8  -1   13.30    1.36
 -11   8   1   14.84    1.16
  11   8  -1   13.11    1.08
 -10  -8   1    6.15    1.07
  10  -8  -1    6.02    1.07
 -10   8   1    7.36    0.94
  10   8  -1    6.46    0.95
   9  -8  -1   71.85    2.93
  -9  -8   1   75.63    2.86
  -9   8   1   77.63    2.48
   9   8  -1   76.42    2.57
  -8  -8   1   43.13    2.05
  -8  -8   1   47.08    1.55
   8  -8  -1   42.42    2.18
  -8   8   1   45.84    1.80
   8   8  -1   46.89    1.95
  -7  -8   1    5.15    0.83
  -7  -8   1    5.28    0.62
   7  -8  -1    5.85    0.99
  -7   8   1    5.22    0.69
   7   8  -1    5.41    0.86
  -7   8   1    4.90    0.51
  -6  -8   1  143.40    2.81
   6  -8  -1  138.16    3.97
  -6  -8   1  135.68    3.80
   6   8  -1  143.97    3.55
  -6   8   1  144.32    2.80
  -6   8   1  141.54    3.15
   5  -8  -1   40.96    2.04
  -5  -8   1   38.99    1.26
  -5  -8   1   39.46    1.91
   5   8  -1   38.62    1.69
  -5   8   1   38.97    1.44
  -5   8   1   37.14    1.32
  -4  -8   1    0.95    0.51
  -4  -8   1    0.51    0.27
   4  -8  -1    0.28    0.42
  -4   8   1    0.58    0.29
  -4   8   1    0.98    0.33
   4   8  -1    0.56    0.40
  -3  -8   1   68.18    2.45
   3  -8  -1   67.87    2.58
  -3  -8   1   70.23    1.76
  -3   8   1   68.68    1.92
   3   8  -1   68.17    2.19
  -3   8   1   67.75    1.78
   2  -8  -1    2.63    0.66
  -2  -8   1    1.33    0.36
  -2  -8   1    1.57    0.44
   2   8  -1    1.33    0.39
  -2   8   1    0.96    0.30
  -2   8   1    1.49    0.38
  -1  -8   1   11.07    1.03
  -1  -8   1   12.62    0.76
   1  -8  -1   14.45    1.19
   1   8  -1   12.57    0.90
  -1   8   1   13.20    0.67
  -1   8   1   11.99    0.83
   0  -8  -1    9.08    1.17
   0  -8   1    9.65    0.71
   0  -8   1    9.07    0.95
   0   8   1    8.52    0.51
   0   8  -1    8.52    0.74
   0   8   1    8.64    0.74
  -1  -8  -1    3.16    0.41
  -1  -8  -1    3.22    0.75
   1  -8   1    3.04    0.67
   1  -8   1    1.97    0.44
   1   8   1    3.27    0.60
  -1   8  -1    2.80    0.52
  -2  -8  -1   20.16    1.41
   2  -8   1   22.43    1.13
  -2  -8  -1   21.54    0.79
   2  -8   1   20.11    1.27
   2   8   1   21.65    1.18
  -2   8  -1   20.97    1.06
  -3  -8  -1    4.04    0.76
   3  -8   1    2.46    0.52
  -3  -8  -1    2.99    0.36
   3  -8   1    2.41    0.55
   3   8   1    2.62    0.55
  -3   8  -1    2.77    0.48
   4  -8   1   50.14    2.13
  -4  -8  -1   48.91    2.20
  -4  -8  -1   51.37    1.14
   4   8   1   49.60    1.89
  -4   8  -1   50.14    1.65
  -4   8  -1   49.81    1.59
  -5  -8  -1   71.34    1.39
   5  -8   1   63.04    2.46
  -5  -8  -1   68.28    2.64
  -5   8  -1   68.72    2.06
  -5   8  -1   70.29    1.88
   5   8   1   73.17    2.34
  -6  -8  -1    3.09    0.79
   6  -8   1    3.18    0.73
   6   8   1    2.67    0.64
  -6   8  -1    3.06    0.49
  -6   8  -1    3.23    0.56
  -7  -8  -1   83.67    3.00
   7  -8   1   82.98    2.93
  -7   8  -1   78.10    2.36
  -7   8  -1   79.31    1.89
   7   8   1   80.57    2.56
  -8  -8  -1   44.48    2.18
   8  -8   1   40.83    2.07
   8   8   1   42.38    1.84
  -8   8  -1   45.22    1.83
  -9  -8  -1    5.87    1.04
   9  -8   1    6.11    1.03
   9   8   1    6.12    0.89
  -9   8  -1    6.59    0.88
  10  -8   1   66.00    2.81
 -10  -8  -1   61.82    2.73
 -10   8  -1   62.40    2.33
  10   8   1   65.53    2.40
 -11  -8  -1    8.84    1.29
  11  -8   1    9.36    1.36
  11   8   1   10.25    1.20
 -11   8  -1    7.04    0.99
  12  -8   1   12.04    1.55
 -12  -8  -1   11.09    1.43
  12   8   1   11.71    1.09
 -12   8  -1   10.83    1.05
  13  -8   1   11.53    1.53
 -13  -8  -1    9.16    1.38
  13   8   1   10.83    1.04
 -13   8  -1    8.42    1.14
  14  -8   1    1.28    0.56
 -14  -8  -1    1.61    0.67
  14   8   1    0.77    0.44
 -14   8  -1    0.34    0.51
 -15  -8  -1   16.50    1.57
  15  -8   1   16.52    1.61
  15   8   1   15.53    1.28
 -15   8  -1   14.44    1.34
  16  -8   1    0.41    0.53
 -16  -8  -1    1.67    0.80
 -16   8  -1    0.11    0.45
 -17  -8  -1    6.42    1.20
  17  -8   1    5.20    1.06
 -17   8  -1    6.45    1.11
  18  -8   1   21.97    1.98
 -18  -8  -1   23.09    2.11
 -18   8  -1   22.27    1.87
 -18  -9   1    1.14    0.73
  17  -9  -1    2.22    0.70
 -17  -9   1    2.63    0.81
 -17   9   1    2.33    0.76
  16  -9  -1    3.69    0.82
 -16  -9   1    2.75    0.97
  16   9  -1    2.29    0.75
 -16   9   1    0.87    0.63
 -15  -9   1    2.34    0.81
  15  -9  -1    4.51    1.01
  15   9  -1    3.00    0.77
 -15   9   1    2.10    0.74
  14  -9  -1   -0.14    0.37
 -14  -9   1    1.36    0.75
 -14   9   1    0.70    0.52
  14   9  -1    0.54    0.53
  13  -9  -1    0.34    0.60
 -13  -9   1    0.42    0.44
 -13   9   1    0.88    0.50
  13   9  -1    1.41    0.51
 -12  -9   1    2.44    0.81
  12  -9  -1    2.88    0.97
  12   9  -1    2.99    0.74
 -12   9   1    1.66    0.61
 -11  -9   1   19.29    1.52
  11  -9  -1   18.48    1.65
  11   9  -1   21.93    1.45
 -11   9   1   21.47    1.42
  10  -9  -1   13.65    1.36
 -10  -9   1   10.11    1.31
  10   9  -1   11.69    1.06
 -10   9   1   11.76    1.04
   9  -9  -1   32.19    2.00
  -9  -9   1   30.50    1.88
   9   9  -1   32.54    1.73
  -9   9   1   32.09    1.59
  -8  -9   1   22.35    1.57
   8  -9  -1   19.44    1.52
  -8   9   1   21.70    1.28
   8   9  -1   19.39    1.30
  -7  -9   1    1.16    0.54
   7  -9  -1    2.00    0.62
   7   9  -1    1.29    0.54
  -7   9   1    1.74    0.43
  -7   9   1    1.76    0.46
  -6  -9   1    3.16    0.71
   6  -9  -1    1.90    0.70
   6   9  -1    1.56    0.53
  -6   9   1    1.58    0.45
  -6   9   1    2.70    0.54
  -5  -9   1    5.11    0.59
  -5  -9   1    4.73    0.92
   5  -9  -1    3.75    0.87
  -5   9   1    3.75    0.60
  -5   9   1    4.94    0.67
   5   9  -1    3.75    0.71
  -4  -9   1    3.63    0.51
   4  -9  -1    2.85    0.74
  -4  -9   1    3.27    0.79
   4   9  -1    3.49    0.70
  -4   9   1    2.80    0.53
  -4   9   1    3.59    0.55
   3  -9  -1   12.81    1.23
  -3  -9   1   13.75    0.80
  -3  -9   1   14.12    1.22
  -3   9   1   13.47    0.81
  -3   9   1   13.69    0.91
   3   9  -1   12.07    1.01
  -2  -9   1   15.48    0.86
  -2  -9   1   15.18    1.25
   2  -9  -1   18.61    1.43
  -2   9   1   15.42    0.81
   2   9  -1   15.68    1.11
  -2   9   1   14.82    0.98
  -1  -9   1   11.61    0.77
   1  -9  -1   11.82    1.41
  -1  -9   1   11.36    1.13
  -1   9   1   11.23    0.66
  -1   9   1   11.69    0.90
   1   9  -1   12.53    0.99
   0  -9   1   34.27    1.85
   0  -9  -1   29.91    1.82
   0  -9   1   31.04    1.30
   0   9  -1   35.15    1.55
   0   9   1   32.35    1.49
   0   9   1   33.07    1.05
   1  -9   1   58.73    1.90
   1  -9   1   55.07    2.32
  -1  -9  -1   58.45    2.56
  -1   9  -1   58.64    1.99
   1   9   1   58.61    2.07
  -2  -9  -1   78.25    1.76
   2  -9   1   82.31    2.37
  -2  -9  -1   81.13    3.00
   2  -9   1   76.43    2.76
  -2   9  -1   76.25    2.27
   2   9   1   79.95    2.49
  -3  -9  -1    2.55    0.71
   3  -9   1    1.53    0.57
  -3   9  -1    2.13    0.51
   3   9   1    1.69    0.48
  -4  -9  -1   21.25    1.56
   4  -9   1   19.42    1.42
   4   9   1   21.44    1.30
  -4   9  -1   20.46    1.09
  -4   9  -1   20.11    1.08
   5  -9   1    1.30    0.58
  -5  -9  -1    1.46    0.67
   5   9   1    1.12    0.46
  -5   9  -1    0.16    0.29
  -5   9  -1    0.09    0.31
   6  -9   1   13.25    1.23
  -6  -9  -1   13.72    1.30
   6   9   1   12.92    1.05
  -6   9  -1   15.18    0.99
  -6   9  -1   14.25    0.85
  -7  -9  -1    0.48    0.38
   7  -9   1    0.83    0.45
  -7   9  -1   -0.33    0.28
  -7   9  -1   -0.24    0.27
   7   9   1   -0.10    0.31
   8  -9   1    6.14    1.00
  -8  -9  -1    7.30    1.15
  -8   9  -1    5.46    0.80
   8   9   1    5.83    0.88
  -9  -9  -1    8.28    1.26
   9  -9   1   10.84    1.13
  -9   9  -1    9.46    0.91
   9   9   1    8.44    1.07
  10  -9   1    7.18    1.18
 -10  -9  -1    6.49    1.16
  10   9   1    8.72    1.11
 -10   9  -1    7.41    0.99
 -11  -9  -1   13.88    1.31
  11  -9   1   13.75    1.44
 -11   9  -1   11.24    1.12
  11   9   1   11.41    1.10
  12  -9   1    8.08    1.38
 -12  -9  -1    8.26    1.33
 -12   9  -1    8.44    1.12
  12   9   1    8.49    1.18
 -13  -9  -1    8.24    1.35
  13  -9   1    6.92    1.29
 -13   9  -1    6.36    1.05
  13   9   1    7.87    1.09
 -14  -9  -1   14.66    1.50
  14  -9   1    9.96    1.51
  14   9   1   12.37    1.18
 -14   9  -1   13.90    1.36
 -15  -9  -1    0.24    0.68
  15  -9   1    1.64    0.80
  15   9   1    0.76    0.56
 -15   9  -1   -0.01    0.46
  16  -9   1    0.69    0.77
 -16  -9  -1    2.18    0.82
  16   9   1    2.44    0.76
 -16   9  -1    0.62    0.53
 -17  -9  -1    1.23    0.89
  17  -9   1    0.75    0.82
 -17   9  -1    1.14    0.71
 -17 -10   1    7.97    1.38
  16 -10  -1    5.76    1.32
 -16 -10   1    5.83    1.14
 -16  10   1    7.42    1.26
  16  10  -1    7.11    1.17
 -15 -10   1    0.14    0.61
  15 -10  -1    1.24    0.82
  15  10  -1    0.56    0.53
 -15  10   1    0.40    0.50
 -14 -10   1    6.64    1.14
  14 -10  -1    4.42    1.20
 -14  10   1    4.79    0.99
  14  10  -1    4.11    0.96
 -13 -10   1   19.50    1.71
  13 -10  -1   20.63    1.91
  13  10  -1   21.66    1.54
  12 -10  -1    0.19    0.57
 -12 -10   1    0.77    0.49
  12  10  -1   -0.16    0.39
 -12  10   1   -0.51    0.37
  11 -10  -1    5.15    1.04
 -11 -10   1    3.58    0.93
  11  10  -1    3.14    0.73
 -11  10   1    4.20    0.86
 -10 -10   1   29.10    1.90
  10 -10  -1   25.17    1.91
 -10  10   1   23.16    1.48
  10  10  -1   25.91    1.62
   9 -10  -1    1.25    0.54
  -9 -10   1    1.60    0.56
   9  10  -1    1.06    0.45
   8 -10  -1    1.60    0.62
  -8 -10   1    0.77    0.61
  -8  10   1    0.92    0.43
   8  10  -1    0.80    0.50
   7 -10  -1   31.21    2.01
  -7 -10   1   32.92    1.95
  -7  10   1   33.40    1.55
   7  10  -1   32.11    1.75
   6 -10  -1   12.16    1.55
  -6 -10   1   12.69    1.24
  -6  10   1   13.45    0.94
   6  10  -1   15.14    1.18
  -6  10   1   14.74    0.94
   5 -10  -1    0.85    0.63
  -5 -10   1    1.17    0.60
  -5  10   1    1.12    0.42
   5  10  -1    1.84    0.57
  -5  10   1    1.40    0.41
  -4 -10   1   22.57    1.62
   4 -10  -1   26.73    1.81
   4  10  -1   23.74    1.47
  -4  10   1   24.17    1.23
  -4  10   1   23.46    1.16
   3 -10  -1   43.91    2.29
  -3 -10   1   46.85    2.31
  -3 -10   1   48.74    1.55
  -3  10   1   48.04    1.58
   3  10  -1   47.93    2.04
  -3  10   1   47.89    1.80
   2 -10  -1   14.73    1.41
  -2 -10   1   14.73    0.89
  -2 -10   1   13.37    1.27
   2  10  -1   16.37    1.19
  -2  10   1   13.87    0.81
  -2  10   1   14.53    1.02
   1 -10  -1   36.20    2.10
  -1 -10   1   38.03    1.46
  -1 -10   1   37.11    2.02
  -1  10   1   36.61    1.63
  -1  10   1   36.74    1.25
   1  10  -1   37.95    1.75
   0 -10   1   32.40    1.41
   0 -10   1   31.17    1.85
   0 -10  -1   27.08    1.84
   0  10   1   29.70    1.06
   0  10  -1   30.14    1.53
   0  10   1   29.35    1.51
  -1 -10  -1    2.28    0.80
   1 -10   1    1.93    0.76
   1 -10   1    1.75    0.54
  -1  10  -1    2.01    0.55
   1  10   1    1.58    0.55
   2 -10   1   10.58    1.34
  -2 -10  -1   12.64    1.28
   2  10   1   12.29    1.04
  -2  10  -1    9.67    0.89
   3 -10   1   53.59    2.43
  -3 -10  -1   53.94    2.56
   3  10   1   51.88    2.10
  -3  10  -1   52.62    1.92
  -3  10  -1   52.33    1.75
   4 -10   1    4.03    0.85
  -4 -10  -1    4.10    0.95
   4  10   1    3.58    0.73
  -4  10  -1    4.11    0.65
  -4  10  -1    4.04    0.63
   5 -10   1   18.42    1.49
  -5 -10  -1   18.50    1.55
  -5  10  -1   20.67    1.12
  -5  10  -1   18.74    1.11
   5  10   1   21.31    1.38
  -6 -10  -1   10.70    1.44
   6 -10   1   10.83    1.41
  -6  10  -1   10.28    0.87
   6  10   1    9.40    0.96
  -6  10  -1   11.00    0.83
   7 -10   1    2.87    0.83
  -7 -10  -1    3.67    0.80
  -7  10  -1    4.00    0.69
   7  10   1    3.74    0.80
   8 -10   1    0.48    0.45
  -8 -10  -1    0.67    0.52
  -8  10  -1   -0.66    0.25
   8  10   1    0.26    0.36
  -9 -10  -1   13.01    1.37
   9 -10   1   15.09    1.40
   9  10   1   15.84    1.26
  -9  10  -1   12.38    1.06
  10 -10   1    2.81    0.66
 -10 -10  -1    1.87    0.63
 -10  10  -1    1.51    0.57
  10  10   1    1.23    0.58
 -11 -10  -1    1.43    0.64
  11 -10   1    1.13    0.59
  11  10   1    1.08    0.56
 -11  10  -1    0.95    0.50
  12 -10   1    3.89    0.95
 -12 -10  -1    4.66    1.05
 -12  10  -1    3.84    0.81
  12  10   1    4.53    0.90
 -13 -10  -1    5.17    1.07
  13 -10   1    5.42    1.13
  13  10   1    4.57    0.88
 -13  10  -1    5.54    1.06
  14 -10   1    0.79    0.63
 -14 -10  -1    0.14    0.61
 -14  10  -1    1.27    0.63
  14  10   1    1.30    0.66
  15 -10   1    6.59    1.31
 -15 -10  -1    7.76    1.29
  15  10   1    6.94    1.12
 -15  10  -1    7.91    1.17
 -16 -10  -1    5.50    1.25
  16 -10   1    4.28    1.11
 -16  10  -1    5.41    1.14
  16  10   1    3.39    0.93
 -17 -10  -1    0.71    0.64
 -16 -11   1    2.71    0.87
  16  11  -1    3.61    0.90
 -15 -11   1    1.45    0.72
  15 -11  -1    1.05    0.77
  15  11  -1    0.46    0.54
 -15  11   1   -0.33    0.54
  14 -11  -1    1.56    0.72
 -14 -11   1    1.24    0.80
 -14  11   1    1.54    0.62
  14  11  -1    1.42    0.76
 -13 -11   1    2.15    0.72
  13 -11  -1    1.75    0.74
 -13  11   1    3.49    0.89
  13  11  -1    1.54    0.63
  12 -11  -1    2.21    0.68
 -12 -11   1    1.18    0.75
 -12  11   1   -0.28    0.38
  12  11  -1   -0.13    0.42
 -11 -11   1    4.77    1.02
  11 -11  -1    5.28    1.00
  11  11  -1    5.30    0.93
 -11  11   1    6.19    0.96
 -10 -11   1    1.96    0.76
  10 -11  -1    2.91    0.80
 -10  11   1    2.57    0.69
  10  11  -1    2.93    0.68
   9 -11  -1    5.47    1.14
  -9 -11   1    4.94    1.00
  -9  11   1    5.75    0.89
   9  11  -1    4.45    0.85
   8 -11  -1   -0.17    0.47
  -8 -11   1    0.64    0.50
  -8  11   1    1.12    0.47
   8  11  -1   -0.48    0.38
   7 -11  -1   -0.65    0.39
  -7 -11   1   -0.16    0.51
  -7  11   1   -0.26    0.30
   7  11  -1    0.11    0.46
  -6 -11   1    3.17    0.88
   6 -11  -1    2.78    0.86
   6  11  -1    2.50    0.66
  -6  11   1    2.12    0.50
  -6  11   1    2.52    0.59
   5 -11  -1    2.65    0.81
  -5 -11   1    2.66    0.78
  -5  11   1    2.02    0.57
   5  11  -1    2.95    0.72
  -5  11   1    3.57    0.61
  -4 -11   1   11.76    1.48
   4 -11  -1    9.99    1.39
  -4  11   1    8.72    0.83
  -4  11   1    9.49    0.78
   4  11  -1   10.77    1.07
  -3 -11   1   10.19    1.44
   3 -11  -1   10.33    1.43
  -3  11   1    7.99    0.71
  -3  11   1    9.50    0.89
   3  11  -1    9.56    0.98
  -2 -11   1    3.07    0.86
   2 -11  -1    2.73    0.84
  -2  11   1    3.66    0.68
  -2  11   1    3.32    0.56
   2  11  -1    4.37    0.82
   1 -11  -1    4.04    0.98
  -1 -11   1    5.35    1.00
   1  11  -1    3.51    0.77
  -1  11   1    4.64    0.77
   0 -11  -1    0.31    0.56
   0 -11   1    0.70    0.51
   0 -11   1   -0.37    0.29
   0  11   1    0.30    0.36
   0  11  -1   -0.11    0.33
   1 -11   1    5.70    1.09
  -1 -11  -1    5.83    1.10
  -1  11  -1    5.49    0.82
   1  11   1    5.00    0.85
  -2 -11  -1    5.66    1.09
   2 -11   1    4.53    0.99
   2  11   1    3.73    0.75
  -2  11  -1    3.81    0.70
  -2  11  -1    4.62    0.65
   3 -11   1    5.33    1.03
  -3 -11  -1    7.76    1.33
   3  11   1    6.30    0.94
  -3  11  -1    7.52    0.92
  -3  11  -1    6.92    0.82
  -4 -11  -1   -0.26    0.56
   4 -11   1    1.00    0.48
   4  11   1    0.79    0.47
  -4  11  -1    1.23    0.43
  -4  11  -1    0.82    0.46
  -5 -11  -1    0.54    0.55
   5 -11   1    0.50    0.46
  -5  11  -1    0.50    0.33
  -5  11  -1    0.00    0.36
   5  11   1   -0.55    0.28
  -6 -11  -1    1.95    0.58
   6 -11   1    0.93    0.57
   6  11   1    0.42    0.38
  -6  11  -1   -0.08    0.33
  -6  11  -1    0.02    0.31
   7 -11   1    0.63    0.64
  -7 -11  -1   -0.21    0.49
   7  11   1    0.74    0.53
  -7  11  -1    0.34    0.40
   8 -11   1    1.28    0.73
  -8 -11  -1    1.27    0.72
  -8  11  -1    0.86    0.48
   8  11   1   -0.26    0.38
  -9 -11  -1    1.00    0.49
   9 -11   1   -0.40    0.42
  -9  11  -1    0.36    0.43
   9  11   1    1.19    0.51
  10 -11   1    1.18    0.64
 -10 -11  -1    0.89    0.58
  10  11   1   -0.27    0.35
 -10  11  -1    0.84    0.47
  11 -11   1    1.58    0.66
 -11 -11  -1    1.22    0.74
 -11  11  -1    1.06    0.51
  11  11   1    1.39    0.58
  12 -11   1    2.58    0.78
 -12 -11  -1    1.64    0.65
 -12  11  -1    3.18    0.81
  12  11   1    1.41    0.56
 -13 -11  -1    4.40    1.15
  13 -11   1    3.21    0.91
 -13  11  -1    3.86    0.85
  13  11   1    3.72    0.86
  14 -11   1    2.00    0.71
 -14 -11  -1    0.83    0.64
  14  11   1    1.75    0.81
 -14  11  -1    2.23    0.73
  15 -11   1    5.23    1.10
 -15 -11  -1    3.76    1.08
 -15  11  -1    4.60    1.01
  15  11   1    4.74    1.01
 -16 -11  -1    0.45    0.69
  16  11   1   -0.05    0.62
 -15 -12   1    7.15    1.35
  15  12  -1    6.08    1.16
 -15  12   1    6.27    1.15
 -14 -12   1    8.59    1.53
  14 -12  -1    7.58    1.48
  14  12  -1   11.09    1.48
 -14  12   1   10.04    1.36
  13 -12  -1    1.42    0.84
 -13 -12   1    2.39    0.84
 -13  12   1    1.43    0.67
  13  12  -1    3.21    0.95
  12 -12  -1   10.95    1.68
 -12 -12   1   10.84    1.54
  12  12  -1   13.97    1.32
 -12  12   1   11.25    1.17
 -11 -12   1    3.28    0.90
  11 -12  -1    3.30    1.02
 -11  12   1    3.19    0.76
  11  12  -1    1.80    0.63
 -10 -12   1   16.47    1.61
  10 -12  -1   14.40    1.91
  10  12  -1   14.90    1.36
 -10  12   1   17.40    1.36
   9 -12  -1    1.05    0.83
  -9 -12   1    1.82    0.72
   9  12  -1    0.98    0.54
  -9  12   1    0.37    0.43
  -8 -12   1    3.76    1.00
   8 -12  -1    3.87    1.11
   8  12  -1    3.54    0.90
  -8  12   1    2.95    0.65
  -7 -12   1   51.44    2.66
   7 -12  -1   50.10    2.76
  -7  12   1   52.83    2.04
   7  12  -1   45.02    2.28
   6 -12  -1    2.31    0.71
  -6 -12   1    0.09    0.50
  -6  12   1    0.33    0.36
   6  12  -1    0.49    0.38
  -5 -12   1    5.36    1.16
   5 -12  -1    5.09    1.07
  -5  12   1    6.57    0.69
  -5  12   1    4.91    0.82
   5  12  -1    5.35    0.97
  -4 -12   1   47.94    2.55
   4 -12  -1   46.04    2.59
  -4  12   1   42.50    1.85
   4  12  -1   42.16    2.15
  -3 -12   1    1.81    0.73
   3 -12  -1    0.81    0.68
   3  12  -1    1.57    0.57
  -3  12   1    2.03    0.61
  -2 -12   1    8.18    1.33
   2 -12  -1    6.48    1.29
  -2  12   1    7.16    0.98
   2  12  -1    7.37    1.03
  -1 -12   1   40.91    2.31
   1 -12  -1   37.77    2.35
   1  12  -1   37.48    1.90
  -1  12   1   39.12    1.87
   0 -12  -1    9.80    1.43
   0 -12   1   10.76    1.44
   0  12  -1   11.04    1.04
   0  12   1    8.84    1.11
   1 -12   1    3.06    0.85
  -1 -12  -1    1.77    0.70
  -1  12  -1    2.95    0.71
   1  12   1    2.18    0.68
  -2 -12  -1    0.54    0.67
   2 -12   1    0.91    0.64
   2  12   1    1.15    0.51
  -2  12  -1    0.92    0.51
  -3 -12  -1   63.81    3.09
   3 -12   1   62.45    2.90
  -3  12  -1   59.91    2.02
   3  12   1   63.38    2.55
  -3  12  -1   61.16    2.28
  -4 -12  -1    1.04    0.61
   4 -12   1    0.51    0.63
   4  12   1   -0.03    0.40
  -4  12  -1    1.27    0.47
  -4  12  -1    0.16    0.30
  -5 -12  -1   15.92    1.55
   5 -12   1   15.85    1.51
  -5  12  -1   15.15    1.07
   5  12   1   14.85    1.30
  -5  12  -1   16.73    1.15
  -6 -12  -1   39.48    2.47
   6 -12   1   40.34    2.32
   6  12   1   35.37    2.00
  -6  12  -1   39.01    1.77
  -7 -12  -1    0.05    0.62
   7 -12   1    0.05    0.42
   7  12   1    0.90    0.58
  -7  12  -1    0.34    0.40
   8 -12   1   11.17    1.53
  -8 -12  -1   11.88    1.62
  -8  12  -1   10.91    1.02
   8  12   1    9.53    1.34
  -9 -12  -1   31.16    2.21
   9 -12   1   32.39    2.21
   9  12   1   32.33    2.01
  -9  12  -1   31.87    1.75
  10 -12   1   -0.27    0.46
 -10 -12  -1    1.61    0.72
 -10  12  -1    1.44    0.61
  10  12   1    0.18    0.39
 -11 -12  -1    0.77    0.48
  11 -12   1   -0.18    0.49
  11  12   1    0.22    0.46
 -11  12  -1   -0.64    0.42
  12 -12   1    4.14    1.13
 -12 -12  -1    4.22    1.12
 -12  12  -1    1.74    0.70
  12  12   1    4.20    0.90
  13 -12   1    9.77    1.63
 -13 -12  -1    9.99    1.53
  13  12   1   11.04    1.51
 -13  12  -1   12.36    1.32
  14 -12   1   16.16    1.70
 -14 -12  -1    9.85    1.65
 -14  12  -1   11.24    1.41
  14  12   1   11.25    1.51
  15  12   1   -0.03    0.55
 -14 -13   1    5.37    1.20
 -14  13   1    4.05    0.93
 -13 -13   1   12.63    1.74
  13 -13  -1   13.23    1.93
  13  13  -1   11.50    1.58
 -13  13   1   13.07    1.34
 -12 -13   1   15.83    1.97
  12 -13  -1   14.02    1.89
  12  13  -1   15.83    1.61
 -12  13   1   15.75    1.41
 -11 -13   1    5.71    1.31
  11 -13  -1    6.83    1.35
 -11  13   1    6.56    1.06
  11  13  -1    5.09    1.09
  10 -13  -1    5.79    1.22
 -10 -13   1    6.38    1.18
 -10  13   1    6.21    0.98
  10  13  -1    4.29    1.00
   9 -13  -1   13.43    1.80
  -9 -13   1   13.80    1.80
  -9  13   1   13.32    1.20
   9  13  -1   11.24    1.50
   8 -13  -1    3.07    0.84
  -8 -13   1    2.34    0.82
   8  13  -1    1.84    0.76
  -8  13   1    1.39    0.58
   7 -13  -1    1.39    0.51
  -7 -13   1    0.36    0.60
   7  13  -1    0.46    0.41
   6 -13  -1    1.27    0.65
  -6 -13   1    0.57    0.76
   6  13  -1    1.79    0.58
  -5 -13   1    3.24    0.92
   5 -13  -1    4.77    1.15
  -5  13   1    4.69    0.82
   5  13  -1    5.05    0.97
   4 -13  -1    1.18    0.85
  -4 -13   1    0.35    0.72
  -4  13   1    0.95    0.54
   4  13  -1    1.05    0.58
  -3 -13   1    2.31    0.91
   3 -13  -1    2.20    0.93
  -3  13   1    2.33    0.65
   3  13  -1    3.25    0.79
  -2 -13   1   19.19    1.68
   2 -13  -1   17.62    1.69
  -2  13   1   16.85    1.29
   2  13  -1   17.41    1.36
   1 -13  -1   17.38    1.67
  -1 -13   1   17.54    1.60
   1  13  -1   16.81    1.33
  -1  13   1   18.59    1.36
   0 -13   1   15.75    1.56
   0 -13  -1   19.12    1.77
   0  13   1   15.90    1.30
   0  13  -1   15.47    1.28
   1 -13   1   18.79    1.71
  -1 -13  -1   22.14    1.90
   1  13   1   20.17    1.48
  -1  13  -1   21.18    1.43
   2 -13   1    4.31    1.05
  -2 -13  -1    4.33    1.07
   2  13   1    4.50    0.88
  -2  13  -1    5.80    0.90
   3 -13   1    0.86    0.63
  -3 -13  -1    1.36    0.69
  -3  13  -1    1.63    0.52
   3  13   1    0.83    0.57
  -4 -13  -1    3.47    1.03
   4 -13   1    2.35    0.78
  -4  13  -1    2.70    0.66
   4  13   1    0.98    0.61
   5 -13   1    0.78    0.61
  -5 -13  -1    0.94    0.76
   5  13   1    0.53    0.48
  -5  13  -1    0.42    0.43
  -6 -13  -1    1.44    0.70
   6 -13   1   -0.64    0.47
   6  13   1    1.29    0.48
  -6  13  -1    0.19    0.39
   7 -13   1    7.66    1.39
  -7 -13  -1    7.62    1.37
  -7  13  -1    6.32    0.92
   7  13   1    6.98    1.15
   8 -13   1    7.44    1.40
  -8 -13  -1    8.09    1.50
  -8  13  -1    9.83    1.00
   8  13   1    6.98    1.21
  -9 -13  -1    5.42    1.09
   9 -13   1    3.03    0.99
   9  13   1    2.59    0.85
  -9  13  -1    3.13    0.75
 -10 -13  -1    1.87    0.88
  10 -13   1    0.82    0.69
  10  13   1    0.32    0.55
 -10  13  -1    0.61    0.58
 -11 -13  -1   31.26    2.33
  11 -13   1   34.22    2.40
 -11  13  -1   29.68    1.86
 -12 -13  -1    3.06    1.12
  12 -13   1    4.39    1.24
 -12  13  -1    3.47    0.89
  12  13   1    2.80    0.93
 -13 -13  -1    1.71    0.79
  13 -13   1    2.17    1.04
 -13  13  -1    0.05    0.62
  13  13   1    0.62    0.74
 -12 -14   1    0.95    0.73
 -11 -14   1    3.61    1.07
  11 -14  -1    0.64    0.85
  11  14  -1    2.04    0.96
 -10 -14   1    1.99    0.96
  10 -14  -1    1.81    0.98
  10  14  -1    1.07    0.74
   9 -14  -1    2.01    1.02
  -9 -14   1    5.17    1.24
   9  14  -1    2.48    0.86
   8 -14  -1    2.35    1.12
  -8 -14   1    3.83    1.01
   8  14  -1    2.06    0.86
  -7 -14   1    1.49    0.81
   7 -14  -1   -1.11    0.61
   7  14  -1    1.76    0.61
   6 -14  -1   24.19    2.08
  -6 -14   1   24.27    2.05
   6  14  -1   24.27    1.76
   5 -14  -1    7.36    1.38
  -5 -14   1    7.91    1.44
   5  14  -1    6.85    1.14
  -4 -14   1    1.10    0.86
   4 -14  -1    1.52    0.71
  -4  14   1    2.61    0.72
   4  14  -1    0.97    0.61
  -3 -14   1   30.27    2.21
   3 -14  -1   27.39    2.18
   3  14  -1   31.97    1.94
  -3  14   1   28.20    1.69
  -2 -14   1    1.74    0.81
   2 -14  -1    0.50    0.76
  -2  14   1    0.82    0.55
   2  14  -1    0.85    0.53
  -1 -14   1   -0.04    0.61
   1 -14  -1    0.11    0.71
   1  14  -1    0.50    0.42
  -1  14   1    0.31    0.48
   0 -14   1   13.09    1.73
   0 -14  -1   11.19    1.71
   0  14  -1   12.67    1.19
   0  14   1   12.24    1.24
  -1 -14  -1    2.28    0.85
   1 -14   1    1.04    0.69
   1  14   1    1.21    0.61
  -1  14  -1    1.38    0.53
   2 -14   1    2.46    0.83
  -2 -14  -1    2.57    0.96
   2  14   1    1.93    0.67
  -2  14  -1    3.55    0.80
  -3 -14  -1   -1.03    0.57
   3 -14   1    0.64    0.73
   3  14   1    0.19    0.49
  -3  14  -1    0.24    0.46
   4 -14   1    9.96    1.62
  -4 -14  -1    9.03    1.57
  -4  14  -1    9.35    1.15
   4  14   1   10.65    1.46
  -5 -14  -1   34.02    2.42
   5 -14   1   32.78    2.30
   5  14   1   28.67    1.95
  -6 -14  -1    1.69    0.97
   6 -14   1    3.17    0.93
   6  14   1    2.45    0.71
   7 -14   1   16.81    1.69
  -7 -14  -1   15.24    1.99
   7  14   1   15.42    1.47
   8 -14   1    6.12    1.23
  -8 -14  -1    7.14    1.38
   8  14   1    6.72    1.27
  -9 -14  -1    0.06    0.84
   9 -14   1    0.46    0.50
   9  14   1    0.59    0.72
  10 -14   1    4.72    1.08
 -10 -14  -1    4.37    1.16
 -10  14  -1    1.58    0.69
  10  14   1    2.43    0.91
 -11 -14  -1   -0.56    0.55
  11 -14   1    2.49    0.78
 -11  14  -1    0.03    0.54
  11  14   1   -0.14    0.69
 -12 -14  -1    1.41    0.90
 -12  14  -1    2.54    0.85
  -9 -15   1   -0.16    0.90
   9 -15  -1    0.71    0.82
  -8 -15   1    2.83    1.10
   8 -15  -1    3.24    1.08
   8  15  -1    1.45    0.79
   7 -15  -1    0.44    0.87
  -7 -15   1    0.98    0.77
  -6 -15   1    0.99    0.86
   6 -15  -1    0.18    0.84
   6  15  -1   -0.43    0.37
  -5 -15   1    1.24    0.73
   5 -15  -1    1.17    0.87
   5  15  -1    0.34    0.44
  -4 -15   1    5.43    1.35
   4 -15  -1    3.60    1.19
   4  15  -1    3.57    0.89
   3 -15  -1    3.62    1.12
  -3 -15   1    5.83    1.20
  -3  15   1    5.54    0.98
   3  15  -1    5.20    1.06
   2 -15  -1   -0.27    0.55
  -2 -15   1    2.28    0.89
   2  15  -1    0.21    0.55
  -2  15   1    0.77    0.55
  -1 -15   1    2.23    0.95
   1 -15  -1    0.89    0.74
  -1  15   1    1.13    0.60
   1  15  -1    1.52    0.70
   0 -15  -1    0.43    0.82
   0 -15   1    0.99    0.72
   0  15  -1    0.69    0.59
   0  15   1    0.41    0.53
   1 -15   1    2.50    0.89
  -1 -15  -1    3.13    1.05
   1  15   1    3.30    0.87
  -1  15  -1    2.24    0.74
   2 -15   1    2.42    1.00
  -2 -15  -1    3.88    1.07
  -2  15  -1    1.64    0.63
   2  15   1    2.60    0.83
  -3 -15  -1    5.10    1.29
   3 -15   1    8.19    1.49
   3  15   1    7.19    1.22
  -3  15  -1    6.94    1.06
   4 -15   1    2.26    0.95
  -4 -15  -1   -0.02    0.79
   4  15   1    0.84    0.58
  -5 -15  -1    0.24    0.77
   5 -15   1    1.32    0.88
   5  15   1    1.45    0.68
  -6 -15  -1    0.37    0.87
   6 -15   1   -0.40    0.69
   6  15   1    0.14    0.51
  -7 -15  -1    7.44    1.53
   7 -15   1   10.09    1.59
   7  15   1   11.07    1.56
  -8 -15  -1   -0.85    0.62
   8 -15   1    0.81    0.68
   8  15   1   -0.55    0.70
   9 -15   1    1.79    0.77
  -9 -15  -1   -0.50    0.61
 -10 -15  -1    0.56    0.85
  10 -15   1    3.27    0.95
   6 -16  -1    1.54    0.94
  -5 -16   1   -0.48    0.74
   5 -16  -1   -1.15    0.70
   5  16  -1    0.08    0.43
   4 -16  -1    0.37    0.88
  -4 -16   1    2.07    0.96
   4  16  -1    0.24    0.48
   3 -16  -1    2.66    1.08
  -3 -16   1    0.33    0.76
   3  16  -1    0.41    0.51
  -2 -16   1    0.01    0.65
   2 -16  -1    1.47    0.86
   2  16  -1   -0.43    0.41
  -2  16   1    0.05    0.58
   1 -16  -1    2.11    0.84
  -1 -16   1   -0.62    0.67
  -1  16   1    0.23    0.54
   1  16  -1   -0.18    0.44
   0 -16   1    0.48    0.75
   0 -16  -1    1.45    0.86
   0  16   1    0.18    0.59
   0  16  -1   -0.42    0.46
  -1 -16  -1   -0.26    0.79
   1 -16   1   -1.20    0.61
   1  16   1    0.17    0.54
  -1  16  -1   -0.39    0.42
  -2 -16  -1    2.72    0.93
   2 -16   1    0.20    0.73
  -2  16  -1   -0.27    0.58
   2  16   1    1.17    0.68
   3 -16   1    0.38    0.74
  -3 -16  -1   -0.30    0.74
   3  16   1    0.93    0.68
  -4 -16  -1    1.58    1.01
   4 -16   1   -0.42    0.67
   4  16   1    0.91    0.68
  -5 -16  -1    1.20    0.89
   5 -16   1    0.99    0.83
   5  16   1    1.37    0.73
   6 -16   1    1.57    0.97
  -6 -16  -1   -0.31    0.81
  -7 -16  -1    0.26    0.85
   7 -16   1    0.41    0.83
   1 -17  -1    3.82    1.25
  -1  17   1    3.71    1.02
   0 -17  -1    8.45    1.63
   0  17  -1    6.12    1.19
   0  17   1    6.56    1.18
  -1 -17  -1   -0.14    0.67
  -1  17  -1    0.15    0.64
 -21   0   2    1.28    0.70
  21   0  -2    1.80    0.92
  20   0  -2    2.55    0.90
 -20   0   2    0.90    0.64
  19   0  -2   26.61    2.13
 -19   0   2   24.58    1.83
  18   0  -2    5.53    1.24
 -18   0   2    5.27    1.05
  17   0  -2   26.37    2.01
 -16   0   2    7.15    1.08
  16   0  -2    9.76    1.37
 -15   0   2   19.43    1.39
  15   0  -2   18.40    1.62
 -14   0   2  133.94    3.59
  14   0  -2  131.92    4.11
  13   0  -2    5.27    0.93
 -13   0   2    5.09    0.78
  12   0  -2   37.38    1.92
 -12   0   2   37.17    1.64
  11   0  -2  128.18    3.57
 -11   0   2  130.78    3.15
  11   0  -2  129.27    2.12
  10   0  -2    6.93    0.93
  10   0  -2    8.04    0.41
 -10   0   2    7.06    0.67
   9   0  -2  132.85    3.34
   9   0  -2  138.14    2.13
  -9   0   2  129.27    2.90
   8   0  -2   97.13    1.66
   8   0  -2  101.92    2.69
  -8   0   2  102.39    2.37
   7   0  -2   16.82    0.96
  -7   0   2   17.85    0.85
   7   0  -2   16.59    0.53
   6   0  -2   78.41    1.35
  -6   0   2   78.65    1.81
   6   0  -2   77.15    2.01
   5   0  -2    8.95    0.58
   5   0  -2    9.54    0.37
  -4   0   2    9.77    0.50
   4   0  -2   10.05    0.38
   4   0  -2    9.78    0.55
   3   0  -2   89.24    1.42
  -3   0   2   88.72    1.63
   3   0  -2   87.86    1.66
   2   0  -2   13.30    0.43
  -2   0   2   13.52    0.43
   2   0  -2   12.63    0.44
  -1   0   2  701.47    8.89
   1   0  -2  711.83    8.43
  -1   0   2  701.96   11.24
   1   0  -2  702.42   11.08
   1   0  -2  722.68    8.42
   0   0  -2   36.93    0.81
   0   0   2   37.15    0.65
   0   0   2   37.48    0.75
   0   0  -2   37.19    0.65
   0   0   2   37.24    0.80
  -1   0  -2  242.11    3.21
  -1   0  -2  232.15    3.15
   1   0   2  242.94    3.21
   1   0   2  243.18    3.18
   1   0   2  243.53    3.12
   2   0   2  388.65    5.10
   2   0   2  406.86    5.27
   2   0   2  396.79    4.90
   3   0   2    8.73    0.44
   3   0   2    8.29    0.36
   3   0   2    8.35    0.50
   4   0   2   93.89    2.02
  -4   0  -2   92.87    1.69
   4   0   2   90.82    1.54
  -5   0  -2  200.03    3.12
   5   0   2  201.71    3.61
   5   0   2  199.51    2.84
   6   0   2   21.37    0.67
  -6   0  -2   21.34    0.82
   6   0   2   21.54    1.05
  -7   0  -2    0.69    0.25
   7   0   2    0.60    0.35
  -8   0  -2    2.28    0.38
   8   0   2    3.42    0.30
   8   0   2    2.12    0.50
  -9   0  -2  113.17    2.54
   9   0   2  111.58    3.09
   9   0   2  112.78    2.02
  10   0   2   61.17    1.38
 -10   0  -2   63.61    1.90
  10   0   2   57.91    2.29
  11   0   2   29.59    0.94
  11   0   2   28.89    1.68
 -11   0  -2   31.38    1.36
  12   0   2  118.72    3.70
 -12   0  -2  119.09    2.98
 -13   0  -2    4.77    0.70
  13   0   2    5.28    1.00
  14   0   2    4.95    1.01
 -14   0  -2    4.39    0.75
 -15   0  -2   31.14    1.62
  15   0   2   29.91    2.01
  16   0   2    2.14    0.69
 -16   0  -2    1.44    0.52
 -17   0  -2    3.39    0.73
  17   0   2    1.32    0.74
  18   0   2   24.84    2.16
 -18   0  -2   23.65    1.61
  19   0   2    6.77    1.43
 -19   0  -2    6.80    1.14
  20   0   2    5.52    1.28
 -20   0  -2    7.74    1.22
 -21   0  -2    1.53    0.71
 -21  -1   2    1.20    0.68
  21   1  -2    1.12    0.73
 -21   1   2    0.78    0.73
  20  -1  -2    6.27    1.37
 -20  -1   2    7.51    1.26
 -20   1   2    6.63    1.27
  20   1  -2    8.78    1.65
 -19  -1   2    5.21    1.01
  19  -1  -2    5.76    1.29
 -19   1   2    4.54    1.04
  19   1  -2    6.85    1.35
 -18  -1   2   12.17    1.27
  18  -1  -2   10.63    1.60
 -18   1   2   12.76    1.29
  18   1  -2    9.36    1.52
 -17  -1   2   29.83    1.85
  17  -1  -2   25.90    2.00
 -17   1   2   28.30    1.79
  17   1  -2   28.06    2.08
  16  -1  -2   17.61    1.59
 -16  -1   2   17.06    1.38
  16   1  -2   16.47    1.55
 -16   1   2   18.67    1.42
  15  -1  -2    5.48    1.09
 -15  -1   2    4.32    0.85
  15   1  -2    5.09    1.07
 -15   1   2    4.95    0.94
  14  -1  -2    0.58    0.55
 -14  -1   2    1.25    0.52
 -14   1   2    1.33    0.55
  14   1  -2    1.05    0.64
 -13  -1   2    3.87    0.70
  13  -1  -2    3.20    0.79
  13   1  -2    3.75    0.79
 -13   1   2    2.40    0.58
 -12  -1   2    0.17    0.30
  12  -1  -2    0.54    0.38
 -12   1   2    0.65    0.35
  12   1  -2    0.28    0.24
  12   1  -2    0.07    0.37
 -11  -1   2   13.60    0.98
  11  -1  -2   14.09    1.18
  11   1  -2   11.96    1.09
 -11   1   2   12.58    0.97
  11   1  -2   13.15    0.63
 -10  -1   2   -0.07    0.28
  10  -1  -2    0.68    0.41
 -10   1   2    0.25    0.28
  10   1  -2    1.09    0.23
  10   1  -2    0.13    0.31
   9  -1  -2   57.81    2.10
  -9  -1   2   57.85    1.79
   9  -1  -2   58.41    0.95
   9   1  -2   55.99    2.04
  -9   1   2   56.31    1.78
   9   1  -2   59.20    1.37
   8  -1  -2  107.23    1.49
  -8  -1   2  104.14    2.41
   8  -1  -2  108.26    2.80
   8   1  -2  104.71    1.94
  -8   1   2  101.62    2.41
   8   1  -2  103.38    2.72
  -7  -1   2   48.56    1.44
   7  -1  -2   47.74    1.67
   7  -1  -2   46.68    0.81
  -7   1   2   49.35    1.48
   7   1  -2   46.99    1.14
   7   1  -2   47.41    1.63
   6  -1  -2  109.92    1.52
  -6  -1   2  111.58    2.26
   6  -1  -2  108.47    1.56
   6  -1  -2  114.17    2.56
   6   1  -2  108.19    1.90
   6   1  -2  107.98    2.45
  -6   1   2  108.85    2.26
  -5  -1   2    7.90    0.51
   5  -1  -2    7.95    0.59
   5  -1  -2    8.33    0.29
   5  -1  -2    8.34    0.29
  -5   1   2    7.39    0.48
   5   1  -2    8.67    0.57
   5   1  -2    8.56    0.42
  -4  -1   2   71.60    1.54
   4  -1  -2   74.38    1.11
   4  -1  -2   72.16    1.69
   4  -1  -2   72.66    1.13
   4   1  -2   72.32    1.38
   4   1  -2   69.32    1.59
  -4   1   2   73.17    1.52
  -3  -1   2   12.72    0.55
   3  -1  -2   13.15    0.36
   3  -1  -2   12.17    0.58
  -3   1   2   12.78    0.51
   3   1  -2   12.94    0.50
   3   1  -2   12.45    0.53
  -2  -1   2  141.76    2.04
  -2  -1   2  143.42    2.30
   2  -1  -2  135.63    2.25
   2  -1  -2  140.15    1.90
  -2   1   2  140.22    1.92
   2   1  -2  136.47    2.06
   2   1  -2  136.77    2.10
   1  -1  -2   32.53    0.81
  -1  -1   2   32.78    0.57
  -1  -1   2   33.39    0.89
   1   1  -2   31.18    0.58
  -1   1   2   33.81    0.70
  -1   1   2   31.63    0.68
   1   1  -2   33.56    0.79
   0  -1   2   29.34    0.76
   0  -1  -2   31.28    0.78
   0  -1   2   30.39    0.48
   0   1   2   29.61    0.62
   0   1  -2   29.30    0.72
   0   1   2   28.50    0.66
   0   1  -2   29.90    0.48
  -1  -1  -2   59.91    1.25
   1  -1   2   60.64    1.20
  -1  -1  -2   60.00    0.95
   1  -1   2   63.03    1.04
  -1   1  -2   60.24    1.12
  -1   1  -2   64.18    1.06
   1   1   2   60.46    0.93
   2  -1   2   29.04    0.78
   2  -1   2   29.26    0.81
  -2  -1  -2   30.25    0.63
   2   1   2   29.58    0.63
   2   1   2   28.60    0.73
  -2   1  -2   29.33    0.70
   2   1   2   28.85    0.89
   3  -1   2    2.95    0.22
  -3  -1  -2    2.45    0.18
   3  -1   2    2.03    0.29
   3  -1   2    1.99    0.29
   3   1   2    2.31    0.22
   3   1   2    3.40    0.42
  -4  -1  -2   76.81    1.40
   4  -1   2   74.19    1.29
   4  -1   2   74.26    1.75
   4  -1   2   77.33    1.74
   4   1   2   77.76    1.46
   4   1   2   75.60    1.87
   5  -1   2   88.17    2.09
   5  -1   2   87.64    1.46
  -5  -1  -2   89.52    1.67
   5   1   2   86.01    2.15
   5   1   2   86.31    1.64
  -5   1  -2   87.67    1.83
  -6  -1  -2    4.19    0.35
   6  -1   2    4.77    0.28
   6  -1   2    5.17    0.53
  -6   1  -2    4.82    0.42
   6   1   2    4.49    0.35
   6   1   2    4.69    0.62
   7  -1   2   75.54    1.36
  -7  -1  -2   75.92    1.73
   7  -1   2   75.21    2.20
   7   1   2   75.67    2.26
   7   1   2   73.64    1.58
  -7   1  -2   75.03    1.85
   8  -1   2   25.63    0.71
  -8  -1  -2   24.04    0.98
   8  -1   2   27.29    1.37
  -8   1  -2   26.40    1.08
   8   1   2   24.94    0.87
   8   1   2   23.48    1.30
   9  -1   2    1.92    0.47
   9  -1   2    2.15    0.28
  -9  -1  -2    1.55    0.34
   9   1   2    1.48    0.31
  -9   1  -2    1.23    0.33
   9   1   2    0.96    0.38
  10  -1   2   18.01    0.61
  10  -1   2   18.26    1.26
 -10  -1  -2   19.58    1.00
 -10   1  -2   17.22    1.00
  10   1   2   19.31    1.31
  10   1   2   19.67    0.83
 -11  -1  -2    1.35    0.39
  11  -1   2    1.03    0.50
 -11   1  -2    0.85    0.37
  11   1   2    1.20    0.29
  11   1   2    1.46    0.52
 -12  -1  -2    5.19    0.72
  12  -1   2    4.74    0.93
  12   1   2    4.76    0.97
 -12   1  -2    4.72    0.71
  12   1   2    5.44    0.50
 -13  -1  -2    0.42    0.35
  13  -1   2   -0.54    0.29
  13   1   2    0.14    0.49
 -13   1  -2   -0.17    0.29
  14  -1   2   14.95    1.39
 -14  -1  -2   15.10    1.10
  14   1   2   15.70    1.46
 -14   1  -2   14.22    1.10
 -15  -1  -2    0.32    0.36
  15  -1   2    1.68    0.54
  15   1   2   -0.05    0.44
 -15   1  -2    0.39    0.41
  16  -1   2    7.99    1.30
 -16  -1  -2    7.56    1.02
 -16   1  -2    6.38    0.96
  16   1   2    6.48    1.21
 -17  -1  -2   10.98    1.10
  17  -1   2   12.36    1.67
  17   1   2   11.81    1.67
 -17   1  -2   10.05    1.24
  18  -1   2    0.34    0.67
 -18  -1  -2    2.23    0.71
 -18   1  -2    2.54    0.75
  18   1   2    1.10    0.79
  19  -1   2    1.27    0.74
 -19  -1  -2    1.60    0.63
  19   1   2    1.71    0.84
 -19   1  -2    1.19    0.66
  20  -1   2    5.95    1.33
 -20  -1  -2   10.44    1.36
  20   1   2    9.80    1.62
 -20   1  -2    8.66    1.32
 -21  -1  -2    4.12    1.05
 -21   1  -2    3.90    0.96
 -21  -2   2    0.45    0.63
  21   2  -2    0.77    0.74
 -21   2   2    0.10    0.71
 -20  -2   2   15.73    1.50
  20  -2  -2   12.51    1.74
  20   2  -2   13.56    1.93
 -20   2   2   16.01    1.55
 -19  -2   2   10.10    1.41
  19  -2  -2    7.96    1.47
 -19   2   2    7.39    1.24
  19   2  -2    6.85    1.38
 -18  -2   2    1.18    0.63
  18  -2  -2    1.44    0.77
 -18   2   2    0.16    0.45
  18   2  -2    1.30    0.68
 -17  -2   2    4.75    0.90
  17  -2  -2    5.46    1.11
 -17   2   2    2.93    0.79
  17   2  -2    5.06    1.16
  16  -2  -2   12.76    1.37
 -16  -2   2   13.18    1.19
  16   2  -2   10.35    1.44
 -16   2   2    9.28    1.19
  15  -2  -2    0.47    0.58
 -15  -2   2    0.61    0.49
  15   2  -2    0.46    0.57
 -15   2   2    1.07    0.55
  14  -2  -2   14.08    1.34
 -14  -2   2   13.37    1.11
  14   2  -2   12.96    1.27
 -14   2   2   13.02    1.12
 -13  -2   2   23.74    1.38
  13  -2  -2   24.36    1.65
  13   2  -2   24.77    1.03
 -13   2   2   26.74    1.49
  13   2  -2   26.17    1.69
 -12  -2   2    3.84    0.69
  12  -2  -2    4.52    0.84
 -12   2   2    4.01    0.69
  12   2  -2    5.31    0.48
  12   2  -2    4.84    0.86
  11  -2  -2    1.50    0.57
 -11  -2   2    0.95    0.40
 -11   2   2    1.09    0.44
  11   2  -2    1.94    0.40
  11   2  -2    1.41    0.53
  10  -2  -2  161.56    4.00
 -10  -2   2  163.87    3.50
 -10   2   2  165.84    3.60
  10   2  -2  163.74    2.95
  10   2  -2  166.49    4.01
  -9  -2   2    5.07    0.64
   9  -2  -2    3.97    0.69
  -9   2   2    5.24    0.68
   9   2  -2    4.35    0.73
   9   2  -2    5.07    0.46
   8  -2  -2    3.88    0.64
  -8  -2   2    2.41    0.44
  -8   2   2    3.01    0.51
   8   2  -2    3.80    0.38
   8   2  -2    2.17    0.49
  -7  -2   2  138.12    2.75
   7  -2  -2  139.09    3.18
  -7   2   2  142.17    2.82
   7   2  -2  137.58    2.49
   7   2  -2  132.44    3.05
  -6  -2   2   34.24    1.15
   6  -2  -2   35.56    1.37
   6   2  -2   33.26    1.03
  -6   2   2   37.29    1.21
   6   2  -2   34.15    1.31
  -5  -2   2   14.32    0.69
   5  -2  -2   15.56    0.84
   5  -2  -2   15.07    0.34
   5  -2  -2   15.77    0.38
   5   2  -2   14.89    0.64
   5   2  -2   14.63    0.78
  -5   2   2   15.42    0.70
   4  -2  -2  178.25    2.28
   4  -2  -2  182.78    3.24
  -4  -2   2  175.69    2.97
  -4   2   2  179.75    2.33
  -4   2   2  182.66    2.91
   4   2  -2  173.24    2.80
   4   2  -2  174.57    3.07
  -3  -2   2  153.27    2.61
   3  -2  -2  153.86    2.75
   3   2  -2  147.37    2.53
   3   2  -2  143.56    2.40
  -3   2   2  148.95    2.05
  -3   2   2  148.78    2.39
   2  -2  -2   80.03    1.72
  -2  -2   2   77.81    1.65
  -2   2   2   75.79    1.28
  -2   2   2   77.33    1.38
   2   2  -2   78.46    1.52
  -1  -2   2   39.39    1.03
  -1  -2   2   38.37    0.85
   1   2  -2   40.50    0.97
   1   2  -2   40.91    0.86
  -1   2   2   39.33    0.78
  -1   2   2   38.38    0.85
   0  -2  -2  370.91    5.27
   0  -2   2  369.32    4.85
   0  -2   2  385.13    5.10
   0  -2  -2  394.62    4.62
   0   2  -2  379.47    4.81
   0   2   2  375.24    4.84
   0   2   2  388.57    4.64
   0   2  -2  377.71    4.91
   1  -2   2    3.73    0.32
   1  -2   2    4.63    0.29
  -1  -2  -2    4.34    0.39
  -1   2  -2    3.87    0.30
   1   2   2    3.66    0.29
  -2  -2  -2   53.34    1.41
   2  -2   2   53.22    1.28
  -2  -2  -2   52.45    0.79
  -2  -2  -2   54.62    0.76
   2  -2   2   53.99    1.22
   2   2   2   55.59    1.21
  -2   2  -2   52.25    1.09
  -3  -2  -2  136.52    1.88
   3  -2   2  131.42    2.47
  -3  -2  -2  144.44    2.00
   3  -2   2  136.37    2.46
   3   2   2  138.19    2.30
  -3   2  -2  135.92    2.08
   3   2   2  133.33    2.67
   4  -2   2   11.93    0.67
  -4  -2  -2   12.25    0.43
   4  -2   2   11.53    0.64
   4   2   2   11.57    0.70
   4   2   2   11.78    0.55
  -4   2  -2   12.13    0.45
   5  -2   2    0.97    0.22
  -5  -2  -2    0.32    0.14
   5   2   2    0.48    0.21
  -5   2  -2    0.19    0.13
   5   2   2    0.27    0.19
  -5   2  -2    0.16    0.16
   6  -2   2   62.72    1.88
  -6  -2  -2   64.92    1.42
  -6   2  -2   65.49    1.21
   6   2   2   66.04    1.56
   6   2   2   66.05    2.05
  -6   2  -2   66.05    1.69
   7  -2   2   14.60    0.98
  -7  -2  -2   15.43    0.69
  -7   2  -2   15.10    0.80
   7   2   2   14.34    0.99
   7   2   2   15.56    0.73
  -7   2  -2   15.33    0.51
   8  -2   2   69.57    2.26
  -8  -2  -2   68.95    1.69
   8   2   2   68.77    2.33
  -8   2  -2   72.92    1.97
  -8   2  -2   69.37    1.24
   8   2   2   67.03    1.67
  -9  -2  -2   38.57    1.30
   9  -2   2   37.12    1.69
  -9   2  -2   38.26    0.83
  -9   2  -2   38.50    1.45
   9   2   2   39.66    1.25
   9   2   2   38.22    1.80
 -10  -2  -2   21.15    1.01
  10  -2   2   18.37    1.26
 -10   2  -2   19.68    0.52
  10   2   2   19.68    0.89
  10   2   2   18.25    1.31
 -10   2  -2   17.51    1.03
 -11  -2  -2   23.85    1.13
  11  -2   2   22.90    1.52
  11   2   2   24.72    1.58
 -11   2  -2   23.81    1.25
  11   2   2   23.71    1.01
 -12  -2  -2    8.96    0.78
  12  -2   2    8.66    1.21
  12   2   2    8.90    1.23
  12   2   2    9.71    0.68
 -12   2  -2    8.53    0.82
  13  -2   2   14.46    1.32
 -13  -2  -2   15.28    1.03
  13   2   2   15.53    0.87
  13   2   2   13.68    1.35
 -13   2  -2   13.92    1.08
  14  -2   2   46.93    2.44
 -14  -2  -2   47.68    1.90
  14   2   2   48.53    2.54
 -14   2  -2   45.93    1.99
  15  -2   2    3.33    0.78
 -15  -2  -2    3.07    0.69
 -15   2  -2    2.87    0.67
  15   2   2    1.59    0.63
 -16  -2  -2    3.96    0.78
  16  -2   2    3.54    0.87
  16   2   2    4.22    1.00
 -16   2  -2    3.30    0.78
 -17  -2  -2    0.31    0.43
  17  -2   2   -0.53    0.47
  17   2   2    1.75    0.76
 -17   2  -2   -0.19    0.43
 -18  -2  -2   21.39    1.51
  18  -2   2   17.65    1.80
  18   2   2   19.06    1.88
 -18   2  -2   21.51    1.61
 -19  -2  -2    0.46    0.57
  19  -2   2    0.83    0.80
  19   2   2    0.57    0.56
 -19   2  -2    0.91    0.56
  20  -2   2   -0.15    0.58
  20   2   2   -0.35    0.60
 -20   2  -2   -0.24    0.54
 -21   2  -2    5.38    1.16
  20  -3  -2    0.01    0.56
 -20  -3   2   -0.11    0.54
 -20   3   2   -0.20    0.53
  20   3  -2   -0.25    0.53
  19  -3  -2   -0.35    0.59
 -19  -3   2    0.18    0.57
 -19   3   2   -0.24    0.46
  19   3  -2    0.94    0.78
  18  -3  -2    1.18    0.65
 -18  -3   2    0.01    0.50
  18   3  -2    0.41    0.51
 -18   3   2    0.00    0.42
  17  -3  -2    1.13    0.56
 -17  -3   2    1.00    0.58
  17   3  -2    0.09    0.61
 -17   3   2    1.31    0.58
  16  -3  -2    0.27    0.41
 -16  -3   2   -0.19    0.40
 -16   3   2    0.65    0.48
  16   3  -2   -0.44    0.39
  15  -3  -2    0.07    0.49
 -15  -3   2    0.49    0.45
  15   3  -2    0.37    0.52
 -15   3   2   -0.24    0.34
  14  -3  -2    1.42    0.64
 -14  -3   2    1.20    0.49
  14   3  -2    0.89    0.57
 -14   3   2    1.91    0.57
  13  -3  -2    0.08    0.34
 -13  -3   2    0.00    0.33
  13   3  -2    0.52    0.43
  13   3  -2    0.43    0.29
 -13   3   2    0.19    0.37
  12  -3  -2    0.86    0.49
 -12  -3   2    0.76    0.41
  12   3  -2    0.01    0.27
  12   3  -2    0.95    0.45
 -12   3   2    0.50    0.40
 -11  -3   2    9.38    0.82
  11  -3  -2    9.16    0.97
  11   3  -2    9.84    0.69
 -11   3   2    8.19    0.79
  11   3  -2    7.76    1.03
  10  -3  -2    6.13    0.91
 -10  -3   2    6.43    0.67
  10   3  -2    7.49    0.98
  10   3  -2    6.55    0.57
 -10   3   2    6.89    0.69
   9  -3  -2    3.04    0.67
  -9  -3   2    3.34    0.57
   9   3  -2    3.24    0.44
  -9   3   2    3.65    0.62
   9   3  -2    3.28    0.65
  -8  -3   2    5.04    0.61
   8  -3  -2    4.12    0.68
  -8   3   2    4.07    0.56
   8   3  -2    4.78    0.45
   8   3  -2    4.80    0.73
   7  -3  -2    0.72    0.31
  -7  -3   2    0.88    0.29
  -7   3   2    1.23    0.31
   7   3  -2    0.55    0.23
   7   3  -2    0.50    0.30
   6  -3  -2   70.34    2.10
  -6  -3   2   73.81    1.82
   6   3  -2   68.94    1.72
   6   3  -2   69.43    2.02
  -6   3   2   71.65    1.80
  -5  -3   2    0.76    0.28
   5  -3  -2    0.23    0.26
  -5   3   2    0.28    0.24
   5   3  -2    0.98    0.31
   5   3  -2    0.38    0.23
  -5   3   2    0.62    0.16
   4  -3  -2   62.18    1.79
  -4  -3   2   61.51    1.58
   4   3  -2   58.97    1.63
  -4   3   2   62.93    1.46
   4   3  -2   65.34    1.55
  -4   3   2   63.13    1.12
  -3  -3   2  148.16    2.69
   3  -3  -2  146.21    2.88
  -3  -3   2  142.56    2.62
   3   3  -2  139.89    2.53
  -3   3   2  146.08    2.41
  -3   3   2  145.82    2.16
  -2  -3   2    0.43    0.19
   2  -3  -2    0.64    0.25
  -2  -3   2    0.94    0.23
  -2   3   2    0.47    0.15
  -2   3   2    0.22    0.11
   2   3  -2    0.36    0.18
  -1  -3   2   15.42    0.63
  -1  -3   2   15.17    0.64
   1  -3  -2   14.69    0.77
  -1   3   2   15.07    0.58
   1   3  -2   15.80    0.66
  -1   3   2   15.33    0.47
   0  -3   2  229.98    3.53
   0  -3   2  224.97    3.45
   0   3   2  230.88    3.37
   0   3  -2  231.67    3.43
   0   3   2  229.57    2.94
   0   3   2  247.91    3.08
  -1  -3  -2    1.88    0.34
   1  -3   2    1.88    0.30
   1  -3   2    2.65    0.28
   1   3   2    1.36    0.24
  -1   3  -2    2.00    0.28
   2  -3   2    1.82    0.32
   2  -3   2    1.29    0.26
  -2  -3  -2    1.97    0.37
   2   3   2    1.25    0.26
  -2   3  -2    1.85    0.26
   3  -3   2    8.47    0.56
  -3  -3  -2    8.43    0.26
  -3  -3  -2    7.99    0.62
   3  -3   2    7.88    0.54
   3   3   2    7.85    0.49
  -3   3  -2    7.90    0.40
  -4  -3  -2  149.04    2.11
   4  -3   2  145.80    2.84
  -4  -3  -2  147.92    3.11
   4  -3   2  142.76    2.88
  -4   3  -2  145.17    2.24
   4   3   2  150.59    2.66
   5  -3   2   13.66    0.80
  -5  -3  -2   13.38    0.49
   5  -3   2   13.68    0.81
  -5   3  -2   14.19    0.50
   5   3   2   14.27    0.71
   5   3   2   14.20    0.92
   6  -3   2    0.25    0.29
  -6  -3  -2    0.34    0.15
   6   3   2   -0.06    0.19
  -6   3  -2    0.50    0.22
   6   3   2    0.18    0.24
  -6   3  -2    0.21    0.13
   7  -3   2   96.28    2.59
  -7  -3  -2   96.99    1.90
   7   3   2   93.18    2.11
  -7   3  -2   90.02    1.46
   7   3   2   96.28    2.76
  -7   3  -2   93.83    2.28
  -8  -3  -2   16.90    0.77
   8  -3   2   17.77    1.12
   8   3   2   18.49    0.87
  -8   3  -2   17.77    0.97
  -8   3  -2   16.08    0.44
   8   3   2   16.48    1.16
  -8   3  -2   16.52    0.43
   9  -3   2    8.49    0.81
  -9  -3  -2    8.55    0.61
   9   3   2    9.20    1.12
   9   3   2    8.00    0.62
  -9   3  -2    7.52    0.69
 -10  -3  -2   55.26    1.64
  10  -3   2   52.55    2.18
  10   3   2   52.82    2.27
  10   3   2   55.36    1.67
 -10   3  -2   51.49    1.84
 -11  -3  -2   10.41    0.76
  11  -3   2    9.63    1.19
  11   3   2   10.57    1.07
 -11   3  -2    9.82    0.86
  11   3   2    9.87    0.72
  12  -3   2    6.11    1.02
 -12  -3  -2    5.39    0.72
  12   3   2    5.88    0.68
  12   3   2    4.54    0.90
 -12   3  -2    5.51    0.77
 -13  -3  -2    5.47    0.78
  13  -3   2    5.36    1.01
  13   3   2    5.50    0.69
  13   3   2    5.64    1.08
 -13   3  -2    6.43    0.92
 -14  -3  -2   39.65    1.72
  14  -3   2   38.24    2.22
 -14   3  -2   37.06    1.83
  14   3   2   36.97    2.25
 -15  -3  -2    5.35    0.81
  15  -3   2    5.00    0.96
 -15   3  -2    6.05    0.95
  15   3   2    6.39    1.16
  16  -3   2    0.73    0.48
 -16  -3  -2    1.05    0.51
  16   3   2   -0.38    0.37
 -16   3  -2   -0.04    0.41
  17  -3   2    6.46    1.17
 -17  -3  -2    5.87    0.97
 -17   3  -2    5.24    0.95
  17   3   2    4.57    1.16
  18  -3   2   -0.03    0.59
 -18  -3  -2   -0.42    0.45
 -18   3  -2    0.11    0.49
  18   3   2   -0.53    0.52
 -19   3  -2    0.70    0.56
  19   3   2    1.21    0.59
  20  -3   2    5.06    1.35
  20   3   2    4.66    1.28
 -20   3  -2    5.30    1.02
  20  -4  -2   23.19    2.12
 -20   4   2   25.31    1.95
  20   4  -2   23.30    2.11
  19  -4  -2    3.36    1.04
 -19   4   2    3.11    0.89
  19   4  -2    3.34    0.98
  18  -4  -2   -0.58    0.41
 -18  -4   2   -0.03    0.52
 -18   4   2   -0.06    0.45
  18   4  -2    1.27    0.65
 -17  -4   2    3.72    0.86
  17  -4  -2    4.11    0.96
 -17   4   2    2.22    0.70
  17   4  -2    2.88    0.89
 -16  -4   2   26.02    1.66
  16  -4  -2   25.93    1.95
 -16   4   2   24.93    1.67
  16   4  -2   25.67    1.94
  15  -4  -2    9.27    1.38
 -15  -4   2   11.37    1.09
 -15   4   2    9.39    1.19
  15   4  -2   10.50    1.40
  14  -4  -2    1.48    0.69
 -14  -4   2    2.25    0.67
  14   4  -2    2.89    0.52
  14   4  -2    2.31    0.77
 -14   4   2    1.43    0.53
 -13  -4   2   52.42    2.08
  13  -4  -2   51.51    2.46
 -13   4   2   51.66    2.15
  13   4  -2   50.96    1.75
  13   4  -2   51.51    2.44
  12  -4  -2   20.89    1.51
 -12  -4   2   22.86    1.30
 -12   4   2   22.59    1.34
  12   4  -2   22.43    1.12
  12   4  -2   22.19    1.54
 -11  -4   2   -0.04    0.28
  11  -4  -2   -0.11    0.36
  11   4  -2    0.24    0.35
 -11   4   2    0.56    0.32
  11   4  -2    0.03    0.23
 -10  -4   2   85.07    2.38
  10  -4  -2   79.58    2.80
  10   4  -2   84.15    2.81
  10   4  -2   85.16    2.23
 -10   4   2   86.00    2.49
   9  -4  -2   13.81    1.11
  -9  -4   2   13.51    0.88
   9   4  -2   15.01    1.13
   9   4  -2   12.58    0.80
  -9   4   2   13.29    0.92
   8  -4  -2    2.24    0.56
  -8  -4   2    3.05    0.51
   8   4  -2    3.47    0.66
   8   4  -2    3.44    0.48
  -8   4   2    3.54    0.52
  -7  -4   2   21.45    1.03
   7  -4  -2   22.34    1.24
   7   4  -2   22.52    1.01
  -7   4   2   21.28    1.02
   7   4  -2   21.91    1.21
   6  -4  -2   53.58    1.88
  -6  -4   2   55.44    1.63
   6   4  -2   54.16    1.60
   6   4  -2   51.90    1.81
  -6   4   2   55.79    1.61
  -6   4   2   53.65    1.01
  -5  -4   2   50.29    1.51
   5  -4  -2   50.23    1.76
  -5  -4   2   49.33    1.62
   5   4  -2   52.71    1.52
  -5   4   2   52.12    1.44
  -5   4   2   50.12    1.04
   4  -4  -2    1.36    0.41
  -4  -4   2    1.56    0.33
  -4  -4   2    0.87    0.31
  -4   4   2    0.86    0.22
   4   4  -2    1.10    0.28
  -4   4   2    1.50    0.28
  -3  -4   2  206.46    3.66
  -3  -4   2  215.09    3.58
   3   4  -2  214.36    3.57
  -3   4   2  210.56    3.29
  -3   4   2  214.66    3.13
  -2  -4   2    1.31    0.31
   2  -4  -2    0.57    0.27
   2   4  -2    0.74    0.24
  -2   4   2    0.99    0.18
  -2   4   2    1.17    0.24
   1  -4  -2    6.67    0.59
  -1  -4   2    5.91    0.44
  -1  -4   2    6.56    0.50
   1   4  -2    6.45    0.48
  -1   4   2    5.82    0.41
  -1   4   2    6.57    0.32
   0  -4   2  210.03    3.53
   0  -4   2  215.43    3.44
   0   4   2  210.69    3.32
   0   4   2  211.82    2.81
   1  -4   2   55.68    1.49
  -1  -4  -2   54.04    1.71
   1  -4   2   56.83    1.47
   1   4   2   56.25    0.89
  -1   4  -2   56.55    1.37
   1   4   2   56.44    1.42
   1   4   2   56.82    0.85
   2  -4   2    3.40    0.47
  -2  -4  -2    2.96    0.51
   2  -4   2    2.42    0.38
  -2   4  -2    3.03    0.31
   2   4   2    2.67    0.38
  -3  -4  -2  193.26    3.79
   3  -4   2  190.71    3.47
   3  -4   2  187.29    3.43
   3   4   2  193.29    3.29
  -3   4  -2  190.80    2.95
  -4  -4  -2    3.60    0.24
  -4  -4  -2    5.68    0.70
   4  -4   2    4.11    0.54
   4  -4   2    4.08    0.54
  -4   4  -2    3.47    0.31
   4   4   2    4.08    0.20
   4   4   2    3.67    0.38
  -5  -4  -2   59.06    1.97
   5  -4   2   57.11    1.79
   5  -4   2   56.94    1.80
  -5  -4  -2   58.02    1.17
  -5   4  -2   58.87    1.23
   5   4   2   60.41    1.65
   6  -4   2    1.24    0.42
  -6  -4  -2    0.84    0.20
  -6  -4  -2    1.24    0.44
  -6   4  -2    0.45    0.26
  -6   4  -2    1.04    0.20
   6   4   2    0.52    0.29
  -7  -4  -2    0.19    0.18
   7  -4   2    0.19    0.35
   7   4   2    0.42    0.18
  -7   4  -2    0.30    0.13
   7   4   2    0.43    0.40
  -7   4  -2    0.56    0.23
   8  -4   2   57.43    2.10
  -8  -4  -2   59.04    1.50
  -8   4  -2   60.59    1.90
  -8   4  -2   56.92    1.01
   8   4   2   56.45    2.25
   8   4   2   57.59    1.74
  -9  -4  -2   16.18    0.82
   9  -4   2   16.61    1.15
   9   4   2   15.00    1.24
  -9   4  -2   15.73    1.02
   9   4   2   15.76    0.93
 -10  -4  -2    9.77    0.70
  10  -4   2   12.32    1.07
  10   4   2   10.23    0.79
  10   4   2   10.82    1.09
 -10   4  -2   11.26    0.87
  11  -4   2   17.45    1.35
 -11  -4  -2   21.80    1.08
 -11   4  -2   19.84    1.22
  11   4   2   19.26    1.44
  11   4   2   20.62    1.11
  12  -4   2   -0.15    0.42
 -12  -4  -2   -0.22    0.28
  12   4   2    0.34    0.27
 -12   4  -2   -0.11    0.27
  12   4   2    0.31    0.45
 -13  -4  -2   49.55    1.84
  13  -4   2   49.75    2.46
  13   4   2   47.07    2.48
  13   4   2   49.70    1.79
 -13   4  -2   44.57    1.99
 -14  -4  -2   11.72    0.98
  14  -4   2   10.57    1.43
 -14   4  -2   11.87    1.09
  14   4   2   13.34    1.42
  14   4   2   13.78    0.98
  15  -4   2    1.29    0.55
 -15  -4  -2    0.04    0.38
  15   4   2    0.41    0.48
 -15   4  -2    0.33    0.41
  16  -4   2   15.29    1.48
 -16  -4  -2   14.24    1.18
  16   4   2   14.53    1.54
 -16   4  -2   13.95    1.28
  17  -4   2    2.53    0.70
  17   4   2    0.00    0.57
 -17   4  -2    0.85    0.55
  18  -4   2    6.34    1.23
 -18   4  -2    6.38    1.15
  18   4   2    5.18    1.21
  19  -4   2    4.51    1.17
  19   4   2    4.87    1.16
 -19   4  -2    3.08    0.90
  20  -4   2   -0.88    0.57
  20   4   2    0.02    0.81
 -20   4  -2   -0.26    0.57
 -20   5   2    0.31    0.58
  20   5  -2    0.76    0.88
  19  -5  -2    0.32    0.74
  19   5  -2    1.50    0.75
 -19   5   2    1.19    0.60
  18  -5  -2   14.16    1.85
  18   5  -2   15.23    1.94
 -18   5   2   10.64    1.40
  17  -5  -2    2.74    0.85
 -17  -5   2    3.09    0.82
 -17   5   2    2.35    0.78
  17   5  -2    3.42    0.93
 -16  -5   2    0.30    0.51
  16  -5  -2    0.51    0.48
  16   5  -2    0.39    0.62
 -16   5   2    0.23    0.52
 -15  -5   2   60.19    2.43
  15  -5  -2   56.05    2.88
  15   5  -2   57.71    2.77
 -15   5   2   56.32    2.46
  14  -5  -2    3.04    0.91
 -14  -5   2    2.37    0.66
  14   5  -2    2.19    0.70
  14   5  -2    3.02    0.64
 -14   5   2    2.13    0.67
 -13  -5   2    0.32    0.36
  13  -5  -2    0.21    0.42
 -13   5   2    0.01    0.39
  13   5  -2    1.00    0.33
  13   5  -2    0.42    0.52
 -12  -5   2   17.78    1.17
  12  -5  -2   14.44    1.29
  12   5  -2   16.57    1.05
 -12   5   2   17.05    1.20
  12   5  -2   18.39    1.44
 -11  -5   2   10.55    0.90
  11  -5  -2    8.83    1.17
  11   5  -2    8.85    0.78
 -11   5   2    8.92    0.87
  11   5  -2   10.75    1.06
  10  -5  -2    8.40    1.12
 -10  -5   2    8.62    0.79
  10   5  -2    9.99    1.03
 -10   5   2    9.20    0.84
  10   5  -2    9.55    0.80
  -9  -5   2    0.28    0.32
   9  -5  -2    0.39    0.44
  -9   5   2    0.65    0.30
   9   5  -2    0.16    0.40
   9   5  -2    0.63    0.33
   8  -5  -2   16.14    1.20
  -8  -5   2   15.37    0.95
   8   5  -2   14.87    0.90
   8   5  -2   15.58    1.13
  -8   5   2   15.94    0.95
  -7  -5   2   15.92    0.91
  -7  -5   2   16.58    1.06
   7  -5  -2   16.86    1.17
  -7   5   2   15.46    0.89
   7   5  -2   16.03    0.92
  -7   5   2   15.23    0.52
  -6  -5   2   27.16    1.17
  -6  -5   2   27.59    1.30
   6  -5  -2   27.02    1.38
  -6   5   2   27.90    0.78
  -6   5   2   29.13    1.15
   6   5  -2   26.12    1.16
  -5  -5   2  128.31    2.72
   5  -5  -2  127.59    3.19
  -5  -5   2  122.68    2.92
  -5   5   2  129.23    2.60
   5   5  -2  127.67    2.78
  -5   5   2  128.65    2.18
   4  -5  -2  189.42    3.97
  -4  -5   2  181.64    3.34
  -4  -5   2  174.40    3.55
  -4   5   2  183.47    2.90
   4   5  -2  173.38    3.37
  -4   5   2  187.83    3.18
   3  -5  -2   25.66    1.29
  -3  -5   2   25.60    1.15
  -3  -5   2   25.16    1.00
  -3   5   2   25.83    0.89
   3   5  -2   26.54    1.11
  -3   5   2   27.58    0.90
  -2  -5   2  144.76    3.00
  -2  -5   2  148.85    2.74
   2  -5  -2  144.26    3.29
  -2   5   2  145.86    2.44
  -2   5   2  147.40    2.60
   1  -5  -2    7.38    0.71
  -1  -5   2    7.19    0.61
  -1  -5   2    6.31    0.48
  -1   5   2    6.96    0.37
  -1   5   2    7.24    0.52
   1   5  -2    7.63    0.56
   0  -5   2   59.55    1.56
   0  -5  -2   59.73    1.95
   0  -5   2   57.86    1.70
   0   5   2   58.69    1.54
   0   5   2   60.34    1.12
   0   5  -2   61.23    1.61
   1  -5   2   78.02    2.00
  -1  -5  -2   76.35    2.26
   1  -5   2   78.32    1.90
   1   5   2   75.75    1.85
   1   5   2   76.63    1.20
  -1   5  -2   76.38    1.80
  -2  -5  -2   58.80    1.98
   2  -5   2   54.69    1.69
   2  -5   2   58.65    1.66
  -2   5  -2   58.33    1.48
   2   5   2   55.97    1.58
  -3  -5  -2  196.90    4.08
   3  -5   2  200.89    3.69
   3  -5   2  191.00    3.70
  -3   5  -2  192.75    3.16
   3   5   2  186.99    3.45
   4  -5   2   16.04    0.95
   4  -5   2   16.96    0.95
  -4  -5  -2   18.78    1.12
  -4  -5  -2   16.09    0.43
   4   5   2   16.94    0.87
  -4   5  -2   17.37    0.73
  -5  -5  -2  218.96    3.12
   5  -5   2  220.66    4.25
  -5  -5  -2  218.63    4.53
   5  -5   2  210.62    4.17
   5   5   2  216.51    3.90
  -5   5  -2  214.01    3.29
  -6  -5  -2  200.12    4.33
  -6  -5  -2  193.68    2.99
   6  -5   2  180.40    3.94
  -6   5  -2  192.98    2.92
  -6   5  -2  190.92    3.70
   6   5   2  188.54    3.63
   7  -5   2   24.90    1.37
  -7  -5  -2   25.06    0.86
  -7  -5  -2   25.60    1.47
   7   5   2   25.67    1.17
  -7   5  -2   24.10    0.74
  -7   5  -2   24.59    1.18
  -8  -5  -2  130.68    3.61
  -8  -5  -2  131.34    2.47
   8  -5   2  128.98    3.43
  -8   5  -2  133.40    2.01
  -8   5  -2  129.50    3.08
   8   5   2  129.48    2.96
   9  -5   2   43.05    1.92
  -9  -5  -2   42.33    1.32
   9   5   2   43.35    1.63
   9   5   2   41.14    2.05
  -9   5  -2   40.98    1.67
 -10  -5  -2    0.56    0.31
  10  -5   2    1.40    0.46
  10   5   2    1.28    0.53
  10   5   2    0.67    0.39
 -10   5  -2    0.96    0.40
 -11  -5  -2   10.86    0.76
  11  -5   2    8.39    1.16
 -11   5  -2   10.81    0.93
  11   5   2   11.40    1.16
  11   5   2   10.12    0.84
  12  -5   2    0.00    0.40
 -12  -5  -2   -0.21    0.25
  12   5   2    0.24    0.32
 -12   5  -2   -0.07    0.28
  12   5   2   -0.16    0.40
 -13  -5  -2   13.82    0.96
  13  -5   2   13.75    1.34
  13   5   2   13.49    1.40
  13   5   2   14.29    1.02
 -13   5  -2   13.29    1.13
  14  -5   2    1.87    0.73
 -14   5  -2    0.10    0.36
  14   5   2    1.37    0.67
  14   5   2    1.02    0.51
  15  -5   2   14.76    1.46
 -15   5  -2   12.24    1.18
  15   5   2   11.53    1.59
  16  -5   2   38.90    2.41
 -16   5  -2   35.29    2.01
  16   5   2   35.52    2.44
  17  -5   2    1.82    0.56
  17   5   2    1.62    0.84
 -17   5  -2    0.67    0.52
  18  -5   2   29.40    2.18
  18   5   2   28.78    2.26
  19  -5   2   23.52    2.02
  19   5   2   23.73    2.18
  20   6  -2    0.00    0.74
  19  -6  -2    0.51    0.87
 -19   6   2    0.56    0.57
  19   6  -2    0.41    0.69
  18  -6  -2    0.86    0.67
  18   6  -2    2.64    0.84
 -18   6   2    1.07    0.66
  17  -6  -2    0.68    0.40
 -17   6   2    1.28    0.68
  17   6  -2    0.75    0.65
  16  -6  -2    0.90    0.59
 -16   6   2   -0.03    0.43
  16   6  -2    0.22    0.51
  15  -6  -2    9.04    1.44
 -15   6   2    8.06    1.13
  15   6  -2   10.22    0.95
  15   6  -2    8.82    1.38
 -14  -6   2   39.58    1.90
  14  -6  -2   32.26    2.15
 -14   6   2   35.54    1.93
  14   6  -2   39.65    2.26
  14   6  -2   37.53    1.71
 -13  -6   2   23.57    1.45
  13  -6  -2   17.78    1.56
  13   6  -2   18.04    1.53
 -13   6   2   17.76    1.34
  13   6  -2   19.69    1.21
 -12  -6   2   47.67    1.96
  12  -6  -2   48.45    2.41
  12   6  -2   45.80    1.87
 -12   6   2   50.02    2.09
  12   6  -2   49.52    2.39
 -11  -6   2   44.49    1.81
  11  -6  -2   43.28    2.20
  11   6  -2   42.17    1.76
 -11   6   2   45.34    1.92
 -10  -6   2    1.93    0.51
  10  -6  -2    2.70    0.68
 -10  -6   2    2.03    0.58
 -10   6   2    1.78    0.50
  10   6  -2    2.60    0.61
  -9  -6   2   19.09    1.28
  -9  -6   2   18.88    1.09
   9  -6  -2   17.86    1.35
  -9   6   2   17.40    1.08
   9   6  -2   18.52    1.14
  -8  -6   2    4.51    0.75
   8  -6  -2    4.43    0.85
  -8  -6   2    4.40    0.65
  -8   6   2    4.92    0.33
   8   6  -2    4.31    0.66
  -8   6   2    4.73    0.65
  -7  -6   2   -0.38    0.20
  -7  -6   2    1.14    0.41
   7  -6  -2    0.31    0.34
   7   6  -2    0.66    0.32
  -7   6   2    0.26    0.17
  -7   6   2   -0.32    0.21
  -6  -6   2    6.05    0.59
   6  -6  -2    6.92    0.93
  -6  -6   2    5.87    0.77
   6   6  -2    6.46    0.79
  -6   6   2    5.52    0.56
  -6   6   2    5.82    0.42
  -5  -6   2   25.65    1.27
   5  -6  -2   24.24    1.38
  -5  -6   2   24.64    1.08
  -5   6   2   26.15    1.07
  -5   6   2   25.80    0.91
  -4  -6   2   48.36    1.77
  -4  -6   2   49.26    1.51
  -4   6   2   50.77    1.37
  -4   6   2   49.38    1.42
   4   6  -2   51.62    1.71
   3  -6  -2   82.41    2.57
  -3  -6   2   82.78    1.97
  -3  -6   2   79.61    2.28
   3   6  -2   82.31    2.20
  -3   6   2   82.25    1.88
  -3   6   2   82.70    1.81
  -2  -6   2   13.34    0.92
   2  -6  -2   12.23    1.02
  -2  -6   2   14.02    0.76
  -2   6   2   14.59    0.76
   2   6  -2   13.91    0.83
  -2   6   2   13.70    0.62
  -1  -6   2  258.41    4.23
   1  -6  -2  255.77    5.08
  -1  -6   2  260.26    4.72
  -1   6   2  264.80    3.77
  -1   6   2  260.93    4.23
   1   6  -2  264.35    4.43
   0  -6   2   22.80    1.15
   0  -6   2   22.64    0.99
   0  -6  -2   23.46    1.31
   0   6   2   22.74    0.67
   0   6   2   21.94    0.99
   0   6  -2   23.22    1.05
   1  -6   2    1.05    0.37
  -1  -6  -2    0.05    0.32
   1  -6   2    0.37    0.25
   1   6   2    0.20    0.21
  -1   6  -2    0.51    0.27
   1   6   2    0.63    0.14
   2  -6   2   62.35    1.98
   2  -6   2   65.96    1.89
   2   6   2   65.85    1.20
  -2   6  -2   66.67    1.74
   2   6   2   63.29    1.83
  -3  -6  -2   14.92    1.12
   3  -6   2   16.45    1.00
   3  -6   2   16.04    0.96
  -3   6  -2   15.87    0.80
   3   6   2   15.36    0.90
   4  -6   2   21.66    1.16
  -4  -6  -2   21.04    1.29
   4  -6   2   22.93    1.18
   4   6   2   24.23    1.11
  -4   6  -2   21.41    0.89
   5  -6   2   58.80    2.00
   5  -6   2   57.89    2.00
  -5  -6  -2   60.38    2.21
  -5  -6  -2   55.50    1.04
   5   6   2   59.79    1.87
  -5   6  -2   58.40    1.46
  -6  -6  -2    7.24    0.42
  -6  -6  -2    8.13    0.83
   6  -6   2    8.33    0.80
  -6   6  -2    7.37    0.68
  -6   6  -2    7.66    0.51
   6   6   2    7.45    0.70
   7  -6   2    4.95    0.81
  -7  -6  -2    4.29    0.81
  -7  -6  -2    4.08    0.40
  -7   6  -2    4.82    0.39
  -7   6  -2    5.53    0.71
   7   6   2    4.17    0.61
   8  -6   2    5.38    0.86
  -8  -6  -2    6.27    0.97
  -8  -6  -2    6.37    0.51
  -8   6  -2    6.05    0.41
   8   6   2    6.57    0.82
  -8   6  -2    5.89    0.77
  -9  -6  -2   81.23    2.93
  -9  -6  -2   83.67    1.97
   9  -6   2   82.83    2.85
   9   6   2   83.07    2.46
  -9   6  -2   80.64    2.49
 -10  -6  -2    7.78    1.10
 -10  -6  -2    6.72    0.60
  10  -6   2    8.04    1.06
 -10   6  -2    7.49    0.78
  10   6   2    8.31    0.81
 -11  -6  -2    1.53    0.58
  11  -6   2    2.98    0.74
  11   6   2    1.84    0.54
 -11   6  -2    2.53    0.58
 -12  -6  -2   38.28    2.19
  12  -6   2   38.37    2.14
 -12   6  -2   38.21    1.86
  12   6   2   39.34    1.75
  13  -6   2    1.66    0.71
 -13  -6  -2    1.52    0.73
 -13   6  -2    1.29    0.54
  13   6   2   -0.05    0.34
  14  -6   2    0.13    0.52
 -14  -6  -2   -0.36    0.41
  14   6   2    0.03    0.35
 -14   6  -2    0.81    0.49
  15  -6   2   23.69    1.88
  15   6   2   23.22    1.40
  16  -6   2    3.06    0.88
 -16   6  -2    3.36    0.84
  17  -6   2    2.53    0.80
 -17   6  -2    0.69    0.62
 -18  -6  -2   10.47    1.72
  18  -6   2   11.06    1.58
 -18   6  -2    8.81    1.35
 -19  -6  -2    4.09    1.23
  19  -6   2    7.54    1.22
 -19   6  -2    5.05    1.11
 -19  -7   2    5.83    1.31
 -18  -7   2    2.23    0.95
  18  -7  -2    2.09    0.68
 -18   7   2    3.04    0.79
 -17  -7   2    7.90    1.42
  17  -7  -2    5.80    1.16
 -17   7   2    6.92    1.17
  16  -7  -2    0.72    0.58
 -16  -7   2    0.05    0.53
 -16   7   2    1.37    0.64
  15  -7  -2    1.66    0.77
 -15  -7   2    1.69    0.74
  15   7  -2    1.23    0.49
 -15   7   2    1.97    0.64
 -14  -7   2    4.02    0.98
  14  -7  -2    4.25    1.03
 -14   7   2    4.83    0.92
  14   7  -2    6.90    0.95
  13  -7  -2    3.50    0.88
 -13  -7   2    5.15    0.94
 -13   7   2    5.13    0.89
  13   7  -2    4.57    0.74
 -12  -7   2    8.69    0.91
  12  -7  -2    7.58    1.19
 -12  -7   2    8.24    1.20
 -12   7   2    7.22    1.00
  12   7  -2    9.00    0.93
  11  -7  -2   12.97    1.24
 -11  -7   2    9.76    0.92
 -11  -7   2   12.21    1.18
 -11   7   2   11.05    0.99
  11   7  -2    9.79    0.93
 -10  -7   2    1.08    0.47
 -10  -7   2    1.08    0.44
  10  -7  -2    2.02    0.61
  10   7  -2    1.58    0.55
 -10   7   2    0.88    0.42
  -9  -7   2   39.37    1.60
   9  -7  -2   37.71    2.07
  -9  -7   2   38.91    1.88
  -9   7   2   36.35    1.61
   9   7  -2   37.32    1.71
  -8  -7   2    7.00    0.98
  -8  -7   2    6.93    0.70
   8  -7  -2    7.44    1.16
   8   7  -2    8.26    0.98
  -8   7   2    6.81    0.71
  -8   7   2    6.49    0.46
  -7  -7   2    3.34    0.71
  -7  -7   2    3.78    0.60
   7  -7  -2    3.13    0.76
  -7   7   2    4.21    0.47
   7   7  -2    3.36    0.65
  -7   7   2    4.09    0.63
   6  -7  -2   82.79    2.87
  -6  -7   2   85.02    2.19
  -6  -7   2   80.56    2.60
  -6   7   2   81.56    2.19
  -6   7   2   84.97    1.88
   6   7  -2   85.58    2.51
  -5  -7   2   14.57    0.83
   5  -7  -2   13.82    1.14
  -5  -7   2   15.31    1.06
  -5   7   2   14.97    0.85
   5   7  -2   15.01    0.98
  -5   7   2   14.69    0.77
  -4  -7   2   11.52    0.72
  -4  -7   2   12.14    0.93
   4  -7  -2   11.00    1.03
   4   7  -2   10.64    0.84
  -4   7   2   11.15    0.69
  -4   7   2   10.05    0.65
   3  -7  -2   56.80    2.25
  -3  -7   2   56.77    2.05
  -3  -7   2   57.62    1.64
  -3   7   2   59.37    1.55
  -3   7   2   56.03    1.62
   2  -7  -2    8.42    1.08
  -2  -7   2    7.04    0.59
  -2  -7   2    8.21    0.81
  -2   7   2    7.46    0.64
   2   7  -2    7.81    0.70
  -2   7   2    7.32    0.50
  -1  -7   2   13.25    0.98
   1  -7  -2   17.43    1.22
  -1  -7   2   13.17    0.78
   1   7  -2   11.36    0.82
  -1   7   2   12.50    0.81
  -1   7   2   13.31    0.61
   0  -7  -2   41.26    1.88
   0  -7   2   44.65    1.49
   0  -7   2   45.37    1.74
   0   7   2   42.95    1.04
   0   7   2   41.13    1.49
   1  -7   2   28.79    1.23
  -1  -7  -2   28.68    1.57
   1  -7   2   29.49    1.41
  -1   7  -2   28.92    1.21
   1   7   2   30.17    0.77
   1   7   2   29.35    1.27
  -2  -7  -2    5.77    0.92
   2  -7   2    5.73    0.72
   2  -7   2    6.58    0.84
  -2   7  -2    5.68    0.56
   2   7   2    5.25    0.69
   2   7   2    5.61    0.28
   3  -7   2    4.25    0.73
  -3  -7  -2    3.09    0.71
   3  -7   2    3.15    0.56
   3   7   2    3.32    0.57
  -3   7  -2    3.41    0.50
   4  -7   2   67.78    2.28
  -4  -7  -2   73.70    2.60
   4  -7   2   70.77    2.23
   4   7   2   72.63    2.17
  -4   7  -2   73.04    1.86
   5  -7   2    0.75    0.27
   5  -7   2    0.38    0.32
  -5  -7  -2    0.45    0.40
   5   7   2    0.37    0.31
  -5   7  -2    0.81    0.27
  -6  -7  -2    1.66    0.21
  -6  -7  -2    2.11    0.58
   6  -7   2    1.71    0.53
  -6   7  -2    1.56    0.33
   6   7   2    1.80    0.50
  -6   7  -2    1.57    0.40
  -7  -7  -2   79.06    2.85
   7  -7   2   81.95    2.74
  -7   7  -2   77.03    2.35
  -7   7  -2   80.14    1.79
   7   7   2   79.52    2.42
   8  -7   2    3.05    0.69
  -8  -7  -2    3.61    0.83
  -8   7  -2    2.43    0.57
  -8   7  -2    3.53    0.43
   8   7   2    3.34    0.64
   9  -7   2   -0.04    0.31
  -9  -7  -2    0.64    0.40
   9   7   2    0.14    0.37
  -9   7  -2    0.29    0.33
  10  -7   2   54.83    2.44
 -10  -7  -2   58.77    2.59
  10   7   2   55.94    2.15
 -10   7  -2   58.83    2.24
  11  -7   2   11.79    1.18
 -11  -7  -2   11.67    1.21
  11   7   2   11.97    1.04
 -11   7  -2   11.38    1.04
  12  -7   2    1.59    0.53
 -12  -7  -2    0.01    0.44
  12   7   2    0.02    0.39
 -12   7  -2    0.28    0.38
  13  -7   2    5.43    1.07
 -13  -7  -2    6.83    1.22
 -13   7  -2    7.13    1.07
  13   7   2    8.52    1.08
 -14  -7  -2   30.42    2.10
  14  -7   2   27.03    1.98
  14   7   2   32.02    1.71
 -14   7  -2   29.18    1.81
 -15  -7  -2    3.37    1.00
  15  -7   2    2.84    0.96
  15   7   2    3.77    0.78
 -15   7  -2    4.78    0.93
  16  -7   2    1.68    0.83
 -16  -7  -2   -0.19    0.52
 -16   7  -2    1.54    0.58
  17  -7   2   12.77    1.83
 -17  -7  -2   13.67    1.81
 -17   7  -2   15.79    1.56
 -18  -7  -2    0.33    0.80
  18  -7   2    0.46    0.75
 -18   7  -2    0.86    0.58
 -19  -8   2    1.95    0.73
  18  -8  -2    2.20    0.65
 -18  -8   2    2.46    0.75
 -18   8   2    1.26    0.60
 -17  -8   2    1.51    0.76
  17  -8  -2    2.08    0.81
 -17   8   2    2.91    0.80
  16  -8  -2    1.14    0.71
 -16  -8   2    0.69    0.60
 -16   8   2    0.13    0.54
 -15  -8   2    1.83    0.61
  15  -8  -2   -0.05    0.48
  15   8  -2    0.97    0.51
 -15   8   2    0.55    0.52
  14  -8  -2    4.53    1.08
 -14  -8   2    4.65    0.99
  14   8  -2    5.93    0.94
 -14   8   2    4.55    0.89
 -13  -8   2    0.80    0.47
  13  -8  -2    1.70    0.80
 -13   8   2    2.54    0.69
  13   8  -2    2.12    0.55
  12  -8  -2   -0.15    0.34
 -12  -8   2    0.76    0.45
  12   8  -2   -0.13    0.34
  11  -8  -2    0.55    0.40
 -11  -8   2   -0.03    0.44
  11   8  -2    0.14    0.44
 -11   8   2    0.53    0.37
  10  -8  -2    2.14    0.67
 -10  -8   2    2.65    0.70
  10   8  -2    2.19    0.66
 -10   8   2    1.47    0.57
  -9  -8   2    5.42    0.77
   9  -8  -2    3.45    0.88
  -9  -8   2    5.00    0.87
   9   8  -2    4.29    0.78
  -9   8   2    3.10    0.67
   8  -8  -2    0.17    0.51
  -8  -8   2   -0.51    0.31
  -8  -8   2    0.26    0.33
   8   8  -2   -0.19    0.26
  -8   8   2   -0.67    0.20
  -7  -8   2    5.64    0.70
   7  -8  -2    4.17    0.87
  -7  -8   2    5.27    0.89
  -7   8   2    4.35    0.54
   7   8  -2    3.98    0.75
  -7   8   2    3.21    0.62
   6  -8  -2    2.57    0.70
  -6  -8   2    1.91    0.46
  -6  -8   2    2.51    0.64
   6   8  -2    2.10    0.56
  -6   8   2    1.54    0.46
  -6   8   2    1.95    0.49
  -5  -8   2   33.54    1.67
   5  -8  -2   34.19    1.90
  -5  -8   2   33.36    1.28
  -5   8   2   33.23    1.26
   5   8  -2   33.12    1.58
  -5   8   2   31.70    1.29
  -4  -8   2    1.11    0.39
   4  -8  -2    0.80    0.47
  -4  -8   2    0.43    0.31
   4   8  -2    0.65    0.41
  -4   8   2    0.22    0.29
  -4   8   2    0.19    0.25
   3  -8  -2    5.09    0.92
  -3  -8   2    6.13    0.89
  -3  -8   2    5.11    0.63
  -3   8   2    4.04    0.57
   3   8  -2    5.08    0.71
  -3   8   2    4.77    0.48
   2  -8  -2   -0.33    0.40
  -2  -8   2    0.79    0.51
  -2  -8   2   -0.05    0.22
  -2   8   2    0.10    0.23
   2   8  -2    0.08    0.24
  -2   8   2    1.07    0.27
   1  -8  -2   40.31    2.02
  -1  -8   2   42.37    1.49
  -1  -8   2   40.84    1.82
   1   8  -2   38.67    1.57
  -1   8   2   41.79    1.17
  -1   8   2   42.46    1.56
   0  -8   2    0.79    0.36
   0  -8  -2    0.39    0.42
   0  -8   2    0.99    0.41
   0   8   2    0.74    0.21
   0   8  -2    0.81    0.34
   0   8   2    0.86    0.34
   1  -8   2    3.78    0.60
   1  -8   2    6.02    0.81
  -1  -8  -2    3.41    0.80
   1   8   2    3.04    0.57
   1   8   2    3.81    0.30
  -1   8  -2    3.95    0.59
  -2  -8  -2    6.53    1.03
   2  -8   2    6.52    0.79
   2  -8   2    6.76    0.91
   2   8   2    5.69    0.75
   2   8   2    6.35    0.33
  -2   8  -2    6.55    0.64
  -3  -8  -2    9.21    1.22
   3  -8   2    8.63    0.91
   3  -8   2    7.97    0.76
  -3   8  -2    7.50    0.67
   3   8   2    8.93    0.80
   4  -8   2    0.52    0.36
   4  -8   2    0.24    0.31
  -4  -8  -2    1.24    0.54
  -4   8  -2    0.56    0.29
   4   8   2   -0.41    0.28
  -5  -8  -2   42.64    2.09
   5  -8   2   39.42    1.85
  -5   8  -2   38.43    1.54
   5   8   2   41.24    1.73
  -5   8  -2   39.26    1.39
   6  -8   2    0.46    0.39
  -6  -8  -2    1.12    0.50
  -6   8  -2    0.79    0.33
  -6   8  -2    0.24    0.31
   6   8   2    0.91    0.50
  -7  -8  -2    0.43    0.44
   7  -8   2    1.57    0.56
  -7   8  -2    0.54    0.29
  -7   8  -2    0.20    0.39
   7   8   2   -0.03    0.36
   8  -8   2    0.00    0.41
  -8  -8  -2   -0.43    0.34
   8   8   2    0.16    0.30
  -8   8  -2   -0.48    0.25
   9  -8   2   40.65    2.08
  -9  -8  -2   38.54    2.13
   9   8   2   38.64    1.83
  -9   8  -2   40.67    1.83
  10  -8   2    2.47    0.65
 -10  -8  -2    1.76    0.65
 -10   8  -2    3.29    0.72
  10   8   2    1.26    0.59
 -11  -8  -2   -0.34    0.43
  11  -8   2    0.39    0.34
  11   8   2    0.30    0.43
 -11   8  -2    0.32    0.39
  12  -8   2    1.47    0.57
 -12  -8  -2    0.65    0.64
  12   8   2    1.45    0.61
 -12   8  -2    1.10    0.52
 -13  -8  -2    2.19    0.76
  13  -8   2    4.57    0.91
  13   8   2    3.25    0.77
 -13   8  -2    3.19    0.78
  14  -8   2    1.50    0.67
 -14  -8  -2    0.62    0.48
  14   8   2    1.06    0.47
 -14   8  -2    0.76    0.54
 -15  -8  -2    6.72    1.31
  15  -8   2    5.74    1.26
  15   8   2    6.38    1.02
 -15   8  -2    6.25    1.05
  16  -8   2    0.20    0.60
 -16  -8  -2    1.76    0.62
 -16   8  -2    1.41    0.57
  17  -8   2    1.27    0.73
 -17  -8  -2    0.51    0.60
 -17   8  -2    0.62    0.65
  18  -8   2    1.81    0.72
 -18  -8  -2    3.84    1.00
 -18   8  -2   -0.04    0.59
 -18  -9   2    2.70    0.92
 -17  -9   2   13.94    1.75
  17  -9  -2   12.41    1.87
 -17   9   2   13.28    1.40
  16  -9  -2   10.45    1.73
 -16  -9   2   11.58    1.63
 -16   9   2   10.96    1.47
  16   9  -2   12.09    1.43
 -15  -9   2    1.29    0.74
  15  -9  -2   -0.27    0.63
  15   9  -2   -0.16    0.42
 -15   9   2    1.23    0.65
  14  -9  -2   11.65    1.69
 -14  -9   2   13.06    1.37
 -14   9   2   12.51    1.22
  14   9  -2   11.26    1.33
  13  -9  -2    2.55    0.84
 -13  -9   2    2.15    0.78
 -13   9   2    2.63    0.73
  13   9  -2    3.99    0.76
 -12  -9   2   11.61    1.24
  12  -9  -2   15.17    1.47
  12   9  -2   14.51    1.21
 -12   9   2   10.70    1.09
  11  -9  -2    3.19    0.78
 -11  -9   2    3.39    0.75
  11   9  -2    2.99    0.73
 -11   9   2    2.57    0.62
 -10  -9   2    1.03    0.62
  10  -9  -2    0.93    0.60
 -10   9   2    0.41    0.44
  10   9  -2    1.33    0.47
   9  -9  -2   37.88    2.26
  -9  -9   2   37.57    2.02
   9   9  -2   42.66    1.99
  -9   9   2   39.91    1.79
   8  -9  -2    0.08    0.48
  -8  -9   2   -0.01    0.30
   8   9  -2   -0.31    0.28
  -8   9   2   -0.16    0.28
  -7  -9   2    5.81    0.99
  -7  -9   2    5.36    0.68
   7  -9  -2    5.84    1.06
  -7   9   2    5.95    0.68
  -7   9   2    4.79    0.68
   7   9  -2    7.11    1.04
  -6  -9   2   79.01    2.10
   6  -9  -2   74.98    3.02
  -6  -9   2   80.71    2.86
  -6   9   2   80.88    2.28
   6   9  -2   74.62    2.58
  -6   9   2   82.08    2.12
  -5  -9   2    9.87    1.05
   5  -9  -2    9.82    1.31
  -5  -9   2   11.96    0.79
   5   9  -2   11.27    1.00
  -5   9   2    9.68    0.77
  -5   9   2   11.85    0.82
  -4  -9   2   21.15    1.42
   4  -9  -2   17.39    1.44
  -4  -9   2   18.45    0.97
  -4   9   2   20.46    1.00
   4   9  -2   20.12    1.29
  -4   9   2   19.16    1.06
  -3  -9   2   47.21    2.13
   3  -9  -2   50.23    2.38
  -3  -9   2   50.07    1.62
   3   9  -2   47.10    1.92
  -3   9   2   47.84    1.48
  -3   9   2   50.67    1.75
  -2  -9   2   16.18    1.28
  -2  -9   2   15.05    0.91
   2  -9  -2   16.67    1.44
  -2   9   2   15.60    0.79
   2   9  -2   16.29    1.12
  -2   9   2   14.01    0.97
  -1  -9   2   20.95    1.42
  -1  -9   2   20.02    1.07
   1  -9  -2   18.64    1.49
   1   9  -2   21.84    1.27
  -1   9   2   21.53    0.86
  -1   9   2   19.49    1.14
   0  -9   2    3.68    0.72
   0  -9  -2    3.54    0.83
   0  -9   2    4.61    0.66
   0   9   2    4.25    0.47
   0   9  -2    3.45    0.63
   0   9   2    3.63    0.65
   1  -9   2   34.49    1.50
   1  -9   2   32.11    1.72
  -1  -9  -2   35.56    2.02
   1   9   2   35.19    1.58
  -1   9  -2   33.81    1.50
   1   9   2   33.84    0.94
  -2  -9  -2    0.94    0.58
   2  -9   2    1.60    0.49
   2  -9   2    1.67    0.62
   2   9   2    0.44    0.39
  -2   9  -2    1.70    0.48
   3  -9   2   -0.46    0.32
   3  -9   2    0.13    0.44
  -3  -9  -2    0.30    0.54
  -3   9  -2    0.31    0.32
   3   9   2    0.03    0.29
   4  -9   2   40.45    1.80
  -4  -9  -2   41.11    2.18
   4  -9   2   40.43    1.97
   4   9   2   43.00    1.84
  -4   9  -2   39.35    1.52
  -5  -9  -2    2.47    0.66
   5  -9   2    0.97    0.47
   5   9   2    1.49    0.49
  -5   9  -2    1.61    0.44
  -5   9  -2    2.12    0.46
   6  -9   2    2.40    0.63
  -6  -9  -2    2.76    0.75
   6   9   2    2.66    0.68
  -6   9  -2    2.35    0.53
  -6   9  -2    2.49    0.50
  -7  -9  -2   82.01    3.21
   7  -9   2   83.39    3.02
   7   9   2   83.49    2.76
  -7   9  -2   79.36    2.54
  -7   9  -2   84.82    2.13
   8  -9   2   -0.27    0.41
  -8  -9  -2   -0.79    0.40
  -8   9  -2    0.23    0.30
   8   9   2    0.08    0.29
   9  -9   2   -0.29    0.40
  -9  -9  -2    1.85    0.60
  -9   9  -2    0.75    0.41
   9   9   2    0.16    0.35
  10  -9   2   21.34    1.65
 -10  -9  -2   22.33    1.71
 -10   9  -2   22.48    1.46
  10   9   2   20.87    1.44
  11  -9   2   15.30    1.45
 -11  -9  -2   15.33    1.49
 -11   9  -2   17.05    1.31
  11   9   2   18.36    1.38
  12  -9   2    0.68    0.48
 -12  -9  -2    0.06    0.45
  12   9   2   -0.39    0.40
 -12   9  -2    0.18    0.38
  13  -9   2    9.04    1.31
 -13  -9  -2    6.98    1.22
 -13   9  -2    6.75    1.08
  13   9   2    7.46    1.10
 -14  -9  -2   10.15    1.58
  14  -9   2   11.82    1.54
  14   9   2   10.72    1.11
 -14   9  -2    8.54    1.25
  15  -9   2    1.08    0.57
 -15  -9  -2    0.46    0.54
  15   9   2    1.63    0.60
 -15   9  -2    0.45    0.48
  16  -9   2   -0.62    0.42
 -16  -9  -2    0.25    0.67
  16   9   2    0.03    0.52
 -16   9  -2    0.80    0.62
 -17  -9  -2   22.28    2.10
  17  -9   2   23.61    2.03
 -17   9  -2   21.30    1.82
 -17 -10   2    2.24    0.87
  16 -10  -2    2.73    0.92
 -16 -10   2    0.02    0.52
 -16  10   2    1.47    0.70
  16  10  -2    1.34    0.67
  15 -10  -2    5.16    1.10
 -15 -10   2    2.11    0.83
 -15  10   2    2.68    0.81
  15  10  -2    2.22    0.71
  14 -10  -2    5.29    1.13
 -14 -10   2    6.88    1.19
 -14  10   2    3.97    0.90
  14  10  -2    4.99    1.02
 -13 -10   2    1.56    0.72
  13 -10  -2    1.10    0.55
  13  10  -2    0.50    0.42
 -13  10   2    0.41    0.44
 -12 -10   2   15.82    1.44
  12 -10  -2   17.97    1.65
 -12  10   2   16.25    1.33
  12  10  -2   14.53    1.26
  11 -10  -2    9.91    1.48
 -11 -10   2   10.47    1.40
 -11  10   2   10.74    1.06
  11  10  -2   10.70    1.09
 -10 -10   2   14.56    1.34
  10 -10  -2   11.22    1.59
  10  10  -2   12.45    1.20
 -10  10   2   13.85    1.13
   9 -10  -2   41.71    2.46
  -9 -10   2   42.79    2.27
  -9  10   2   42.93    1.90
   9  10  -2   43.51    2.09
   8 -10  -2    3.52    0.95
  -8 -10   2    4.74    0.96
  -8  10   2    4.35    0.74
   8  10  -2    3.81    0.81
  -7 -10   2    2.43    0.72
   7 -10  -2    2.09    0.76
  -7  10   2    3.33    0.64
   7  10  -2    2.99    0.74
  -6 -10   2    1.13    0.59
   6 -10  -2    1.57    0.56
  -6  10   2    0.72    0.37
  -6  10   2    1.48    0.44
   6  10  -2    0.88    0.47
  -5 -10   2    4.65    0.95
   5 -10  -2    4.01    0.90
  -5  10   2    4.30    0.64
  -5  10   2    3.87    0.65
   5  10  -2    4.98    0.89
  -4 -10   2    2.73    0.71
  -4 -10   2    3.50    0.55
   4 -10  -2    3.04    0.86
  -4  10   2    2.61    0.57
   4  10  -2    2.80    0.68
  -4  10   2    3.14    0.54
  -3 -10   2    0.67    0.43
  -3 -10   2    1.00    0.38
   3 -10  -2    1.29    0.70
   3  10  -2    0.97    0.47
  -3  10   2    0.25    0.39
  -3  10   2    0.21    0.32
  -2 -10   2    0.41    0.53
   2 -10  -2    0.71    0.56
  -2 -10   2    1.69    0.44
   2  10  -2    0.54    0.43
  -2  10   2    1.62    0.40
  -2  10   2    1.95    0.51
  -1 -10   2   13.52    1.26
   1 -10  -2   17.23    1.50
  -1 -10   2   15.33    0.99
  -1  10   2   14.77    1.08
  -1  10   2   16.07    0.79
   1  10  -2   16.55    1.18
   0 -10   2   39.25    2.02
   0 -10   2   40.64    1.66
   0 -10  -2   39.84    2.21
   0  10   2   40.08    1.77
   0  10  -2   41.86    1.80
  -1 -10  -2   52.22    2.59
   1 -10   2   50.96    1.91
   1 -10   2   52.94    2.34
  -1  10  -2   54.92    2.02
   1  10   2   52.71    2.06
  -2 -10  -2   62.34    2.85
   2 -10   2   64.83    2.60
   2 -10   2   66.51    2.26
   2  10   2   60.81    2.28
  -2  10  -2   63.55    2.16
  -3 -10  -2   17.22    1.52
   3 -10   2   18.48    1.25
   3 -10   2   17.56    1.40
   3  10   2   16.05    1.19
  -3  10  -2   16.98    1.10
  -4 -10  -2   15.73    1.45
   4 -10   2   18.64    1.44
  -4  10  -2   18.81    1.09
  -4  10  -2   18.06    1.09
   4  10   2   18.24    1.29
  -5 -10  -2   -0.48    0.36
   5 -10   2    0.85    0.51
  -5  10  -2   -0.24    0.33
   5  10   2    0.04    0.36
  -5  10  -2    0.11    0.31
  -6 -10  -2    2.48    0.84
   6 -10   2    1.98    0.64
   6  10   2    3.78    0.74
  -6  10  -2    2.69    0.60
  -6  10  -2    2.02    0.50
   7 -10   2   -0.07    0.33
  -7 -10  -2   -0.06    0.44
  -7  10  -2   -0.37    0.24
   7  10   2   -0.61    0.32
  -8 -10  -2   18.14    1.55
   8 -10   2   17.72    1.48
   8  10   2   16.32    1.30
  -8  10  -2   17.53    1.21
  -9 -10  -2    4.38    0.91
   9 -10   2    2.74    0.80
  -9  10  -2    1.62    0.61
   9  10   2    2.62    0.65
 -10 -10  -2   18.05    1.64
  10 -10   2   18.69    1.58
 -10  10  -2   17.13    1.30
  10  10   2   14.14    1.27
 -11 -10  -2   14.94    1.48
  11 -10   2   13.56    1.45
 -11  10  -2   15.91    1.27
  11  10   2   14.95    1.29
 -12 -10  -2   11.71    1.53
  12 -10   2   11.89    1.64
  12  10   2   10.68    1.31
 -12  10  -2   10.14    1.29
 -13 -10  -2   26.81    2.10
  13 -10   2   25.17    1.97
 -13  10  -2   30.40    1.89
  13  10   2   27.25    1.79
  14 -10   2    6.88    1.29
 -14 -10  -2    6.66    1.28
  14  10   2    8.63    1.26
 -14  10  -2    6.85    1.12
  15 -10   2    4.80    1.21
 -15 -10  -2    6.28    1.24
 -15  10  -2    4.36    1.01
  15  10   2    5.03    0.95
 -16 -10  -2    3.34    0.97
  16 -10   2    1.96    1.01
 -16  10  -2    1.71    0.80
  16  10   2    1.83    0.69
 -16 -11   2    1.24    0.71
  16  11  -2    0.88    0.69
 -16  11   2    1.74    0.71
  15 -11  -2   28.33    2.24
 -15 -11   2   25.73    2.00
 -15  11   2   26.90    1.90
  15  11  -2   27.44    1.90
 -14 -11   2    1.02    0.76
  14 -11  -2    1.33    0.66
  14  11  -2    0.59    0.60
 -14  11   2    1.59    0.63
 -13 -11   2    0.44    0.50
  13 -11  -2   -0.62    0.50
 -13  11   2    0.02    0.47
  13  11  -2    0.38    0.48
 -12 -11   2   19.82    1.70
  12 -11  -2   15.53    1.67
  12  11  -2   18.68    1.49
 -12  11   2   18.73    1.43
  11 -11  -2    8.44    1.48
 -11 -11   2    9.42    1.37
  11  11  -2   11.95    1.17
 -11  11   2    8.49    1.12
  10 -11  -2    3.20    1.06
 -10 -11   2    3.30    0.92
 -10  11   2    3.05    0.74
  10  11  -2    3.16    0.70
  -9 -11   2    1.38    0.56
   9 -11  -2    0.83    0.68
   9  11  -2    0.78    0.56
  -9  11   2    0.39    0.42
   8 -11  -2   52.87    2.82
  -8 -11   2   57.96    2.71
  -8  11   2   53.57    2.10
   8  11  -2   50.20    2.35
   7 -11  -2   11.15    1.50
  -7 -11   2   13.40    1.36
  -7  11   2   11.26    0.94
   7  11  -2   11.58    1.16
   6 -11  -2    5.29    1.05
  -6 -11   2    7.00    1.15
  -6  11   2    7.14    0.75
  -6  11   2    7.21    0.89
   6  11  -2    5.21    0.92
   5 -11  -2   38.00    2.34
  -5 -11   2   41.15    2.21
   5  11  -2   37.30    1.96
  -5  11   2   37.01    1.53
  -5  11   2   36.44    1.60
   4 -11  -2    2.02    0.80
  -4 -11   2    2.99    0.87
   4  11  -2    1.67    0.62
  -4  11   2    2.24    0.46
  -4  11   2    2.65    0.63
   3 -11  -2    0.15    0.56
  -3 -11   2    0.29    0.51
  -3  11   2    0.52    0.36
   3  11  -2   -0.32    0.26
  -3  11   2    0.15    0.37
   2 -11  -2   33.99    2.18
  -2 -11   2   34.45    2.00
  -2  11   2   35.26    1.69
   2  11  -2   34.65    1.78
   1 -11  -2   -0.09    0.52
  -1 -11   2   -0.07    0.44
  -1 -11   2    0.14    0.33
  -1  11   2    0.31    0.35
   1  11  -2    0.48    0.47
   0 -11   2    5.76    0.79
   0 -11  -2    5.43    1.11
   0 -11   2    6.72    1.12
   0  11   2    4.80    0.80
   0  11  -2    5.53    0.88
   1 -11   2   12.97    1.26
   1 -11   2    9.02    0.87
  -1 -11  -2   10.89    1.58
   1  11   2    9.99    1.01
  -1  11  -2   10.19    0.96
   2 -11   2   25.10    1.70
   2 -11   2   26.45    1.46
  -2 -11  -2   24.13    1.90
   2  11   2   25.28    1.52
  -2  11  -2   24.08    1.39
   3 -11   2   33.80    1.99
  -3 -11  -2   37.93    2.31
   3  11   2   35.14    1.82
  -3  11  -2   36.26    1.54
  -3  11  -2   36.50    1.68
   4 -11   2   -0.36    0.42
  -4 -11  -2    1.08    0.54
  -4  11  -2   -0.19    0.39
   4  11   2   -0.45    0.33
  -4  11  -2    0.34    0.33
  -5 -11  -2   44.09    2.50
   5 -11   2   41.02    2.23
  -5  11  -2   42.74    1.79
   5  11   2   47.90    2.19
  -5  11  -2   43.01    1.75
  -6 -11  -2   13.91    1.74
   6 -11   2   13.68    1.37
  -6  11  -2   12.99    0.95
   6  11   2   11.72    1.12
  -6  11  -2   14.02    1.07
   7 -11   2    0.43    0.50
  -7 -11  -2    0.30    0.59
   7  11   2    0.20    0.51
  -7  11  -2   -0.07    0.32
  -8 -11  -2   25.74    1.90
   8 -11   2   28.13    1.89
  -8  11  -2   25.80    1.53
   8  11   2   26.26    1.71
   9 -11   2   13.90    1.36
  -9 -11  -2   13.01    1.67
   9  11   2   13.59    1.24
  -9  11  -2   11.86    1.11
 -10 -11  -2    0.04    0.58
  10 -11   2    0.68    0.46
  10  11   2   -0.11    0.31
 -10  11  -2    0.13    0.38
 -11 -11  -2    6.71    1.19
  11 -11   2    5.54    1.11
  11  11   2    6.58    1.04
 -11  11  -2    8.29    1.16
  12 -11   2    1.22    0.57
 -12 -11  -2    0.61    0.71
  12  11   2    0.11    0.38
 -12  11  -2    1.16    0.63
 -13 -11  -2    6.64    1.25
  13 -11   2    9.27    1.40
 -13  11  -2    5.92    1.04
  13  11   2    5.06    1.03
 -14 -11  -2   -0.54    0.63
  14 -11   2    2.68    0.70
  14  11   2   -0.95    0.45
 -14  11  -2   -0.03    0.57
  15 -11   2    4.42    0.96
 -15 -11  -2    1.78    0.77
 -15  11  -2    3.31    0.90
  15  11   2    2.15    0.73
  16  11   2   14.92    1.45
 -15 -12   2    1.66    0.95
  15  12  -2    1.01    0.73
 -15  12   2    1.61    0.77
 -14 -12   2    0.14    0.78
  14 -12  -2    0.64    0.94
  14  12  -2   -0.21    0.50
 -14  12   2   -0.70    0.49
 -13 -12   2    4.84    1.10
  13 -12  -2    3.69    1.20
 -13  12   2    3.44    0.89
  13  12  -2    3.97    1.00
  12 -12  -2    0.12    0.71
 -12 -12   2    2.68    0.84
  12  12  -2    1.04    0.62
 -12  12   2    2.48    0.69
 -11 -12   2    0.49    0.64
  11 -12  -2    0.22    0.61
  11  12  -2    1.06    0.48
 -11  12   2    0.34    0.52
  10 -12  -2    4.46    1.06
 -10 -12   2    2.89    0.86
 -10  12   2    3.52    0.83
  10  12  -2    4.74    0.91
   9 -12  -2    0.41    0.46
  -9 -12   2    0.33    0.63
   9  12  -2    0.67    0.61
  -9  12   2    1.65    0.54
  -8 -12   2    0.53    0.53
   8 -12  -2   -0.86    0.39
  -8  12   2    0.76    0.40
   8  12  -2   -0.03    0.54
  -7 -12   2    6.65    1.18
   7 -12  -2    5.09    1.14
  -7  12   2    5.32    0.80
   7  12  -2    5.30    0.99
   6 -12  -2    0.33    0.62
  -6 -12   2   -0.19    0.53
   6  12  -2    0.99    0.49
  -6  12   2   -0.04    0.31
  -5 -12   2   -0.66    0.51
   5 -12  -2    0.98    0.73
  -5  12   2    0.51    0.43
   5  12  -2    0.09    0.44
   4 -12  -2    0.37    0.66
  -4 -12   2   -0.29    0.45
   4  12  -2   -0.34    0.39
  -4  12   2   -0.31    0.32
  -3 -12   2   12.61    1.58
   3 -12  -2   14.11    1.79
  -3  12   2   13.97    1.15
   3  12  -2   12.83    1.19
  -2 -12   2   11.89    1.53
   2 -12  -2    9.88    1.46
   2  12  -2    7.81    1.08
  -2  12   2    9.46    1.14
   1 -12  -2    5.19    1.11
  -1 -12   2    6.65    1.12
  -1  12   2    5.52    0.92
   1  12  -2    6.12    1.00
   0 -12  -2   11.07    1.57
   0 -12   2   12.82    1.30
   0  12   2   12.27    1.15
   0  12  -2   12.89    1.15
  -1 -12  -2    4.44    1.16
   1 -12   2    5.99    1.10
   1 -12   2    6.47    0.89
   1  12   2    5.69    0.95
  -1  12  -2    5.95    0.93
   2 -12   2    1.42    0.75
  -2 -12  -2    2.00    0.84
  -2  12  -2    0.28    0.42
  -2  12  -2   -0.33    0.36
   2  12   2    1.14    0.51
   3 -12   2    6.66    1.20
  -3 -12  -2    6.30    1.23
  -3  12  -2    6.28    0.82
   3  12   2    5.24    0.93
  -3  12  -2    7.19    0.98
  -4 -12  -2    1.21    0.73
   4 -12   2    0.87    0.56
  -4  12  -2    2.03    0.53
  -4  12  -2    2.43    0.58
   4  12   2    2.45    0.72
   5 -12   2   -0.23    0.37
  -5 -12  -2   -0.83    0.46
   5  12   2    0.30    0.51
  -5  12  -2    0.08    0.36
  -5  12  -2   -0.06    0.43
   6 -12   2    3.47    0.89
  -6 -12  -2    4.33    1.08
   6  12   2    3.17    0.78
  -6  12  -2    2.86    0.68
  -7 -12  -2    1.39    0.55
   7 -12   2    0.16    0.52
   7  12   2   -0.45    0.48
  -7  12  -2    0.07    0.36
   8 -12   2    5.95    1.19
  -8 -12  -2    5.67    1.22
  -8  12  -2    3.85    0.78
   8  12   2    3.49    0.90
  -9 -12  -2    1.70    0.83
   9 -12   2   -0.18    0.47
   9  12   2    1.07    0.56
  -9  12  -2    0.87    0.53
  10 -12   2    8.86    1.46
 -10 -12  -2   10.32    1.50
 -10  12  -2    9.98    1.07
  10  12   2    9.87    1.30
 -11 -12  -2    6.90    1.34
  11 -12   2    7.70    1.41
 -11  12  -2    7.14    1.08
  11  12   2    8.11    1.19
  12 -12   2    1.18    0.86
 -12 -12  -2    1.53    0.71
  12  12   2    1.35    0.59
 -12  12  -2    2.12    0.71
 -13 -12  -2    5.71    1.27
  13 -12   2    3.69    1.09
 -13  12  -2    4.98    1.09
  13  12   2    4.77    1.10
 -14 -12  -2    3.21    1.01
  14 -12   2    3.98    1.11
  14  12   2    1.37    0.62
 -14  12  -2    2.75    0.81
 -14  13   2    4.34    0.97
  13 -13  -2    0.99    0.69
 -13 -13   2    1.31    0.81
 -13  13   2   -0.14    0.57
  13  13  -2    0.66    0.63
  12 -13  -2    6.53    1.22
 -12 -13   2    3.67    1.12
 -12  13   2    4.64    0.99
  12  13  -2    3.17    0.98
 -11 -13   2    5.37    1.23
  11 -13  -2    7.59    1.37
  11  13  -2    5.85    1.13
 -11  13   2    7.02    1.06
 -10 -13   2    1.39    0.60
  10  13  -2    0.72    0.58
 -10  13   2    0.94    0.58
   9 -13  -2    3.83    1.09
  -9 -13   2    4.62    1.18
   9  13  -2    4.07    0.97
   8 -13  -2    9.10    1.62
  -8 -13   2    9.46    1.47
   8  13  -2    9.53    1.36
   7 -13  -2   -0.15    0.75
  -7 -13   2    0.16    0.64
   7  13  -2    0.76    0.40
  -6 -13   2    1.48    0.80
   6 -13  -2    3.63    1.07
   6  13  -2    3.08    0.80
  -5 -13   2    8.80    1.37
   5 -13  -2   10.67    1.64
  -5  13   2    6.89    0.98
   5  13  -2    8.45    1.24
  -4 -13   2    2.66    0.95
   4 -13  -2    0.50    0.55
  -4  13   2    1.20    0.55
   4  13  -2    1.15    0.59
  -3 -13   2    5.47    1.12
   3 -13  -2    4.33    0.98
   3  13  -2    4.22    0.84
  -3  13   2    4.48    0.83
   2 -13  -2   10.35    1.58
  -2 -13   2   10.11    1.37
  -2  13   2    8.23    1.09
   2  13  -2    7.85    1.10
  -1 -13   2    1.13    0.64
   1 -13  -2    0.31    0.68
   1  13  -2    0.57    0.46
  -1  13   2    0.09    0.44
   0 -13  -2    0.22    0.67
   0 -13   2   -0.33    0.59
   0  13  -2    0.68    0.49
   0  13   2    0.78    0.52
  -1 -13  -2   14.59    1.84
   1 -13   2   14.15    1.45
  -1  13  -2   15.21    1.23
   1  13   2   13.00    1.21
  -2 -13  -2    5.08    1.07
   2 -13   2    3.63    0.89
  -2  13  -2    4.59    0.83
   2  13   2    5.09    0.97
   3 -13   2    1.69    0.69
  -3 -13  -2    1.11    0.79
  -3  13  -2    0.16    0.43
   3  13   2    0.16    0.54
  -4 -13  -2    0.91    0.79
   4 -13   2    1.10    0.70
   4  13   2    0.98    0.58
  -4  13  -2    0.68    0.46
   5 -13   2    5.78    1.19
  -5 -13  -2    5.33    1.20
   5  13   2    5.44    1.03
  -5  13  -2    5.25    0.81
  -5  13  -2    5.42    0.82
  -6 -13  -2    1.24    0.64
   6 -13   2    0.12    0.64
   6  13   2    0.34    0.43
  -6  13  -2    0.59    0.44
   7 -13   2    5.19    1.14
  -7 -13  -2    5.07    1.23
   7  13   2    6.66    1.15
  -7  13  -2    5.49    0.90
   8 -13   2    1.73    0.80
  -8 -13  -2    3.34    1.00
  -8  13  -2    3.89    0.79
   8  13   2    3.00    0.92
   9 -13   2    0.21    0.51
  -9 -13  -2    1.64    0.63
   9  13   2    1.01    0.63
  -9  13  -2   -0.04    0.37
 -10 -13  -2    1.01    0.89
  10 -13   2    3.07    0.84
  10  13   2    1.40    0.66
 -10  13  -2    1.27    0.63
 -11 -13  -2   -0.10    0.64
  11 -13   2    2.38    0.89
 -11  13  -2    1.54    0.64
  11  13   2    1.65    0.73
 -12 -13  -2    1.67    0.97
  12 -13   2    0.19    0.71
 -12  13  -2    1.27    0.67
  12  13   2    0.59    0.75
 -13 -13  -2    2.79    0.96
  13 -13   2    5.37    1.28
  13  13   2    5.01    1.10
 -13  13  -2    6.90    1.22
  11 -14  -2    0.89    0.74
  11  14  -2    0.10    0.66
  10 -14  -2    4.61    1.32
 -10 -14   2    3.52    1.14
  10  14  -2    3.04    1.00
  -9 -14   2    1.45    0.87
   9 -14  -2    1.96    0.95
   9  14  -2    1.19    0.73
  -8 -14   2    0.21    0.68
   8 -14  -2    0.27    0.63
   8  14  -2   -0.36    0.49
   7 -14  -2   16.12    2.02
  -7 -14   2   14.74    1.58
   7  14  -2   14.85    1.39
   6 -14  -2    2.07    0.73
  -6 -14   2    0.34    0.63
   6  14  -2    1.72    0.59
   5 -14  -2    4.40    1.14
  -5 -14   2    4.99    1.22
   5  14  -2    2.76    0.80
  -4 -14   2    1.94    0.88
   4 -14  -2    3.92    1.19
   4  14  -2    1.54    0.69
  -4  14   2    2.50    0.76
  -3 -14   2    6.91    1.23
   3 -14  -2    6.54    1.41
   3  14  -2    6.36    1.11
  -3  14   2    7.53    1.07
  -2 -14   2    9.38    1.47
   2 -14  -2    8.93    1.57
   2  14  -2    6.16    1.07
  -2  14   2    7.31    1.10
  -1 -14   2    1.41    0.78
   1 -14  -2    0.67    0.62
   1  14  -2   -0.11    0.37
  -1  14   2    0.40    0.49
   0 -14   2   14.93    1.55
   0 -14  -2   16.04    1.69
   0  14  -2   15.59    1.33
   0  14   2   14.15    1.32
  -1 -14  -2   11.20    1.73
   1 -14   2   11.37    1.55
  -1  14  -2   10.10    1.24
   1  14   2    9.39    1.27
   2 -14   2    0.89    0.76
  -2 -14  -2    1.41    0.98
   2  14   2    0.46    0.58
  -2  14  -2    0.61    0.52
  -3 -14  -2   11.60    1.70
   3 -14   2   12.59    1.69
  -3  14  -2   12.14    1.15
   3  14   2   10.67    1.43
   4 -14   2    0.78    0.72
  -4 -14  -2    0.31    0.71
   4  14   2    0.99    0.67
  -4  14  -2    1.60    0.57
   5 -14   2    2.25    0.87
  -5 -14  -2    2.13    1.03
   5  14   2    0.89    0.61
  -6 -14  -2    5.87    1.27
   6 -14   2    7.07    1.32
   6  14   2    6.37    1.10
   7 -14   2    1.08    0.61
  -7 -14  -2    1.87    0.78
   7  14   2    0.20    0.49
   8 -14   2    4.33    1.01
  -8 -14  -2    2.61    1.08
   8  14   2    4.28    1.12
  -9 -14  -2    0.54    0.70
   9 -14   2    1.88    0.75
   9  14   2    1.41    0.80
  -9  14  -2    1.48    0.66
  10 -14   2    8.24    1.36
 -10 -14  -2    5.98    1.43
 -10  14  -2    9.24    1.26
  10  14   2    6.60    1.26
 -11 -14  -2   13.81    1.87
  11 -14   2   14.73    1.95
 -11  14  -2   12.00    1.28
 -12  14  -2    2.13    0.83
   9 -15  -2   11.42    1.95
   8 -15  -2    1.42    1.03
   8  15  -2    2.12    0.86
   7 -15  -2    6.80    1.58
   7  15  -2    7.72    1.29
   6 -15  -2   20.63    2.09
   6  15  -2   22.18    1.76
  -5 -15   2    1.96    0.89
   5 -15  -2    0.75    0.86
   5  15  -2    1.65    0.62
   4 -15  -2   12.85    1.87
  -4 -15   2   13.79    1.83
   4  15  -2   12.70    1.55
  -3 -15   2    6.59    1.27
   3 -15  -2    7.79    1.42
   3  15  -2    5.46    1.03
  -3  15   2    5.48    1.00
  -2 -15   2   -0.53    0.53
   2 -15  -2    0.64    0.70
   2  15  -2   -0.28    0.41
  -2  15   2    1.58    0.66
   1 -15  -2    4.88    1.32
  -1 -15   2    5.53    1.25
  -1  15   2    5.74    1.00
   1  15  -2    5.90    1.09
   0 -15   2    0.33    0.67
   0 -15  -2    1.24    0.83
   0  15   2    0.93    0.60
   0  15  -2    0.18    0.45
  -1 -15  -2    5.57    1.23
   1 -15   2    2.97    0.88
   1  15   2    3.09    0.84
  -1  15  -2    3.75    0.83
  -2 -15  -2    1.04    0.73
   2 -15   2    0.16    0.73
  -2  15  -2    1.63    0.61
   2  15   2   -0.13    0.45
   3 -15   2    2.27    0.95
  -3 -15  -2    2.42    1.16
   3  15   2    1.38    0.68
  -3  15  -2    1.83    0.68
   4 -15   2   10.89    1.66
  -4 -15  -2   13.36    1.90
   4  15   2    8.90    1.30
  -5 -15  -2    4.53    1.17
   5 -15   2    6.96    1.31
   5  15   2    3.17    0.83
   6 -15   2    0.73    0.74
  -6 -15  -2    0.62    0.95
   6  15   2    0.17    0.51
  -7 -15  -2   11.36    1.79
   7 -15   2   13.83    1.83
   7  15   2   11.65    1.58
   8 -15   2    2.18    0.94
  -8 -15  -2    0.32    0.94
   8  15   2    0.13    0.79
   9 -15   2    3.07    0.98
  -9 -15  -2    4.82    1.20
  10 -15   2    5.35    1.21
   6 -16  -2    0.63    0.97
   5 -16  -2    1.44    0.97
   5  16  -2    0.51    0.64
   4 -16  -2    6.35    1.47
   4  16  -2    6.19    1.13
   3 -16  -2   -0.51    0.71
   3  16  -2   -0.01    0.47
   2 -16  -2    2.43    0.99
   2  16  -2    0.76    0.59
  -2  16   2    0.97    0.73
   1 -16  -2   21.78    2.15
   1  16  -2   19.91    1.64
  -1  16   2   17.32    1.58
   0 -16  -2   -0.85    0.77
   0  16  -2    0.26    0.61
   0  16   2    0.45    0.65
  -1 -16  -2    6.02    1.41
  -1  16  -2    4.80    1.02
   1  16   2    4.25    1.02
   2 -16   2   26.63    2.19
  -2 -16  -2   24.75    2.24
   2  16   2   21.47    1.76
  -2  16  -2   27.05    1.83
   3 -16   2   -0.04    0.68
  -3 -16  -2    0.58    0.81
   3  16   2    0.08    0.57
  -4 -16  -2    1.39    1.01
   4 -16   2    3.39    1.12
   4  16   2    2.15    0.85
   5 -16   2   12.53    1.84
  -5 -16  -2   14.71    2.02
   6 -16   2    4.41    1.21
  -6 -16  -2    3.74    1.38
   7 -16   2   -0.06    0.72
  -1  17   2    0.27    0.56
   0  17   2    2.24    0.78
   0  17  -2    1.25    0.73
  -1  17  -2    0.87    0.71
  21   0  -3    0.51    0.89
 -21   0   3    1.32    0.78
  20   0  -3    1.41    0.64
 -20   0   3    0.84    0.55
 -19   0   3    0.58    0.58
  19   0  -3    0.61    0.74
  18   0  -3   -0.21    0.39
 -18   0   3    0.59    0.57
 -17   0   3    1.03    0.65
  17   0  -3    0.14    0.58
  16   0  -3    0.14    0.58
 -16   0   3   -0.39    0.44
  15   0  -3   -0.15    0.40
 -15   0   3   -0.27    0.42
  14   0  -3    0.79    0.46
 -14   0   3    0.49    0.48
 -13   0   3   -0.01    0.28
  13   0  -3    0.01    0.40
  12   0  -3   -0.23    0.34
 -12   0   3    0.23    0.35
  11   0  -3    0.71    0.19
  11   0  -3   -0.29    0.29
 -11   0   3   -0.33    0.33
  10   0  -3    0.47    0.22
 -10   0   3    0.21    0.26
  10   0  -3    0.86    0.37
  -9   0   3   -0.18    0.21
   9   0  -3    0.51    0.17
   9   0  -3    0.25    0.28
   8   0  -3    0.27    0.12
   8   0  -3    0.39    0.30
  -8   0   3   -0.18    0.23
  -7   0   3    0.09    0.22
   7   0  -3   -0.03    0.21
   7   0  -3    0.59    0.14
  -6   0   3    0.31    0.19
   6   0  -3    0.20    0.11
   6   0  -3   -0.06    0.19
   5   0  -3    0.07    0.11
  -5   0   3   -0.10    0.12
   5   0  -3    0.07    0.16
  -4   0   3   -0.04    0.14
   4   0  -3   -0.06    0.13
   4   0  -3    0.22    0.15
  -3   0   3    0.39    0.15
   3   0  -3    0.05    0.13
   3   0  -3    0.19    0.15
   2   0  -3    0.20    0.11
  -2   0   3    0.03    0.11
   2   0  -3   -0.01    0.12
  -1   0   3    0.07    0.13
  -1   0   3    0.27    0.12
   1   0  -3    0.06    0.07
  -1   0   3    0.04    0.08
   0   0   3    0.24    0.14
   0   0   3    0.50    0.09
   0   0   3    0.14    0.08
   0   0  -3   -0.03    0.07
   1   0   3    0.12    0.13
   1   0   3   -0.20    0.09
  -1   0  -3    0.04    0.12
   1   0   3    0.12    0.13
   2   0   3    0.44    0.15
   2   0   3   -0.04    0.07
   2   0   3   -0.17    0.10
   3   0   3    0.09    0.13
   3   0   3    0.23    0.15
   3   0   3   -0.05    0.08
   4   0   3    0.05    0.18
   4   0   3    0.53    0.17
   4   0   3    0.21    0.10
   5   0   3    0.11    0.12
   5   0   3    0.27    0.22
  -5   0  -3    0.21    0.14
  -6   0  -3    0.07    0.14
   6   0   3    0.20    0.16
   6   0   3    0.26    0.19
  -7   0  -3    0.47    0.21
   7   0   3    0.04    0.17
   7   0   3    0.60    0.21
  -8   0  -3    0.18    0.20
   8   0   3    0.11    0.29
   8   0   3    0.21    0.20
   9   0   3   -0.46    0.25
   9   0   3    0.29    0.22
  -9   0  -3    0.12    0.20
 -10   0  -3    0.10    0.22
  10   0   3    0.25    0.32
  10   0   3    0.53    0.17
  11   0   3   -0.51    0.23
 -11   0  -3   -0.43    0.15
  11   0   3    0.09    0.19
  12   0   3    0.51    0.43
 -12   0  -3    0.14    0.28
  13   0   3    0.40    0.47
 -13   0  -3   -0.07    0.27
 -14   0  -3    0.15    0.36
  14   0   3   -0.09    0.55
  15   0   3   -0.39    0.50
 -15   0  -3    0.16    0.37
  16   0   3    0.19    0.50
 -16   0  -3    0.05    0.36
  17   0   3   -0.35    0.44
 -17   0  -3    0.24    0.41
 -18   0  -3    0.73    0.51
  18   0   3   -0.68    0.29
 -19   0  -3   -0.15    0.50
  19   0   3   -1.19    0.43
 -20   0  -3   -0.07    0.51
  20   0   3    0.30    0.78
 -21   0  -3    0.23    0.66
  21  -1  -3    1.17    0.81
 -21  -1   3    2.54    0.87
 -21   1   3    1.98    0.77
  21   1  -3    1.91    0.83
 -20  -1   3    3.45    0.96
  20  -1  -3    3.53    1.00
  20   1  -3    1.97    0.90
 -20   1   3    3.54    0.96
 -19  -1   3   17.33    1.57
  19  -1  -3   18.36    1.83
  19   1  -3   19.07    1.87
 -19   1   3   20.18    1.71
  18  -1  -3    3.03    0.89
 -18  -1   3    4.77    0.99
 -18   1   3    2.88    0.84
  18   1  -3    5.27    1.11
  17  -1  -3    0.56    0.63
 -17  -1   3    0.58    0.56
 -17   1   3    0.79    0.60
  17   1  -3    1.49    0.68
  16  -1  -3    3.18    0.91
 -16  -1   3    3.30    0.83
  16   1  -3    2.46    0.84
 -16   1   3    3.18    0.81
 -15  -1   3   86.48    2.98
  15  -1  -3   86.46    3.33
 -15   1   3   83.05    2.94
  15   1  -3   81.58    3.26
  14  -1  -3    1.47    0.53
 -14  -1   3   -0.11    0.41
  14   1  -3    0.63    0.47
 -14   1   3    0.82    0.44
  13  -1  -3   -0.31    0.33
 -13   1   3   -0.37    0.23
  13   1  -3   -0.26    0.39
  12  -1  -3   57.72    2.42
 -12  -1   3   57.21    2.13
  12   1  -3   57.75    1.45
 -12   1   3   57.64    2.14
  12   1  -3   57.82    2.39
  11  -1  -3    4.63    0.80
 -11  -1   3    5.30    0.77
 -11   1   3    5.20    0.74
  11   1  -3    5.37    0.86
  11   1  -3    4.74    0.44
 -10  -1   3    0.54    0.35
  10  -1  -3    1.55    0.46
  10   1  -3    0.67    0.37
  10   1  -3    0.77    0.21
 -10   1   3    0.67    0.34
  -9  -1   3  108.12    2.68
   9  -1  -3  109.76    1.66
   9  -1  -3  110.20    2.97
   9   1  -3  114.56    2.98
   9   1  -3  108.54    2.07
  -9   1   3  114.26    2.72
   8  -1  -3    1.48    0.44
  -8  -1   3    1.58    0.39
   8  -1  -3    2.11    0.21
   8   1  -3    2.24    0.34
   8   1  -3    1.60    0.43
  -8   1   3    2.03    0.43
   7  -1  -3   24.98    0.64
  -7  -1   3   24.74    1.06
   7  -1  -3   24.61    1.18
   7   1  -3   24.99    0.84
   7   1  -3   24.64    1.14
  -7   1   3   25.42    1.06
   6  -1  -3   92.15    1.52
   6  -1  -3   98.79    2.35
  -6  -1   3   95.11    2.13
   6   1  -3   92.74    1.78
   6   1  -3   93.80    2.22
  -6   1   3   94.33    2.10
  -5  -1   3   42.97    1.28
   5  -1  -3   42.72    1.36
   5  -1  -3   44.16    0.93
  -5   1   3   45.13    1.27
   5   1  -3   42.85    1.30
   5   1  -3   44.75    1.10
  -4  -1   3   92.02    1.93
   4  -1  -3   90.00    1.95
   4  -1  -3   91.90    1.54
   4   1  -3   91.18    1.72
   4   1  -3   91.03    1.84
   3  -1  -3   75.63    1.60
  -3   1   3   72.37    1.31
  -3   1   3   72.84    1.51
   3   1  -3   73.61    1.48
   3   1  -3   71.68    1.41
  -2  -1   3  129.08    2.34
  -2  -1   3  130.87    1.84
   2  -1  -3  125.25    2.15
   2   1  -3  125.76    2.11
  -2   1   3  125.50    1.95
   2   1  -3  124.26    1.84
   1  -1  -3  135.47    2.20
  -1  -1   3  141.50    1.68
  -1  -1   3  128.77    2.36
   1   1  -3  131.11    2.19
  -1   1   3  137.37    2.14
  -1   1   3  136.37    2.08
   0  -1  -3   39.13    0.97
   0  -1   3   37.73    1.01
   0   1  -3   40.36    0.58
   0   1   3   40.31    0.92
   0   1  -3   38.80    0.97
   0   1   3   38.19    0.90
  -1  -1  -3  249.01    3.67
   1  -1   3  245.25    3.63
   1  -1   3  253.13    3.29
  -1  -1  -3  255.22    3.40
  -1   1  -3  246.58    3.48
  -1   1  -3  260.54    3.29
   1   1   3  254.91    3.48
   1   1   3  249.23    3.33
   2  -1   3   86.78    1.69
   2  -1   3   83.63    1.55
  -2   1  -3   83.92    1.53
   2   1   3   85.00    1.57
   2   1   3   79.98    1.73
   2   1   3   87.02    1.42
   3  -1   3   12.22    0.49
   3  -1   3   12.50    0.58
   3  -1   3   12.16    0.61
   3   1   3   12.52    0.49
   3   1   3   11.27    0.51
   3   1   3   11.79    0.64
   4  -1   3  206.18    3.48
   4  -1   3  212.96    3.05
  -4  -1  -3  211.92    3.05
   4  -1   3  206.14    3.51
   4   1   3  215.83    3.75
   4   1   3  213.49    3.19
  -5  -1  -3    0.85    0.18
   5  -1   3    0.90    0.21
   5  -1   3    1.35    0.34
   5   1   3    0.74    0.19
   5   1   3    0.98    0.31
   6  -1   3   69.35    1.98
  -6  -1  -3   68.68    1.53
   6  -1   3   68.41    1.39
   6   1   3   67.75    1.54
  -6   1  -3   70.16    1.70
   6   1   3   68.26    2.04
  -7  -1  -3   34.22    1.09
   7  -1   3   33.14    0.91
   7  -1   3   34.54    1.43
  -7   1  -3   34.83    1.21
   7   1   3   32.24    1.03
   7   1   3   33.52    1.46
   8  -1   3   24.23    1.29
   8  -1   3   23.65    0.76
  -8  -1  -3   23.36    0.96
   8   1   3   23.33    0.89
   8   1   3   23.85    1.32
  -8   1  -3   24.53    1.06
   9  -1   3   35.84    1.69
  -9  -1  -3   37.25    1.29
   9  -1   3   35.71    0.98
  -9   1  -3   35.29    1.35
   9   1   3   34.87    1.13
   9   1   3   34.08    1.68
 -10  -1  -3    8.98    0.69
  10  -1   3    9.39    0.51
  10  -1   3    8.60    0.91
  10   1   3    9.75    1.18
  10   1   3    9.45    0.61
 -10   1  -3    8.47    0.71
  11  -1   3   13.84    0.59
  11  -1   3   11.78    1.09
 -11  -1  -3   11.04    0.80
  11   1   3   13.21    1.15
  11   1   3   13.08    0.73
 -11   1  -3   12.88    0.89
  12  -1   3   57.96    2.50
 -12  -1  -3   58.33    1.92
  12   1   3   55.89    1.56
 -12   1  -3   54.91    1.98
  12   1   3   56.03    2.50
 -13  -1  -3   17.86    1.11
  13  -1   3   14.07    1.30
 -13   1  -3   16.35    1.12
  13   1   3   16.17    1.42
 -14  -1  -3   24.34    1.37
  14  -1   3   22.99    1.77
 -14   1  -3   25.10    1.44
  14   1   3   23.56    1.79
  15  -1   3   17.71    1.64
 -15  -1  -3   16.36    1.16
  15   1   3   17.49    1.67
 -15   1  -3   16.57    1.23
 -16  -1  -3    9.12    0.96
  16  -1   3    8.87    1.42
  16   1   3    9.82    1.50
 -16   1  -3    8.97    1.14
  17  -1   3   17.47    1.65
 -17  -1  -3   17.24    1.33
 -17   1  -3   15.58    1.32
  17   1   3   16.05    1.62
  18  -1   3    4.15    0.94
 -18  -1  -3    1.26    0.60
  18   1   3    0.04    0.49
 -18   1  -3    1.50    0.63
 -19  -1  -3   17.43    1.45
  19  -1   3   17.64    1.77
 -19   1  -3   18.47    1.51
  19   1   3   19.24    1.91
  20  -1   3    3.96    1.25
 -20  -1  -3    4.12    0.94
  20   1   3    3.24    1.18
 -20   1  -3    5.59    1.09
 -21   1  -3    0.49    0.67
 -21  -2   3   -0.20    0.56
 -21   2   3    2.22    0.94
  21   2  -3    0.37    0.65
 -20  -2   3    6.29    1.19
  20  -2  -3    4.08    1.18
 -20   2   3    5.94    1.23
  20   2  -3    5.50    1.33
  19  -2  -3    4.55    1.24
 -19  -2   3    3.69    0.92
 -19   2   3    4.21    1.00
  19   2  -3    4.15    1.04
 -18  -2   3    6.47    1.14
  18  -2  -3   11.63    1.59
 -18   2   3    7.11    1.17
  18   2  -3    9.30    1.52
 -17  -2   3   22.31    1.61
  17  -2  -3   19.08    1.73
  17   2  -3   19.72    1.75
 -17   2   3   19.36    1.55
  16  -2  -3    1.70    0.72
 -16  -2   3    2.73    0.73
  16   2  -3    2.02    0.83
 -16   2   3    3.05    0.77
 -15  -2   3    6.64    0.98
  15  -2  -3    7.86    1.20
  15   2  -3    5.74    1.09
 -15   2   3    7.55    1.09
 -14  -2   3    4.67    0.81
  14  -2  -3    4.13    0.88
 -14   2   3    3.94    0.75
  14   2  -3    6.11    1.01
 -13  -2   3    0.86    0.40
  13  -2  -3    1.29    0.58
  13   2  -3    0.85    0.53
 -13   2   3    0.29    0.36
  12  -2  -3    0.87    0.54
 -12  -2   3    0.19    0.34
  12   2  -3    0.85    0.52
 -12   2   3    1.32    0.47
  12   2  -3    1.66    0.33
  11  -2  -3    6.45    0.93
 -11  -2   3    6.62    0.83
 -11   2   3    6.72    0.71
  11   2  -3    7.31    0.59
  11   2  -3    6.45    0.94
  10  -2  -3    0.32    0.34
 -10  -2   3    1.03    0.41
 -10   2   3   -0.03    0.27
  10   2  -3    1.03    0.31
  10   2  -3    0.38    0.35
  -9  -2   3   37.04    1.46
   9  -2  -3   36.18    1.64
  -9   2   3   35.25    1.43
   9   2  -3   36.33    1.17
   9   2  -3   35.63    1.61
   8  -2  -3    0.25    0.26
  -8  -2   3    0.11    0.23
   8   2  -3    0.25    0.26
  -8   2   3    0.63    0.27
   8   2  -3    0.66    0.22
   7  -2  -3  114.10    1.57
   7  -2  -3  111.13    1.53
   7  -2  -3  109.60    2.77
  -7  -2   3  113.43    2.53
   7   2  -3  106.71    2.63
   7   2  -3  110.01    2.20
  -7   2   3  111.58    2.47
   6  -2  -3  104.29    1.58
   6  -2  -3  107.59    2.55
  -6  -2   3  103.28    2.31
   6   2  -3  101.53    2.07
  -6   2   3  104.04    2.25
   6   2  -3  102.38    2.39
  -5  -2   3   45.33    1.37
   5  -2  -3   45.14    1.47
   5   2  -3   45.22    1.22
   5   2  -3   42.97    1.33
  -5   2   3   44.05    1.27
   4  -2  -3  167.50    3.13
  -4  -2   3  172.27    3.09
  -4   2   3  169.44    2.84
   4   2  -3  170.02    2.92
  -4   2   3  173.46    2.43
   4   2  -3  169.14    2.81
   3  -2  -3   10.30    0.62
  -3  -2   3    8.97    0.58
   3   2  -3    9.05    0.50
  -3   2   3    8.81    0.46
   3   2  -3    8.85    0.48
  -3   2   3    8.79    0.39
  -2  -2   3   10.73    0.40
  -2  -2   3    9.35    0.57
   2  -2  -3    9.68    0.58
  -2   2   3    9.83    0.43
  -2   2   3   10.21    0.44
   2   2  -3    9.89    0.52
  -1  -2   3   84.29    1.80
   1  -2  -3   84.24    1.81
  -1  -2   3   82.37    1.29
   1   2  -3   80.45    1.65
  -1   2   3   82.47    1.51
  -1   2   3   80.27    1.40
   0  -2  -3    0.24    0.19
   0  -2  -3    0.19    0.08
   0  -2   3    0.31    0.16
   0  -2   3    0.14    0.08
   0   2  -3    0.28    0.15
   0   2   3    0.16    0.13
   0   2  -3    0.45    0.12
   0   2   3    0.26    0.12
   1  -2   3    7.86    0.48
  -1  -2  -3    7.80    0.50
   1  -2   3    8.31    0.37
   1   2   3    8.04    0.28
   1   2   3    8.04    0.43
  -1   2  -3    7.50    0.44
   2  -2   3    1.57    0.25
  -2  -2  -3    1.03    0.14
  -2  -2  -3    1.33    0.29
   2  -2   3    0.87    0.22
  -2   2  -3    1.37    0.24
   2   2   3    0.99    0.12
   2   2   3    1.35    0.26
   3  -2   3  102.81    2.15
  -3  -2  -3  105.94    2.33
  -3  -2  -3  103.76    1.54
   3  -2   3  104.14    2.02
  -3   2  -3  107.57    1.90
   3   2   3  102.40    1.96
  -4  -2  -3  132.74    2.00
   4  -2   3  135.13    2.67
   4  -2   3  131.35    2.57
   4   2   3  131.44    2.86
   4   2   3  129.54    2.36
  -4   2  -3  134.84    2.22
   5  -2   3   18.78    0.91
  -5  -2  -3   18.75    0.62
   5  -2   3   19.51    0.94
  -5   2  -3   19.89    0.69
   5   2   3   18.26    1.00
   5   2   3   19.00    0.79
  -6  -2  -3  117.43    2.08
   6  -2   3  116.21    2.71
  -6   2  -3  118.88    2.48
   6   2   3  116.28    2.30
   6   2   3  118.29    2.91
  -6   2  -3  115.26    2.00
  -7  -2  -3   49.55    1.29
   7  -2   3   50.36    1.76
   7   2   3   46.27    1.81
   7   2   3   48.32    1.38
  -7   2  -3   47.36    1.51
  -7   2  -3   49.29    1.14
  -8  -2  -3    2.66    0.39
   8  -2   3    3.15    0.65
   8   2   3    3.23    0.41
  -8   2  -3    3.19    0.50
   8   2   3    2.87    0.57
  -8   2  -3    2.96    0.34
  -9  -2  -3   66.75    1.73
   9  -2   3   63.30    2.28
   9   2   3   63.29    1.68
   9   2   3   64.00    2.40
  -9   2  -3   59.47    1.89
  -9   2  -3   63.03    1.34
  10  -2   3   40.80    1.92
 -10  -2  -3   39.33    1.38
 -10   2  -3   41.10    1.03
  10   2   3   41.84    1.36
 -10   2  -3   39.80    1.57
  10   2   3   39.16    1.95
  11  -2   3    2.21    0.57
 -11  -2  -3    1.92    0.43
  11   2   3    2.53    0.70
 -11   2  -3    2.15    0.49
  11   2   3    3.20    0.46
  12  -2   3   30.21    1.77
 -12  -2  -3   29.83    1.35
  12   2   3   26.78    1.75
  12   2   3   31.53    1.25
 -12   2  -3   26.67    1.39
  13  -2   3    5.23    0.99
 -13  -2  -3    6.70    0.83
  13   2   3    7.06    0.62
  13   2   3    6.22    1.09
 -13   2  -3    5.26    0.81
 -14  -2  -3   10.94    0.94
  14  -2   3    9.14    1.34
 -14   2  -3   10.40    0.97
  14   2   3   10.02    1.45
  15  -2   3    3.12    0.91
 -15  -2  -3    2.98    0.67
 -15   2  -3    3.02    0.72
  15   2   3    2.16    0.87
  16  -2   3   24.17    1.94
 -16  -2  -3   25.10    1.50
  16   2   3   25.18    2.01
 -16   2  -3   26.02    1.60
 -17  -2  -3   11.06    1.08
  17  -2   3   11.04    1.63
  17   2   3   11.61    1.66
 -17   2  -3   12.44    1.21
 -18  -2  -3    8.88    1.20
  18  -2   3    9.17    1.46
 -18   2  -3    7.62    1.19
  18   2   3    8.42    1.44
  19  -2   3   10.05    1.51
  19   2   3    8.17    1.55
 -19   2  -3    9.46    1.31
  20  -2   3    9.80    1.50
  20   2   3    9.78    1.76
 -20   2  -3    9.30    1.33
 -21  -3   3   22.07    1.87
  20  -3  -3    4.21    1.15
 -20  -3   3    4.23    1.04
 -20   3   3    4.34    1.07
  20   3  -3    4.18    1.10
 -19  -3   3    4.29    1.03
  19  -3  -3    5.29    1.20
 -19   3   3    4.76    1.03
  19   3  -3    4.94    1.14
 -18  -3   3    8.79    1.26
  18  -3  -3    9.29    1.45
  18   3  -3    8.62    1.48
 -18   3   3    9.24    1.35
  17  -3  -3    2.59    0.91
 -17  -3   3    1.47    0.65
 -17   3   3    1.72    0.71
  17   3  -3    1.66    0.70
  16  -3  -3    4.71    1.04
 -16  -3   3    4.40    0.88
  16   3  -3    4.55    1.03
 -16   3   3    5.47    0.97
 -15  -3   3    4.11    0.81
  15  -3  -3    3.76    0.85
  15   3  -3    4.79    1.03
 -15   3   3    4.35    0.85
  14  -3  -3   12.98    1.29
 -14  -3   3   13.18    1.12
  14   3  -3   13.24    1.27
 -14   3   3   14.78    1.18
  13  -3  -3   34.73    2.04
 -13  -3   3   37.92    1.78
  13   3  -3   38.27    2.05
 -13   3   3   37.79    1.81
  13   3  -3   36.19    1.37
 -12  -3   3    9.55    0.90
  12  -3  -3    9.20    1.20
  12   3  -3   10.81    1.10
 -12   3   3   11.47    0.97
  12   3  -3   10.02    0.74
 -11  -3   3   98.77    2.75
  11  -3  -3   99.05    3.14
 -11   3   3   98.66    2.78
  11   3  -3   98.41    3.08
  11   3  -3   96.26    2.31
  10  -3  -3  105.39    3.13
 -10  -3   3  106.30    2.75
  10   3  -3  105.18    3.07
  10   3  -3   99.88    2.33
 -10   3   3  104.05    2.78
   9  -3  -3    0.22    0.29
  -9  -3   3    0.00    0.24
   9   3  -3    0.29    0.19
   9   3  -3    0.18    0.29
  -9   3   3    0.45    0.28
   8  -3  -3   62.80    2.18
  -8  -3   3   66.88    1.95
   8   3  -3   62.27    1.70
   8   3  -3   65.64    2.12
  -8   3   3   67.51    1.96
   7  -3  -3   24.30    0.54
   7  -3  -3   24.91    0.50
  -7  -3   3   23.57    1.09
   7  -3  -3   24.84    1.27
  -7   3   3   24.51    1.07
   7   3  -3   23.84    1.19
   7   3  -3   24.88    1.01
  -6  -3   3  161.53    3.18
   6  -3  -3  156.65    3.41
  -6   3   3  162.75    3.05
   6   3  -3  153.88    3.22
  -6   3   3  157.09    2.24
   6   3  -3  157.57    2.94
  -5  -3   3   21.06    0.98
   5  -3  -3   20.18    1.03
  -5   3   3   19.18    0.83
   5   3  -3   20.88    0.96
   5   3  -3   20.36    0.87
  -5   3   3   20.72    0.60
   4  -3  -3    1.07    0.33
  -4  -3   3    0.15    0.23
   4   3  -3    0.79    0.23
   4   3  -3    0.23    0.24
  -4   3   3    0.39    0.20
  -4   3   3    0.36    0.15
   3  -3  -3  337.75    5.27
  -3  -3   3  325.47    4.74
  -3  -3   3  330.09    5.12
   3   3  -3  327.19    4.81
  -3   3   3  327.58    4.36
  -3   3   3  327.68    4.61
  -2  -3   3   11.45    0.53
   2  -3  -3   11.52    0.71
  -2  -3   3   11.29    0.65
  -2   3   3   10.68    0.49
   2   3  -3   10.84    0.59
  -2   3   3   11.51    0.48
  -1  -3   3  248.68    3.87
  -1  -3   3  236.98    3.44
  -1   3   3  238.19    3.25
   1   3  -3  240.51    3.69
  -1   3   3  238.33    3.49
   0  -3  -3  353.88    5.46
   0  -3   3  362.11    5.20
   0  -3   3  349.93    4.77
   0  -3  -3  365.94    4.40
   0   3   3  354.53    4.45
   0   3  -3  345.94    4.96
   0   3   3  369.72    4.93
  -1  -3  -3   63.24    1.73
   1  -3   3   61.48    1.34
   1  -3   3   61.73    1.55
   1   3   3   63.21    1.46
  -1   3  -3   64.10    1.45
   2  -3   3   62.20    1.61
   2  -3   3   62.52    1.44
  -2  -3  -3   64.33    1.79
   2   3   3   64.44    1.52
  -2   3  -3   62.81    1.42
   3  -3   3   91.02    2.12
   3  -3   3   93.80    1.98
  -3  -3  -3   93.94    2.32
  -3  -3  -3   93.73    1.27
  -3  -3  -3   95.24    1.32
  -3   3  -3   93.17    1.81
   3   3   3   96.34    1.99
   4  -3   3    7.01    0.56
  -4  -3  -3    7.42    0.29
   4  -3   3    7.50    0.60
  -4  -3  -3    7.14    0.65
   4   3   3    6.98    0.50
  -4   3  -3    7.70    0.44
   5  -3   3    1.27    0.37
   5  -3   3    1.05    0.27
  -5  -3  -3    1.76    0.22
   5   3   3    1.63    0.36
   5   3   3    1.05    0.41
  -5   3  -3    1.38    0.25
  -6  -3  -3    6.76    0.39
   6  -3   3    9.03    0.71
   6  -3   3    6.69    0.61
   6   3   3    7.05    0.54
  -6   3  -3    6.30    0.41
   6   3   3    6.04    0.78
  -7  -3  -3   49.94    1.25
   7  -3   3   51.01    1.80
   7   3   3   50.77    1.52
  -7   3  -3   52.46    1.66
   7   3   3   51.58    1.96
  -7   3  -3   50.78    1.16
   8  -3   3    5.46    0.77
  -8  -3  -3    5.13    0.43
   8   3   3    5.19    0.79
  -8   3  -3    4.81    0.35
  -8   3  -3    5.16    0.55
   8   3   3    5.04    0.48
  -9  -3  -3    4.17    0.51
   9  -3   3    4.01    0.76
  -9   3  -3    4.23    0.62
   9   3   3    3.32    0.72
  -9   3  -3    3.24    0.29
   9   3   3    4.15    0.55
  10  -3   3  158.55    4.05
 -10  -3  -3  162.32    3.13
  10   3   3  159.11    4.24
 -10   3  -3  165.80    3.65
  10   3   3  156.27    3.21
  11  -3   3    5.77    0.92
 -11  -3  -3    6.32    0.60
 -11   3  -3    5.67    0.77
  11   3   3    5.39    0.96
  11   3   3    6.57    0.61
 -12  -3  -3   18.36    1.05
  12  -3   3   17.38    1.37
 -12   3  -3   17.35    1.18
  12   3   3   19.97    1.02
  12   3   3   20.12    1.55
  13  -3   3  135.22    4.17
 -13  -3  -3  146.01    3.30
  13   3   3  139.38    3.13
  13   3   3  136.22    4.31
 -13   3  -3  135.51    3.60
 -14  -3  -3    0.88    0.45
  14  -3   3    2.19    0.71
  14   3   3    0.18    0.45
 -14   3  -3    1.04    0.51
  15  -3   3    4.17    1.04
 -15  -3  -3    4.53    0.77
  15   3   3    5.17    1.14
 -15   3  -3    4.19    0.80
  16  -3   3   18.18    1.70
 -16  -3  -3   20.22    1.34
  16   3   3   21.81    1.88
 -16   3  -3   18.52    1.43
 -17  -3  -3    4.90    0.85
  17  -3   3    5.03    1.21
  17   3   3    4.86    1.05
 -17   3  -3    4.81    0.89
  18  -3   3    1.12    0.63
 -18   3  -3   -0.16    0.51
  18   3   3    0.05    0.53
  19  -3   3    3.35    1.03
 -19   3  -3    5.10    1.07
  19   3   3    3.20    1.06
  20  -3   3    5.56    1.20
  20   3   3    6.83    1.45
 -20   3  -3    4.91    1.04
  20  -4  -3   -0.06    0.68
  20   4  -3    1.66    0.78
 -20   4   3    0.88    0.60
 -19  -4   3    3.62    1.00
  19  -4  -3    1.62    0.76
  19   4  -3    3.46    1.04
 -19   4   3    2.93    0.90
  18  -4  -3    2.47    0.89
 -18  -4   3    4.07    0.95
 -18   4   3    5.39    1.08
  18   4  -3    5.94    1.16
 -17  -4   3    1.14    0.56
  17  -4  -3   -0.60    0.49
  17   4  -3   -0.20    0.55
 -17   4   3   -0.12    0.49
 -16  -4   3    2.49    0.70
  16  -4  -3    1.15    0.65
  16   4  -3    1.34    0.64
 -16   4   3    0.99    0.55
 -15  -4   3   21.53    1.49
  15  -4  -3   17.42    1.52
  15   4  -3   18.86    1.61
 -15   4   3   18.02    1.39
 -14  -4   3   -0.21    0.37
  14  -4  -3    0.35    0.44
 -14   4   3    0.27    0.47
  14   4  -3    0.98    0.31
  14   4  -3    0.05    0.41
  13  -4  -3   18.85    1.53
 -13  -4   3   20.98    1.37
  13   4  -3   25.14    1.66
  13   4  -3   19.85    1.11
 -13   4   3   18.96    1.31
 -12  -4   3    1.37    0.51
  12  -4  -3    0.65    0.49
  12   4  -3    1.16    0.36
 -12   4   3    1.76    0.53
  12   4  -3    1.37    0.58
  11  -4  -3   29.25    1.70
 -11  -4   3   27.62    1.42
  11   4  -3   27.40    1.60
  11   4  -3   27.11    1.24
 -11   4   3   25.86    1.41
  10  -4  -3    5.11    0.88
 -10  -4   3    5.26    0.75
  10   4  -3    4.72    0.62
 -10   4   3    5.70    0.76
  10   4  -3    4.72    0.80
   9  -4  -3    6.73    0.92
  -9  -4   3    6.22    0.67
   9   4  -3    6.80    0.87
  -9   4   3    7.05    0.69
   9   4  -3    8.10    0.64
   8  -4  -3   56.62    2.12
  -8  -4   3   56.57    1.86
   8   4  -3   55.40    1.70
  -8   4   3   54.50    1.78
   8   4  -3   58.30    2.04
   7  -4  -3   23.83    1.31
  -7  -4   3   21.85    1.10
   7   4  -3   22.17    1.17
  -7   4   3   21.37    0.58
  -7   4   3   20.58    1.01
   7   4  -3   21.59    1.00
  -6  -4   3   20.29    1.02
   6  -4  -3   18.77    1.12
  -6   4   3   19.28    0.60
  -6   4   3   19.63    0.93
   6   4  -3   18.14    1.02
   6   4  -3   18.64    0.93
  -5  -4   3   84.98    2.18
  -5  -4   3   86.54    2.16
   5  -4  -3   79.62    2.33
  -5   4   3   82.99    1.54
  -5   4   3   83.23    1.94
   5   4  -3   83.54    2.06
   4  -4  -3    9.05    0.75
  -4  -4   3   10.55    0.72
  -4  -4   3   10.36    0.67
   4   4  -3   11.84    0.70
  -4   4   3   10.80    0.51
  -4   4   3   11.07    0.59
  -3  -4   3   38.36    1.21
  -3  -4   3   39.74    1.33
   3  -4  -3   37.82    1.47
  -3   4   3   38.15    1.03
   3   4  -3   36.05    1.23
  -3   4   3   38.41    1.06
  -2  -4   3  180.43    3.10
   2  -4  -3  177.59    3.58
  -2  -4   3  186.13    3.31
  -2   4   3  178.78    2.77
  -2   4   3  186.25    2.94
  -1  -4   3   66.80    1.68
   1  -4  -3   62.34    1.89
  -1  -4   3   63.23    1.52
   1   4  -3   60.34    1.59
  -1   4   3   64.85    1.21
  -1   4   3   65.73    1.52
   0  -4   3    0.05    0.18
   0  -4   3    0.18    0.19
   0  -4  -3    0.57    0.29
   0   4   3    0.19    0.09
   0   4  -3    0.39    0.21
   0   4   3   -0.02    0.12
   1  -4   3    0.47    0.22
   1  -4   3    0.23    0.20
  -1  -4  -3    0.23    0.21
   1   4   3    0.47    0.20
  -1   4  -3    0.17    0.18
   2  -4   3   77.35    1.81
   2  -4   3   76.98    1.95
  -2  -4  -3   79.75    2.21
   2   4   3   78.31    1.84
  -2   4  -3   79.86    1.74
   3  -4   3    4.36    0.43
   3  -4   3    4.33    0.57
  -3  -4  -3    4.38    0.61
  -3   4  -3    4.47    0.38
   3   4   3    4.41    0.43
  -4  -4  -3    1.80    0.15
   4  -4   3    1.91    0.40
   4  -4   3    1.92    0.42
  -4  -4  -3    1.40    0.43
   4   4   3    2.04    0.35
  -4   4  -3    1.80    0.29
   5  -4   3   94.33    2.38
   5  -4   3   94.03    2.48
  -5  -4  -3   95.97    1.53
  -5  -4  -3  100.06    2.72
  -5   4  -3   93.32    1.81
   5   4   3   94.99    2.23
  -6  -4  -3    0.10    0.29
   6  -4   3    0.11    0.17
  -6  -4  -3    0.28    0.13
   6  -4   3   -0.14    0.15
  -6   4  -3    0.22    0.14
   6   4   3    0.47    0.24
  -7  -4  -3   88.28    1.72
   7  -4   3   89.32    2.52
  -7   4  -3   84.66    1.62
  -7   4  -3   91.26    2.36
   7   4   3   84.70    2.17
   7   4   3   85.68    2.76
   8  -4   3  130.50    3.35
  -8  -4  -3  140.29    2.50
   8   4   3  136.00    2.94
  -8   4  -3  140.82    3.19
  -8   4  -3  132.59    2.13
   8   4   3  138.93    3.76
   9  -4   3    0.44    0.44
  -9  -4  -3    0.01    0.21
  -9   4  -3    0.17    0.23
   9   4   3   -0.29    0.27
   9   4   3   -0.05    0.41
  -9   4  -3    0.14    0.15
 -10  -4  -3   27.48    1.10
  10  -4   3   27.80    1.62
  10   4   3   26.39    1.25
 -10   4  -3   26.78    1.38
  10   4   3   27.50    1.72
  11  -4   3    3.98    0.77
 -11  -4  -3    3.49    0.54
  11   4   3    2.26    0.73
  11   4   3    3.88    0.63
 -11   4  -3    1.95    0.55
 -12  -4  -3   10.86    0.83
  12  -4   3   11.93    1.14
  12   4   3   12.38    1.26
  12   4   3   11.51    0.87
 -12   4  -3   11.09    0.97
 -13  -4  -3    0.53    0.35
  13  -4   3    0.78    0.43
 -13   4  -3    0.84    0.42
  13   4   3    1.19    0.37
  13   4   3    0.44    0.46
  14  -4   3   -0.01    0.46
 -14  -4  -3    0.80    0.40
  14   4   3    1.55    0.66
 -14   4  -3    0.49    0.44
  14   4   3    1.10    0.44
 -15  -4  -3   13.64    1.09
  15  -4   3   13.34    1.40
 -15   4  -3   12.69    1.19
  15   4   3   10.82    1.54
  16  -4   3    0.88    0.72
 -16   4  -3    1.65    0.61
  16   4   3    1.93    0.81
  17  -4   3    3.09    1.02
  17   4   3    4.56    1.11
 -17   4  -3    2.73    0.80
  18  -4   3   18.28    1.82
 -18   4  -3   18.20    1.56
  18   4   3   19.16    1.91
  19  -4   3    5.71    1.32
 -19   4  -3    4.72    1.04
  19   4   3    3.82    1.20
 -20   4  -3    1.41    0.72
  20   5  -3    0.07    0.70
  19  -5  -3    8.98    1.49
 -19   5   3    4.29    1.00
  19   5  -3    6.72    1.29
  18  -5  -3    3.10    0.90
  18   5  -3    1.82    0.80
 -18   5   3    1.18    0.71
  17  -5  -3    0.09    0.63
 -17  -5   3    1.92    0.72
  17   5  -3    0.32    0.59
 -17   5   3    0.71    0.62
  16  -5  -3    8.77    1.42
 -16  -5   3    6.85    1.11
  16   5  -3    7.28    1.23
 -16   5   3    7.65    1.12
 -15  -5   3   16.92    1.36
  15  -5  -3   14.21    1.43
  15   5  -3   16.90    1.50
 -15   5   3   15.44    1.33
 -14  -5   3    1.48    0.60
  14  -5  -3    1.98    0.65
  14   5  -3    1.68    0.70
  14   5  -3    2.25    0.55
 -14   5   3    1.26    0.58
  13  -5  -3    2.93    0.80
 -13  -5   3    1.54    0.57
  13   5  -3    1.39    0.43
 -13   5   3    1.18    0.54
  13   5  -3    2.32    0.69
 -12  -5   3   23.96    1.41
  12  -5  -3   21.58    1.58
  12   5  -3   21.62    1.21
 -12   5   3   23.78    1.43
  12   5  -3   23.45    1.57
  11  -5  -3   -0.63    0.26
 -11  -5   3    0.00    0.32
  11   5  -3    0.66    0.49
  11   5  -3    0.12    0.32
 -11   5   3    0.04    0.32
  10  -5  -3   22.79    1.50
 -10  -5   3   22.90    1.30
 -10   5   3   23.32    1.29
  10   5  -3   22.29    1.19
  10   5  -3   22.57    1.46
  -9  -5   3    8.66    0.82
   9  -5  -3   10.01    0.98
  -9   5   3   11.51    0.87
   9   5  -3    9.85    0.77
   9   5  -3    9.40    0.94
   8  -5  -3    0.68    0.42
  -8  -5   3    1.29    0.42
  -8   5   3    0.97    0.18
   8   5  -3    0.94    0.39
   8   5  -3    1.42    0.34
  -8   5   3    1.14    0.36
   7  -5  -3    3.52    0.72
  -7  -5   3    2.80    0.52
  -7  -5   3    2.83    0.52
  -7   5   3    2.63    0.48
  -7   5   3    2.87    0.31
   7   5  -3    3.26    0.55
  -6  -5   3   34.60    1.41
  -6  -5   3   35.64    1.45
   6  -5  -3   36.19    1.66
  -6   5   3   34.53    1.27
  -6   5   3   34.34    0.94
   6   5  -3   34.12    1.37
  -5  -5   3   28.94    1.24
  -5  -5   3   30.28    1.29
   5  -5  -3   28.42    1.44
  -5   5   3   30.65    0.92
   5   5  -3   30.28    1.25
  -5   5   3   30.34    1.11
  -4  -5   3    0.07    0.25
  -4  -5   3    0.07    0.24
   4  -5  -3    0.20    0.22
   4   5  -3    0.30    0.19
  -4   5   3    0.69    0.23
  -4   5   3   -0.04    0.16
   3  -5  -3    0.26    0.24
  -3  -5   3    0.29    0.25
  -3  -5   3    0.25    0.23
   3   5  -3    0.58    0.30
  -3   5   3    0.59    0.22
  -3   5   3    1.08    0.24
  -2  -5   3   76.43    1.94
  -2  -5   3   75.94    1.92
   2   5  -3   76.18    1.96
  -2   5   3   77.21    1.56
  -2   5   3   77.85    1.77
  -1  -5   3    5.97    0.52
   1  -5  -3    6.28    0.83
  -1  -5   3    6.23    0.53
   1   5  -3    6.74    0.55
  -1   5   3    5.91    0.49
  -1   5   3    6.59    0.35
   0  -5   3   42.33    1.36
   0  -5   3   43.40    1.40
   0  -5  -3   42.10    1.68
   0   5   3   41.54    1.31
   0   5   3   41.36    0.84
   0   5  -3   41.50    1.33
   1  -5   3   52.62    1.56
  -1  -5  -3   54.81    1.92
   1  -5   3   54.02    1.62
   1   5   3   52.98    0.87
   1   5   3   51.68    0.83
  -1   5  -3   54.60    1.50
   1   5   3   53.37    1.54
   2  -5   3    3.69    0.54
   2  -5   3    4.06    0.52
  -2  -5  -3    4.94    0.67
  -2   5  -3    4.03    0.48
   2   5   3    3.62    0.49
   3  -5   3   68.46    1.97
   3  -5   3   68.32    1.87
  -3  -5  -3   65.78    2.18
  -3   5  -3   66.05    1.62
   3   5   3   65.64    1.82
  -4  -5  -3  107.15    2.93
   4  -5   3  109.77    2.62
   4  -5   3  114.42    2.76
  -4   5  -3  110.65    2.18
   4   5   3  109.33    2.51
  -5  -5  -3    1.50    0.19
   5  -5   3    1.54    0.47
   5  -5   3    1.42    0.44
  -5  -5  -3    2.06    0.54
  -5   5  -3    1.70    0.31
   5   5   3    1.31    0.38
   6  -5   3    7.28    0.68
  -6  -5  -3    5.69    0.35
  -6  -5  -3    7.94    0.84
   6  -5   3    6.48    0.83
  -6   5  -3    6.08    0.44
   6   5   3    6.24    0.63
  -7  -5  -3   29.70    1.61
  -7  -5  -3   30.63    0.89
   7  -5   3   27.97    1.40
  -7   5  -3   29.82    1.34
  -7   5  -3   29.29    0.90
   7   5   3   29.82    1.28
   8  -5   3   14.88    1.09
  -8  -5  -3   14.37    1.15
  -8  -5  -3   15.01    0.68
  -8   5  -3   14.53    0.59
  -8   5  -3   16.22    1.06
   8   5   3   14.66    0.94
   9  -5   3   27.85    1.57
  -9  -5  -3   28.94    1.03
  -9  -5  -3   28.60    1.69
  -9   5  -3   28.97    1.43
  -9   5  -3   27.15    0.75
   9   5   3   29.91    1.38
 -10  -5  -3    0.49    0.28
  10  -5   3    1.41    0.53
  10   5   3    0.75    0.38
 -10   5  -3    1.14    0.44
  10   5   3    1.88    0.70
 -11  -5  -3    6.90    0.61
  11  -5   3    6.74    1.04
  11   5   3    7.49    0.75
 -11   5  -3    7.05    0.92
  11   5   3    6.22    1.10
  12  -5   3    1.64    0.57
 -12  -5  -3    1.70    0.44
 -12   5  -3    1.75    0.53
  12   5   3    1.50    0.50
  12   5   3    1.30    0.62
  13  -5   3   15.93    1.37
  13   5   3   18.57    1.60
  13   5   3   18.93    1.18
 -13   5  -3   16.83    1.26
  14  -5   3    2.39    0.67
  14   5   3    3.06    0.65
 -14   5  -3    2.34    0.67
  14   5   3    3.86    0.99
  15  -5   3    0.37    0.51
  15   5   3    0.57    0.67
 -15   5  -3    0.68    0.54
  16  -5   3    1.65    0.72
 -16   5  -3    0.72    0.50
  16   5   3    0.41    0.58
  17  -5   3   11.62    1.66
 -17   5  -3    9.86    1.36
  17   5   3   10.73    1.62
  18  -5   3    0.75    0.78
 -18   5  -3    1.81    0.71
  18   5   3    1.07    0.84
  19  -5   3    2.93    1.08
  19   5   3    2.04    0.89
 -19   5  -3    3.50    0.95
  20   6  -3    0.00    0.68
  19  -6  -3    6.78    1.27
 -19   6   3    5.57    1.17
  19   6  -3    5.14    1.22
  18  -6  -3   10.44    1.64
 -18   6   3   12.26    1.59
  18   6  -3   12.88    1.76
  17  -6  -3    3.29    1.02
 -17   6   3    3.50    0.88
  17   6  -3    4.41    1.00
  16  -6  -3   13.54    1.75
  16   6  -3   13.41    1.69
 -16   6   3   13.78    1.29
 -15  -6   3   17.28    1.43
  15  -6  -3   19.34    1.67
 -15   6   3   16.46    1.38
  15   6  -3   17.64    1.18
  15   6  -3   17.96    1.57
  14  -6  -3    6.27    1.07
 -14  -6   3    5.11    0.93
  14   6  -3    5.16    0.80
 -14   6   3    4.00    0.82
  14   6  -3    5.04    1.04
 -13  -6   3   25.16    1.55
  13  -6  -3   23.35    1.74
 -13   6   3   23.93    1.54
  13   6  -3   25.28    1.75
  13   6  -3   23.10    1.34
 -12  -6   3    9.11    0.95
  12  -6  -3   10.29    1.38
  12   6  -3    8.22    0.85
  12   6  -3   11.18    1.14
 -12   6   3    7.60    1.03
  11  -6  -3   32.66    1.96
 -11  -6   3   36.70    1.70
  11   6  -3   32.12    1.56
  11   6  -3   36.66    1.93
 -11   6   3   31.41    1.61
 -10  -6   3    3.72    0.68
  10  -6  -3    3.06    0.71
 -10  -6   3    2.60    0.68
  10   6  -3    2.52    0.61
 -10   6   3    3.45    0.64
  -9  -6   3    5.20    0.82
   9  -6  -3    7.04    1.04
  -9  -6   3    6.32    0.83
  -9   6   3    3.98    0.65
   9   6  -3    5.47    0.79
  -8  -6   3   53.59    2.05
   8  -6  -3   58.25    2.38
  -8  -6   3   57.36    1.97
  -8   6   3   61.05    1.96
   8   6  -3   55.20    1.94
  -8   6   3   58.31    1.24
   7  -6  -3    3.64    0.77
  -7  -6   3    2.99    0.55
  -7  -6   3    3.84    0.59
  -7   6   3    2.31    0.48
   7   6  -3    2.06    0.50
  -7   6   3    2.17    0.32
   6  -6  -3   25.78    1.51
  -6  -6   3   26.32    1.31
  -6  -6   3   25.52    1.21
   6   6  -3   28.85    1.34
  -6   6   3   26.30    0.90
  -6   6   3   25.90    1.13
  -5  -6   3   35.40    1.40
   5  -6  -3   33.22    1.69
  -5  -6   3   36.17    1.52
  -5   6   3   36.49    1.13
   5   6  -3   36.10    1.44
  -5   6   3   34.27    1.24
  -4  -6   3    0.27    0.26
   4  -6  -3    1.26    0.38
  -4  -6   3    0.39    0.36
  -4   6   3    0.53    0.21
  -4   6   3    0.39    0.22
   4   6  -3    0.33    0.23
   3  -6  -3   72.06    2.41
  -3  -6   3   66.97    2.02
  -3  -6   3   70.67    1.92
  -3   6   3   69.47    1.63
  -3   6   3   66.82    1.71
   3   6  -3   69.79    2.02
  -2  -6   3   34.92    1.39
  -2  -6   3   37.76    1.34
   2  -6  -3   34.51    1.63
  -2   6   3   37.34    1.04
  -2   6   3   38.03    1.27
   2   6  -3   35.86    1.39
  -1  -6   3   99.64    2.34
  -1  -6   3   97.20    2.43
   1   6  -3  100.03    2.40
  -1   6   3   97.63    2.26
  -1   6   3   97.15    1.77
   0  -6   3    5.38    0.68
   0  -6  -3    5.31    0.82
   0  -6   3    4.79    0.61
   0   6  -3    4.43    0.59
   0   6   3    4.21    0.28
   0   6   3    5.42    0.63
   1  -6   3    3.68    0.59
  -1  -6  -3    4.98    0.77
   1  -6   3    3.58    0.56
  -1   6  -3    3.85    0.53
   1   6   3    3.49    0.21
   1   6   3    3.61    0.52
  -2  -6  -3  188.68    4.23
   2  -6   3  185.51    3.71
   2  -6   3  184.84    3.66
  -2   6  -3  181.81    3.35
   2   6   3  184.68    3.57
   3  -6   3   62.46    1.91
  -3  -6  -3   60.46    2.21
   3  -6   3   58.73    1.92
  -3   6  -3   57.88    1.61
   3   6   3   55.44    1.79
   4  -6   3    0.40    0.30
   4  -6   3    0.67    0.37
  -4  -6  -3    0.82    0.44
  -4   6  -3    1.08    0.30
   4   6   3    0.99    0.31
  -5  -6  -3  110.44    3.22
   5  -6   3  103.02    2.79
   5  -6   3  109.56    2.93
  -5   6  -3  107.86    2.23
   5   6   3  117.73    2.78
   6  -6   3   10.34    0.88
   6  -6   3   11.41    0.95
  -6  -6  -3   10.48    1.03
   6   6   3   10.22    0.81
  -6   6  -3   11.33    0.64
   7  -6   3   14.48    1.02
  -7  -6  -3   12.69    1.10
  -7  -6  -3   13.20    0.57
  -7   6  -3   13.81    0.94
  -7   6  -3   13.08    0.65
   7   6   3   13.31    0.92
   8  -6   3   40.98    1.89
  -8  -6  -3   40.49    2.01
  -8  -6  -3   39.36    1.13
  -8   6  -3   40.11    1.10
  -8   6  -3   41.14    1.71
   8   6   3   40.57    1.66
   9  -6   3    2.83    0.72
  -9  -6  -3    3.26    0.76
  -9  -6  -3    3.88    0.48
   9   6   3    3.10    0.64
  -9   6  -3    3.50    0.66
 -10  -6  -3    1.76    0.64
  10  -6   3    1.93    0.66
 -10   6  -3    2.02    0.57
  10   6   3    2.25    0.59
  11  -6   3    1.74    0.64
 -11  -6  -3    1.91    0.65
 -11   6  -3    0.22    0.34
  11   6   3    1.48    0.50
  12  -6   3    6.31    1.04
 -12  -6  -3    5.90    1.06
  12   6   3    6.43    0.91
 -12   6  -3    4.98    0.85
 -13  -6  -3    1.06    0.51
  13  -6   3   -0.02    0.30
  13   6   3    0.06    0.35
 -13   6  -3    0.20    0.39
  14  -6   3    1.03    0.48
 -14  -6  -3    0.44    0.53
  14   6   3    0.97    0.46
  15  -6   3    9.99    1.41
 -15  -6  -3    9.37    1.52
  15   6   3   11.30    1.03
 -15   6  -3   10.33    1.32
 -16  -6  -3   -0.06    0.41
  16  -6   3    0.54    0.42
 -16   6  -3   -0.05    0.49
 -17  -6  -3    1.33    0.73
  17  -6   3    1.24    0.63
 -17   6  -3   -0.50    0.42
 -18  -6  -3   16.64    2.18
  18  -6   3   19.13    1.77
 -18   6  -3   14.46    1.46
  19  -6   3    1.58    0.62
 -19  -6  -3    0.58    0.60
 -19   6  -3   -0.88    0.47
 -19  -7   3    0.10    0.72
 -18  -7   3    0.84    0.76
  18  -7  -3    0.09    0.62
 -18   7   3    0.53    0.68
  17  -7  -3    1.82    0.96
 -17  -7   3    2.98    0.98
 -17   7   3    1.64    0.70
  16  -7  -3    0.08    0.56
 -16  -7   3   -1.04    0.32
 -16   7   3   -0.82    0.41
  15  -7  -3    5.48    0.99
 -15  -7   3    5.48    1.13
 -15   7   3    3.72    0.82
  15   7  -3    3.60    0.70
 -14  -7   3    8.21    1.23
  14  -7  -3    8.50    1.29
 -14   7   3    8.20    1.16
  14   7  -3    8.14    1.02
 -13  -7   3    3.61    0.84
 -13  -7   3    2.90    0.68
  13  -7  -3    3.26    0.88
  13   7  -3    2.50    0.65
 -13   7   3    2.63    0.65
  12  -7  -3   48.10    2.55
 -12  -7   3   48.74    2.06
 -12  -7   3   45.54    2.24
 -12   7   3   49.52    2.14
  12   7  -3   46.46    1.99
 -11  -7   3    6.52    0.99
  11  -7  -3    4.28    0.95
 -11  -7   3    6.25    0.92
  11   7  -3    5.75    0.89
 -11   7   3    3.92    0.76
  10  -7  -3    3.64    0.80
 -10  -7   3    4.61    0.77
 -10  -7   3    2.87    0.70
  10   7  -3    4.29    0.79
 -10   7   3    4.64    0.75
  -9  -7   3   38.91    1.88
  -9  -7   3   42.99    1.74
   9  -7  -3   40.44    2.11
  -9   7   3   44.19    1.78
   9   7  -3   41.38    1.78
   8  -7  -3    0.05    0.36
  -8  -7   3    0.43    0.37
  -8  -7   3    0.35    0.35
   8   7  -3    0.64    0.38
  -8   7   3    0.33    0.31
  -8   7   3    0.31    0.23
  -7  -7   3    3.74    0.64
  -7  -7   3    2.79    0.55
   7  -7  -3    2.25    0.67
   7   7  -3    2.32    0.55
  -7   7   3    2.45    0.40
  -7   7   3    2.51    0.52
  -6  -7   3   75.53    2.17
   6  -7  -3   75.32    2.77
  -6  -7   3   74.28    2.42
  -6   7   3   76.32    1.81
  -6   7   3   74.88    2.09
   6   7  -3   73.82    2.32
  -5  -7   3    0.57    0.33
   5  -7  -3    0.52    0.46
  -5  -7   3    1.29    0.44
   5   7  -3    0.64    0.33
  -5   7   3    0.95    0.30
  -5   7   3    0.41    0.27
  -4  -7   3   10.37    0.75
   4  -7  -3    9.21    1.14
  -4  -7   3   10.10    0.86
  -4   7   3   10.31    0.69
   4   7  -3    8.82    0.78
  -4   7   3   10.54    0.67
  -3  -7   3    0.67    0.28
   3  -7  -3    1.92    0.51
  -3  -7   3    0.55    0.32
   3   7  -3    0.71    0.30
  -3   7   3    0.22    0.20
  -3   7   3    0.18    0.26
  -2  -7   3   77.39    2.09
  -2  -7   3   77.15    2.29
   2  -7  -3   77.83    2.67
   2   7  -3   76.43    2.23
  -2   7   3   77.20    2.03
  -2   7   3   76.61    1.68
  -1  -7   3  152.54    3.17
   1  -7  -3  154.46    3.97
  -1  -7   3  151.40    3.41
   1   7  -3  152.77    3.29
  -1   7   3  147.24    3.09
  -1   7   3  150.72    2.50
   0  -7   3    2.17    0.47
   0  -7   3    2.92    0.61
   0  -7  -3    0.63    0.51
   0   7   3    2.28    0.48
   0   7  -3    2.43    0.48
   0   7   3    2.77    0.28
  -1  -7  -3   19.31    1.32
   1  -7   3   19.66    1.06
   1  -7   3   18.01    1.09
  -1   7  -3   17.85    0.97
   1   7   3   19.28    1.04
   1   7   3   18.96    0.52
  -2  -7  -3   27.35    1.54
   2  -7   3   22.82    1.20
   2  -7   3   23.00    1.19
  -2   7  -3   22.41    1.05
   2   7   3   20.70    1.11
   3  -7   3    3.88    0.58
  -3  -7  -3    2.58    0.62
   3  -7   3    2.90    0.56
   3   7   3    3.26    0.59
  -3   7  -3    3.38    0.51
   4  -7   3  115.65    3.03
  -4  -7  -3  108.58    3.33
   4  -7   3  110.95    2.94
   4   7   3  111.28    2.84
  -4   7  -3  112.48    2.46
  -5  -7  -3    5.03    0.91
   5  -7   3    5.47    0.82
   5  -7   3    5.64    0.84
  -5   7  -3    4.87    0.58
   5   7   3    6.02    0.78
   6  -7   3   14.10    1.10
  -6  -7  -3   14.60    1.25
   6  -7   3   14.19    1.07
   6   7   3   13.34    0.98
  -6   7  -3   12.79    0.72
   7  -7   3   24.23    1.41
  -7  -7  -3   23.72    1.55
   7   7   3   21.79    1.27
  -7   7  -3   23.36    1.29
  -7   7  -3   23.06    0.94
   8  -7   3   46.07    2.04
  -8  -7  -3   48.71    2.29
   8   7   3   48.56    1.91
  -8   7  -3   49.94    1.33
  -8   7  -3   51.92    1.99
  -9  -7  -3   18.43    1.47
   9  -7   3   18.71    1.38
  -9   7  -3   20.92    1.30
   9   7   3   20.57    1.28
 -10  -7  -3    8.21    1.23
  10  -7   3    8.51    1.19
 -10   7  -3    8.62    1.07
  10   7   3    8.09    1.03
  11  -7   3   45.90    2.27
 -11  -7  -3   44.36    2.37
  11   7   3   47.05    2.00
 -11   7  -3   43.98    2.03
  12  -7   3   12.64    1.26
 -12  -7  -3   10.22    1.36
 -12   7  -3   11.08    1.07
  12   7   3   11.35    1.04
  13  -7   3   -0.12    0.40
 -13  -7  -3   -0.06    0.40
  13   7   3    1.21    0.51
 -13   7  -3   -0.05    0.42
  14  -7   3   14.36    1.40
 -14  -7  -3   13.40    1.73
 -14   7  -3   12.89    1.22
  14   7   3   13.58    1.15
 -15  -7  -3   15.42    1.61
  15  -7   3   12.89    1.61
  15   7   3   14.49    1.23
 -15   7  -3   11.90    1.24
  16  -7   3    3.50    0.95
 -16  -7  -3    2.35    0.77
 -16   7  -3    2.33    0.85
  17  -7   3    6.38    1.15
 -17  -7  -3    5.64    1.33
 -17   7  -3    5.06    1.03
  18  -7   3   -0.44    0.43
 -18  -7  -3    2.48    0.87
 -18   7  -3   -0.16    0.54
 -19  -8   3    4.33    1.02
 -18  -8   3    6.58    1.27
  18  -8  -3    7.44    1.57
 -18   8   3    3.23    0.95
  17  -8  -3   36.12    2.60
 -17  -8   3   33.80    2.29
 -17   8   3   31.29    2.09
  16  -8  -3    0.42    0.61
 -16  -8   3   -0.52    0.45
 -16   8   3    0.93    0.60
 -15  -8   3    9.40    1.33
  15  -8  -3    8.40    1.35
  15   8  -3    9.17    1.16
 -15   8   3    8.70    1.19
 -14  -8   3   18.07    1.54
  14  -8  -3   15.77    1.54
  14   8  -3   18.77    1.33
 -14   8   3   16.26    1.37
 -13  -8   3    1.01    0.43
  13  -8  -3   -0.29    0.47
 -13   8   3    0.60    0.47
  13   8  -3    0.26    0.35
 -12  -8   3    1.29    0.58
  12  -8  -3    1.79    0.77
  12   8  -3    1.77    0.57
 -12   8   3    1.52    0.53
  11  -8  -3    7.34    1.25
 -11  -8   3    5.41    0.97
 -11   8   3    5.47    0.85
  11   8  -3    6.22    0.96
 -10  -8   3   55.34    2.02
  10  -8  -3   55.83    2.66
 -10  -8   3   54.82    2.36
  10   8  -3   53.78    2.20
 -10   8   3   54.31    2.13
  -9  -8   3   18.11    1.15
   9  -8  -3   17.83    1.47
  -9  -8   3   19.91    1.40
  -9   8   3   17.54    1.16
   9   8  -3   19.57    1.29
  -8  -8   3    0.33    0.37
   8  -8  -3    1.13    0.55
  -8  -8   3    1.46    0.59
   8   8  -3    1.11    0.41
  -8   8   3    0.69    0.35
   7  -8  -3  154.70    4.40
  -7  -8   3  154.02    3.93
  -7  -8   3  154.40    3.40
   7   8  -3  148.86    3.74
  -7   8   3  154.74    3.44
  -7   8   3  160.33    2.95
  -6  -8   3   50.95    2.09
   6  -8  -3   53.00    2.44
  -6  -8   3   51.92    1.76
  -6   8   3   51.36    1.74
  -6   8   3   51.85    1.56
   6   8  -3   50.01    1.98
   5  -8  -3   -0.19    0.47
  -5  -8   3    0.09    0.27
  -5  -8   3    1.27    0.47
   5   8  -3    0.22    0.30
  -5   8   3    0.61    0.32
  -5   8   3    0.27    0.28
  -4  -8   3  268.70    4.73
  -4  -8   3  270.54    5.39
   4  -8  -3  272.08    5.97
  -4   8   3  272.13    4.50
   4   8  -3  265.83    5.13
  -4   8   3  266.41    4.56
   3  -8  -3   12.82    1.21
  -3  -8   3   10.82    1.02
  -3  -8   3    9.59    0.77
  -3   8   3   11.43    0.79
  -3   8   3   10.85    0.65
   3   8  -3   10.45    0.87
  -2  -8   3    0.57    0.32
   2  -8  -3   -0.26    0.36
  -2  -8   3    1.18    0.42
  -2   8   3    0.58    0.26
  -2   8   3    0.29    0.25
   2   8  -3    0.03    0.26
  -1  -8   3   47.57    1.88
   1  -8  -3   48.11    2.26
  -1  -8   3   49.50    1.71
  -1   8   3   48.35    1.71
   1   8  -3   50.65    1.84
  -1   8   3   48.45    1.23
   0  -8  -3    8.69    1.23
   0  -8   3    8.80    0.77
   0  -8   3   10.51    0.89
   0   8   3    8.78    0.45
   0   8  -3    9.36    0.79
   0   8   3    9.64    0.80
   1  -8   3   14.00    0.96
   1  -8   3   15.05    1.10
  -1  -8  -3   13.83    1.26
  -1   8  -3   13.33    0.90
   1   8   3   14.84    0.50
   1   8   3   15.28    0.99
   2  -8   3    0.72    0.41
  -2  -8  -3    0.48    0.39
   2  -8   3    0.37    0.33
   2   8   3    0.01    0.26
  -2   8  -3    0.77    0.32
  -3  -8  -3   53.84    2.41
   3  -8   3   55.88    2.07
   3  -8   3   55.37    2.02
   3   8   3   57.40    2.03
  -3   8  -3   55.24    1.76
   4  -8   3   35.60    1.67
   4  -8   3   36.79    1.71
  -4  -8  -3   32.27    1.86
  -4   8  -3   34.33    1.34
   4   8   3   34.69    1.60
   5  -8   3    7.52    1.02
   5  -8   3    7.19    0.98
  -5  -8  -3    6.57    1.06
   5   8   3    6.44    0.86
  -5   8  -3    7.18    0.63
   6  -8   3   53.29    2.19
  -6  -8  -3   52.87    2.46
  -6   8  -3   51.98    1.60
  -6   8  -3   53.57    1.96
   6   8   3   55.59    2.10
   7  -8   3   18.05    1.29
  -7  -8  -3   19.70    1.47
  -7   8  -3   19.06    1.19
   7   8   3   16.27    1.16
  -7   8  -3   17.50    0.87
  -8  -8  -3    1.26    0.54
   8  -8   3    1.83    0.51
  -8   8  -3    0.15    0.35
   8   8   3    0.59    0.33
  -9  -8  -3   46.11    2.36
   9  -8   3   44.84    2.18
  -9   8  -3   44.28    1.94
   9   8   3   44.82    1.98
  10  -8   3    7.05    1.11
 -10  -8  -3    7.55    1.23
  10   8   3    7.17    1.02
 -10   8  -3    7.90    1.03
 -11  -8  -3   20.85    1.67
  11  -8   3   19.53    1.55
  11   8   3   23.74    1.50
 -11   8  -3   20.68    1.42
 -12  -8  -3   26.64    1.92
  12  -8   3   24.09    1.77
 -12   8  -3   27.34    1.68
  12   8   3   27.53    1.62
 -13  -8  -3    0.40    0.62
  13  -8   3    2.22    0.76
  13   8   3    2.56    0.70
 -13   8  -3    2.75    0.77
  14  -8   3   15.61    1.53
 -14  -8  -3   19.27    1.78
  14   8   3   16.29    1.29
 -14   8  -3   18.09    1.47
  15  -8   3    2.58    0.89
 -15  -8  -3    3.82    0.94
  15   8   3    1.35    0.57
 -15   8  -3    1.20    0.56
 -16  -8  -3    4.62    1.20
  16  -8   3    6.71    1.37
 -16   8  -3    7.04    1.25
  17  -8   3   16.97    2.14
 -17  -8  -3   19.84    1.93
 -17   8  -3   14.89    1.55
  18  -8   3   -0.66    0.54
 -18  -9   3    2.31    0.80
 -17  -9   3    3.62    0.92
 -17   9   3    2.73    0.73
  16  -9  -3    6.66    1.17
 -16  -9   3    4.35    1.07
  16   9  -3    4.32    0.87
 -16   9   3    4.31    1.01
 -15  -9   3    1.85    0.82
  15  -9  -3    2.03    0.58
  15   9  -3    1.12    0.57
 -15   9   3    0.71    0.57
  14  -9  -3    0.10    0.54
 -14  -9   3    1.90    0.62
  14   9  -3    0.42    0.46
 -14   9   3    0.14    0.46
  13  -9  -3    1.95    0.87
 -13  -9   3    3.58    0.92
  13   9  -3    3.66    0.74
 -13   9   3    3.37    0.78
  12  -9  -3    1.52    0.77
 -12  -9   3    2.98    0.76
 -12   9   3    2.60    0.68
  12   9  -3    2.72    0.73
  11  -9  -3    0.58    0.61
 -11  -9   3    0.22    0.46
  11   9  -3    0.17    0.35
 -11   9   3   -0.57    0.27
 -10  -9   3   29.04    1.79
  10  -9  -3   29.06    1.99
 -10   9   3   31.73    1.65
  10   9  -3   31.11    1.75
  -9  -9   3   12.71    1.14
   9  -9  -3   10.74    1.40
  -9   9   3   10.37    0.92
   9   9  -3   12.14    1.10
   8  -9  -3    1.89    0.68
  -8  -9   3    0.92    0.54
  -8  -9   3    1.54    0.44
   8   9  -3    1.41    0.51
  -8   9   3    1.89    0.47
  -7  -9   3    5.54    0.73
  -7  -9   3    4.84    0.89
   7  -9  -3    5.72    1.08
  -7   9   3    4.44    0.67
   7   9  -3    4.62    0.83
  -7   9   3    5.95    0.70
   6  -9  -3   -0.04    0.47
  -6  -9   3   -0.08    0.29
  -6  -9   3   -0.73    0.25
   6   9  -3   -0.27    0.27
  -6   9   3   -0.02    0.29
  -6   9   3   -0.16    0.29
  -5  -9   3   -0.65    0.26
   5  -9  -3   -0.29    0.47
  -5  -9   3   -0.04    0.28
  -5   9   3    0.72    0.33
  -5   9   3    0.18    0.30
   5   9  -3    0.01    0.32
  -4  -9   3   -0.14    0.24
  -4  -9   3    0.22    0.42
   4  -9  -3   -0.13    0.40
  -4   9   3   -0.15    0.26
   4   9  -3   -0.31    0.30
  -4   9   3    0.17    0.29
   3  -9  -3    1.03    0.57
  -3  -9   3    1.07    0.58
  -3  -9   3    0.66    0.34
   3   9  -3    0.89    0.42
  -3   9   3    0.46    0.30
  -3   9   3    0.04    0.24
  -2  -9   3    6.22    0.76
   2  -9  -3    7.50    1.18
  -2  -9   3    6.38    0.94
   2   9  -3    6.00    0.83
  -2   9   3    6.21    0.79
  -2   9   3    5.88    0.51
  -1  -9   3   13.58    0.95
  -1  -9   3   15.08    1.12
   1  -9  -3   13.01    1.35
  -1   9   3   14.02    0.99
  -1   9   3   13.98    0.68
   1   9  -3   14.92    1.05
   0  -9   3   40.67    1.83
   0  -9  -3   38.20    2.17
   0  -9   3   38.16    1.60
   0   9   3   38.93    1.05
   0   9   3   39.52    1.68
   0   9  -3   38.82    1.64
  -1  -9  -3   16.99    1.51
   1  -9   3   18.11    1.27
   1  -9   3   18.19    1.14
  -1   9  -3   18.99    1.14
   1   9   3   20.23    1.25
   2  -9   3   79.02    2.67
   2  -9   3   77.46    2.47
  -2  -9  -3   76.38    3.02
   2   9   3   78.24    2.49
  -2   9  -3   78.56    2.31
  -3  -9  -3   45.57    2.33
   3  -9   3   46.35    2.02
   3  -9   3   45.52    1.91
   3   9   3   48.50    1.96
  -3   9  -3   49.49    1.75
   4  -9   3    0.16    0.37
   4  -9   3    1.33    0.44
  -4  -9  -3    1.26    0.61
   4   9   3    0.47    0.45
  -4   9  -3    0.29    0.32
   5  -9   3    0.65    0.43
  -5  -9  -3    1.31    0.63
   5  -9   3    1.14    0.52
  -5   9  -3    1.70    0.42
   5   9   3    1.19    0.48
   6  -9   3    1.47    0.61
  -6  -9  -3    1.29    0.64
  -6   9  -3    1.76    0.45
   6   9   3    1.70    0.58
  -6   9  -3    1.84    0.52
   7  -9   3    1.40    0.57
  -7  -9  -3    1.53    0.61
  -7   9  -3    1.28    0.41
  -7   9  -3    1.49    0.53
   7   9   3    0.99    0.53
   8  -9   3    0.87    0.48
  -8  -9  -3    1.13    0.53
   8   9   3    0.11    0.28
  -8   9  -3    0.47    0.33
   9  -9   3    1.09    0.39
  -9  -9  -3   -0.11    0.41
   9   9   3    0.02    0.32
  -9   9  -3    0.87    0.44
  10  -9   3    3.68    0.82
 -10  -9  -3    4.22    1.02
 -10   9  -3    2.48    0.68
  10   9   3    2.82    0.70
  11  -9   3    8.89    1.28
 -11  -9  -3    9.85    1.39
  11   9   3    6.51    1.05
 -11   9  -3    6.53    1.00
  12  -9   3   24.46    1.81
 -12  -9  -3   24.97    1.90
  12   9   3   28.44    1.72
 -12   9  -3   23.86    1.62
  13  -9   3   20.04    1.67
 -13  -9  -3   17.64    1.70
 -13   9  -3   17.29    1.47
  13   9   3   17.96    1.41
 -14  -9  -3    6.49    1.25
  14  -9   3    6.34    1.20
  14   9   3    5.76    0.98
 -14   9  -3    5.69    0.98
  15  -9   3    8.98    1.48
 -15  -9  -3    8.88    1.47
 -15   9  -3    9.19    1.32
  15   9   3   11.28    1.14
 -16  -9  -3   -0.35    0.72
  16  -9   3    1.27    0.66
  16   9   3    0.53    0.62
 -16   9  -3    1.28    0.79
 -17  -9  -3    2.00    0.78
  17  -9   3    1.46    0.67
 -17   9  -3    1.23    0.73
 -17 -10   3    0.64    0.66
 -16 -10   3   21.19    1.83
  16 -10  -3   24.11    2.06
  16  10  -3   18.94    1.57
 -16  10   3   19.52    1.66
 -15 -10   3    4.45    1.02
  15 -10  -3    2.59    0.92
  15  10  -3    3.74    0.83
 -15  10   3    5.16    1.01
 -14 -10   3    8.20    1.29
  14 -10  -3    8.68    1.51
 -14  10   3   10.86    1.35
  14  10  -3   10.30    1.37
 -13 -10   3    5.90    1.08
  13 -10  -3    5.66    1.32
 -13  10   3    4.35    0.91
  13  10  -3    5.76    0.97
  12 -10  -3   -0.30    0.50
 -12 -10   3    1.31    0.63
  12  10  -3   -0.05    0.35
 -12  10   3    0.17    0.44
  11 -10  -3    8.75    1.39
 -11 -10   3   10.39    1.34
  11  10  -3    9.69    1.22
 -11  10   3    9.19    0.97
  10 -10  -3    6.68    1.17
 -10 -10   3    6.20    1.04
  10  10  -3    6.90    1.02
 -10  10   3    6.27    0.91
  -9 -10   3    2.25    0.76
   9 -10  -3    2.12    0.75
  -9  10   3    1.38    0.54
   9  10  -3    0.97    0.49
  -8 -10   3   17.08    1.35
   8 -10  -3   17.02    1.58
   8  10  -3   15.55    1.32
  -8  10   3   15.49    1.10
   7 -10  -3    0.30    0.51
  -7 -10   3    0.86    0.51
  -7  10   3    0.64    0.38
   7  10  -3    0.16    0.43
  -6 -10   3   14.87    1.30
   6 -10  -3   13.93    1.45
   6  10  -3   13.60    1.15
  -6  10   3   13.46    0.94
  -6  10   3   14.86    0.95
  -5 -10   3    6.54    0.78
   5 -10  -3    6.37    1.21
  -5 -10   3    6.64    1.04
  -5  10   3    6.60    0.80
   5  10  -3    5.55    0.91
  -5  10   3    6.12    0.74
   4 -10  -3    9.32    1.33
  -4 -10   3    8.01    1.07
  -4 -10   3    8.17    0.75
  -4  10   3    8.48    0.78
   4  10  -3    9.74    1.17
  -4  10   3    9.09    0.72
  -3 -10   3    0.37    0.49
   3 -10  -3    1.33    0.61
  -3 -10   3    0.34    0.34
  -3  10   3    0.27    0.33
  -3  10   3    1.33    0.38
   3  10  -3    1.23    0.47
   2 -10  -3   -0.06    0.45
  -2 -10   3    0.65    0.36
  -2 -10   3    2.28    0.70
  -2  10   3    0.47    0.30
  -2  10   3    0.63    0.36
   2  10  -3    0.25    0.41
   1 -10  -3   22.26    1.74
  -1 -10   3   21.49    1.22
  -1 -10   3   19.02    1.37
   1  10  -3   21.47    1.34
  -1  10   3   20.68    1.26
   0 -10   3   12.52    0.98
   0 -10  -3   14.06    1.70
   0 -10   3   13.05    1.16
   0  10   3   12.83    1.07
   0  10  -3   12.78    1.03
   1 -10   3    0.17    0.39
   1 -10   3    0.84    0.54
  -1 -10  -3    1.46    0.69
   1  10   3    0.39    0.47
  -1  10  -3    0.76    0.40
   2 -10   3   41.22    1.85
  -2 -10  -3   43.60    2.39
   2 -10   3   44.50    2.09
  -2  10  -3   43.21    1.78
   2  10   3   44.10    1.95
   3 -10   3    2.23    0.70
   3 -10   3    2.29    0.64
  -3 -10  -3    2.83    0.81
   3  10   3    2.05    0.61
  -3  10  -3    2.12    0.52
   4 -10   3    0.39    0.43
  -4 -10  -3    1.30    0.73
   4 -10   3    0.23    0.37
   4  10   3    1.01    0.48
  -4  10  -3    0.64    0.39
  -5 -10  -3   26.03    1.91
   5 -10   3   29.90    1.72
   5  10   3   28.71    1.63
  -5  10  -3   28.50    1.45
  -5  10  -3   30.35    1.39
   6 -10   3    1.29    0.58
  -6 -10  -3    1.05    0.66
   6  10   3    2.16    0.60
  -6  10  -3    2.13    0.54
  -6  10  -3    1.33    0.43
   7 -10   3    4.91    0.99
  -7 -10  -3    5.98    1.05
   7  10   3    5.10    0.90
  -7  10  -3    5.81    0.86
  -8 -10  -3   15.44    1.50
   8 -10   3   14.94    1.37
  -8  10  -3   15.30    1.20
   8  10   3   15.84    1.26
   9 -10   3   11.29    1.44
  -9 -10  -3   10.25    1.51
  -9  10  -3   10.86    1.07
   9  10   3    9.93    1.03
  10 -10   3    2.46    0.77
 -10 -10  -3    0.83    0.62
  10  10   3    1.29    0.57
 -10  10  -3    1.52    0.55
  11 -10   3    5.86    1.09
 -11 -10  -3    5.78    1.14
 -11  10  -3    6.31    1.03
  11  10   3    5.18    1.00
  12 -10   3    3.98    0.88
 -12 -10  -3    4.88    1.16
 -12  10  -3    3.75    0.90
  12  10   3    5.20    0.93
 -13 -10  -3    1.68    0.71
  13 -10   3    0.97    0.49
  13  10   3   -0.84    0.32
 -13  10  -3    0.36    0.48
 -14 -10  -3    6.10    1.20
  14 -10   3    6.01    1.11
 -14  10  -3    5.81    1.06
  14  10   3    4.26    0.97
  15 -10   3    7.29    1.38
 -15 -10  -3    7.12    1.45
 -15  10  -3    8.82    1.37
  15  10   3    7.32    1.13
  16 -10   3   -0.06    0.66
 -16 -10  -3    1.85    0.67
  16  10   3   -0.74    0.46
 -16  10  -3    1.19    0.68
 -16 -11   3    0.17    0.63
 -16  11   3   -0.04    0.59
  16  11  -3    0.93    0.73
 -15 -11   3    2.03    0.90
  15 -11  -3    0.30    0.79
 -15  11   3    0.40    0.61
  15  11  -3    0.81    0.57
  14 -11  -3    1.55    1.03
 -14 -11   3    0.97    0.77
  14  11  -3    0.24    0.57
 -14  11   3    1.02    0.58
  13 -11  -3    0.06    0.73
 -13 -11   3    0.35    0.58
  13  11  -3    0.97    0.52
 -13  11   3   -0.09    0.48
 -12 -11   3    8.73    1.35
  12 -11  -3   10.40    1.57
  12  11  -3   10.47    1.33
 -12  11   3   10.19    1.09
  11 -11  -3    5.22    1.13
 -11 -11   3    5.75    1.06
  11  11  -3    5.19    0.96
 -11  11   3    6.14    0.96
 -10 -11   3    4.35    0.95
  10 -11  -3    5.11    1.05
  10  11  -3    6.08    0.97
 -10  11   3    4.70    0.85
   9 -11  -3    4.65    1.06
  -9 -11   3    5.27    0.98
  -9  11   3    3.92    0.78
   9  11  -3    4.73    0.91
   8 -11  -3    0.13    0.51
  -8 -11   3    1.04    0.64
  -8  11   3   -0.71    0.32
   8  11  -3    0.68    0.61
   7 -11  -3    0.35    0.59
  -7 -11   3    0.99    0.52
   7  11  -3    1.11    0.54
  -7  11   3    0.86    0.37
   6 -11  -3    5.29    1.18
  -6 -11   3    6.19    1.08
  -6  11   3    6.03    0.77
  -6  11   3    6.10    0.82
   6  11  -3    4.28    0.84
  -5 -11   3   -0.11    0.48
   5 -11  -3   -0.16    0.49
  -5  11   3    0.12    0.30
  -5  11   3    0.18    0.35
   5  11  -3    0.32    0.44
  -4 -11   3    1.14    0.62
   4 -11  -3    1.06    0.56
  -4  11   3    1.37    0.41
   4  11  -3    1.55    0.59
  -4  11   3    0.89    0.49
  -3 -11   3    5.34    0.94
   3 -11  -3    6.10    1.13
  -3 -11   3    6.86    0.84
  -3  11   3    5.74    0.84
   3  11  -3    4.55    0.82
   2 -11  -3    6.44    1.19
  -2 -11   3    6.71    1.05
  -2 -11   3    6.58    0.84
  -2  11   3    5.52    0.84
   2  11  -3    6.21    0.94
   1 -11  -3    4.42    1.07
  -1 -11   3    5.34    0.99
  -1 -11   3    4.55    0.72
   1  11  -3    4.40    0.81
  -1  11   3    4.93    0.82
   0 -11   3    2.92    0.77
   0 -11   3    3.61    0.68
   0 -11  -3    2.27    0.91
   0  11  -3    2.55    0.61
   0  11   3    2.77    0.69
   1 -11   3   16.17    1.16
   1 -11   3   15.91    1.31
  -1 -11  -3   14.04    1.47
   1  11   3   14.62    1.20
  -1  11  -3   13.89    1.09
  -2 -11  -3    4.59    1.04
   2 -11   3    4.90    0.89
   2 -11   3    4.04    0.75
   2  11   3    3.82    0.76
  -2  11  -3    5.43    0.79
   3 -11   3    0.51    0.41
  -3 -11  -3    0.89    0.69
   3 -11   3    0.10    0.44
  -3  11  -3    0.95    0.44
   3  11   3    0.48    0.44
  -4 -11  -3    1.65    0.77
   4 -11   3    0.87    0.59
  -4  11  -3    0.72    0.46
   4  11   3    0.94    0.58
   5 -11   3    2.95    0.78
  -5 -11  -3    1.51    0.77
  -5  11  -3    1.96    0.54
   5  11   3    2.98    0.73
  -5  11  -3    2.41    0.63
   6 -11   3   16.05    1.38
  -6 -11  -3   15.63    1.54
  -6  11  -3   14.38    1.04
   6  11   3   13.97    1.23
  -6  11  -3   15.05    1.15
   7 -11   3    0.70    0.43
  -7 -11  -3   -0.37    0.50
   7  11   3    0.27    0.53
  -7  11  -3   -0.16    0.33
  -8 -11  -3   -0.13    0.57
   8 -11   3    0.24    0.41
  -8  11  -3   -0.22    0.39
   8  11   3    0.19    0.45
   9 -11   3    1.27    0.51
  -9 -11  -3    0.61    0.49
  -9  11  -3   -0.14    0.38
   9  11   3    0.06    0.35
  10 -11   3    2.26    0.78
 -10 -11  -3    3.04    0.83
  10  11   3    1.47    0.53
 -10  11  -3    1.87    0.59
 -11 -11  -3    1.60    0.86
  11 -11   3    1.25    0.78
 -11  11  -3    1.28    0.63
  11  11   3   -0.05    0.44
 -12 -11  -3    1.85    0.80
  12 -11   3    1.93    0.86
  12  11   3    2.56    0.66
 -12  11  -3    1.84    0.62
 -13 -11  -3    5.94    1.19
  13 -11   3    3.90    1.02
  13  11   3    4.66    0.99
 -13  11  -3    4.18    0.93
 -14 -11  -3    0.44    0.76
  14 -11   3    1.01    0.61
 -14  11  -3    0.24    0.68
  14  11   3    0.31    0.59
 -15 -11  -3    0.31    0.68
  15 -11   3    2.81    0.87
  15  11   3    0.98    0.69
 -15  11  -3    1.17    0.67
  16  11   3    1.84    0.83
  15  12  -3    3.78    1.02
 -15  12   3    4.08    1.04
  14 -12  -3    2.43    0.87
  14  12  -3    3.32    0.84
 -14  12   3    3.59    0.85
 -13 -12   3    8.58    1.33
  13 -12  -3   10.97    1.62
 -13  12   3    8.82    1.28
  13  12  -3    9.91    1.43
  12 -12  -3    1.17    0.52
 -12 -12   3    0.60    0.57
  12  12  -3    0.52    0.52
 -12  12   3   -0.75    0.40
  11 -12  -3    2.10    0.76
 -11 -12   3    1.67    0.83
 -11  12   3    2.67    0.72
  11  12  -3    1.52    0.60
 -10 -12   3   14.65    1.51
  10 -12  -3   13.92    1.89
  10  12  -3   14.33    1.40
 -10  12   3   13.48    1.16
   9 -12  -3    5.80    1.32
  -9 -12   3    4.65    1.06
  -9  12   3    5.29    0.84
   9  12  -3    4.22    0.98
   8 -12  -3   11.32    1.72
  -8 -12   3   13.16    1.37
   8  12  -3   10.68    1.42
  -8  12   3   11.30    1.01
   7 -12  -3    0.38    0.74
  -7 -12   3    1.81    0.70
   7  12  -3    1.66    0.59
  -7  12   3    1.02    0.46
  -6 -12   3   28.77    1.92
   6 -12  -3   28.92    2.17
   6  12  -3   25.50    1.72
  -5 -12   3   30.80    1.98
   5 -12  -3   29.17    2.17
   5  12  -3   27.97    1.80
  -5  12   3   29.70    1.55
  -4 -12   3    0.03    0.50
   4 -12  -3    1.24    0.67
   4  12  -3    0.57    0.52
  -4  12   3    0.84    0.44
   3 -12  -3    9.51    1.54
  -3 -12   3    9.62    1.36
  -3  12   3    7.99    1.03
   3  12  -3    7.65    1.09
  -2 -12   3   17.90    1.49
   2 -12  -3   17.17    1.71
  -2  12   3   19.13    1.32
   2  12  -3   14.99    1.27
  -1 -12   3    0.30    0.42
   1 -12  -3    0.44    0.66
   1  12  -3   -0.11    0.43
  -1  12   3   -0.33    0.38
   0 -12   3    1.58    0.53
   0 -12  -3    1.74    0.79
   0 -12   3    1.17    0.60
   0  12   3    1.12    0.59
   0  12  -3    1.65    0.62
   1 -12   3   12.43    1.30
   1 -12   3   10.02    0.99
  -1 -12  -3   10.71    1.52
  -1  12  -3   11.53    1.08
   1  12   3   11.33    1.12
   2 -12   3   14.74    1.20
  -2 -12  -3   14.75    1.86
   2 -12   3   13.08    1.33
  -2  12  -3   13.01    1.13
   2  12   3   12.11    1.14
  -3 -12  -3    1.97    0.90
   3 -12   3    1.22    0.56
  -3  12  -3    2.35    0.65
   3  12   3    1.40    0.56
   4 -12   3    6.99    1.08
  -4 -12  -3    6.67    1.34
  -4  12  -3    7.28    0.97
   4  12   3    6.42    1.07
  -4  12  -3    6.67    0.90
   5 -12   3   51.26    2.49
  -5 -12  -3   48.26    2.76
  -5  12  -3   51.57    2.05
   5  12   3   51.17    2.40
  -5  12  -3   51.01    2.07
   6 -12   3    2.39    0.83
  -6 -12  -3    2.36    0.93
  -6  12  -3    2.64    0.64
   6  12   3    2.94    0.75
   7 -12   3   14.73    1.44
  -7 -12  -3   12.14    1.76
  -7  12  -3   13.75    1.14
   7  12   3   11.26    1.41
   8 -12   3   16.58    1.53
  -8 -12  -3   15.14    1.93
  -8  12  -3   14.75    1.24
   8  12   3   15.49    1.45
  -9 -12  -3   -0.34    0.48
   9 -12   3    0.72    0.54
   9  12   3    1.40    0.60
  -9  12  -3    0.40    0.49
 -10 -12  -3    4.32    1.15
  10 -12   3    5.35    1.10
 -10  12  -3    4.45    0.91
  10  12   3    4.21    0.92
 -11 -12  -3   20.52    1.84
  11 -12   3   19.19    1.75
 -11  12  -3   19.08    1.49
  11  12   3   16.44    1.49
 -12 -12  -3    0.65    0.59
  12 -12   3    1.69    0.81
 -12  12  -3    2.38    0.78
  12  12   3    3.87    0.84
 -13 -12  -3    2.05    0.88
  13 -12   3    2.00    0.88
 -13  12  -3    0.50    0.55
  13  12   3    2.15    0.88
  14 -12   3    0.40    0.58
 -14 -12  -3   -0.01    0.74
  14  12   3    1.07    0.55
 -14  12  -3   -0.27    0.57
 -14  13   3    7.96    1.25
 -13  13   3   10.93    1.41
  13  13  -3   11.44    1.56
  12 -13  -3    5.56    1.38
  12  13  -3    4.33    1.05
 -12  13   3    4.67    0.97
  11 -13  -3    6.49    1.50
  11  13  -3    6.27    1.21
 -11  13   3    7.60    1.11
  10 -13  -3    9.66    1.70
 -10 -13   3   11.54    1.58
  10  13  -3    8.35    1.33
   9 -13  -3   -0.44    0.70
  -9 -13   3    1.44    0.81
   9  13  -3    0.45    0.65
   8 -13  -3    6.34    1.36
  -8 -13   3    6.85    1.24
   8  13  -3    7.77    1.29
   7 -13  -3    9.58    1.56
  -7 -13   3   10.33    1.50
   7  13  -3   10.94    1.36
  -6 -13   3   10.01    1.46
   6 -13  -3    7.71    1.38
   6  13  -3    6.48    1.08
  -5 -13   3    0.43    0.56
   5 -13  -3    0.31    0.58
   5  13  -3    0.03    0.44
  -5  13   3   -0.37    0.37
   4 -13  -3    3.40    1.11
  -4 -13   3    3.71    1.01
   4  13  -3    2.08    0.74
  -4  13   3    2.71    0.68
   3 -13  -3   43.01    2.74
  -3 -13   3   43.68    2.41
   3  13  -3   45.70    2.29
  -3  13   3   43.18    2.03
   2 -13  -3    2.35    0.98
  -2 -13   3    2.92    0.87
  -2  13   3    2.00    0.58
   2  13  -3    2.70    0.71
   1 -13  -3    9.06    1.45
  -1 -13   3    6.43    1.18
  -1  13   3    8.73    1.13
   1  13  -3    7.31    1.11
   0 -13   3   13.61    1.42
   0 -13  -3   14.16    1.82
   0  13  -3   13.13    1.23
   0  13   3   15.27    1.29
   1 -13   3    3.69    0.94
  -1 -13  -3    3.12    1.04
  -1  13  -3    2.30    0.70
   1  13   3    2.09    0.62
   2 -13   3    3.31    0.91
  -2 -13  -3    4.43    1.21
   2  13   3    5.18    0.96
  -2  13  -3    6.31    0.98
   3 -13   3   14.66    1.42
  -3 -13  -3   16.37    2.06
   3  13   3   14.52    1.34
  -3  13  -3   13.87    1.17
   4 -13   3    0.57    0.64
  -4  13  -3    1.15    0.53
  -4  13  -3    1.55    0.58
   4  13   3    1.86    0.70
   5 -13   3    3.26    0.92
  -5 -13  -3    1.02    0.85
  -5  13  -3    3.58    0.71
  -5  13  -3    4.37    0.80
   5  13   3    2.37    0.71
   6 -13   3    0.72    0.65
  -6 -13  -3    0.12    0.67
  -6  13  -3    0.47    0.40
   6  13   3    0.08    0.38
   7 -13   3    9.26    1.38
  -7 -13  -3    6.29    1.36
   7  13   3    6.56    1.13
  -7  13  -3    7.19    1.00
   8 -13   3    2.27    0.76
  -8 -13  -3    1.96    0.86
  -8  13  -3    2.05    0.62
   8  13   3    1.62    0.80
  -9 -13  -3   -0.52    0.57
   9 -13   3    1.89    0.63
  -9  13  -3    0.34    0.46
   9  13   3    0.83    0.63
  10 -13   3   18.52    1.68
 -10 -13  -3   16.39    1.76
  10  13   3   17.27    1.58
 -10  13  -3   19.32    1.50
  11 -13   3    2.55    0.86
 -11 -13  -3    0.51    0.84
 -11  13  -3    1.58    0.67
  11  13   3    2.72    0.83
 -12 -13  -3    4.04    1.13
  12 -13   3    3.10    1.06
  12  13   3    5.62    1.21
 -12  13  -3    2.89    0.82
  13 -13   3   16.83    1.73
 -13  13  -3   16.13    1.54
  11 -14  -3    1.46    0.70
  11  14  -3    1.69    0.82
  10 -14  -3    5.95    1.26
  10  14  -3    3.65    1.04
   9 -14  -3    3.11    0.97
   9  14  -3    1.56    0.73
   8 -14  -3    0.15    0.71
   8  14  -3    0.83    0.60
   7 -14  -3   10.53    1.78
   7  14  -3   11.80    1.48
  -6 -14   3    2.53    1.02
   6 -14  -3    1.60    0.97
   6  14  -3    0.28    0.49
  -5 -14   3    3.44    0.95
   5 -14  -3    1.55    0.99
   5  14  -3    2.16    0.79
   4 -14  -3   18.53    1.97
  -4 -14   3   20.49    1.81
   4  14  -3   19.81    1.62
  -4  14   3   20.82    1.48
  -3 -14   3    1.29    0.61
   3 -14  -3    1.78    0.80
   3  14  -3    2.37    0.73
  -3  14   3    1.83    0.62
   2 -14  -3    3.62    0.97
  -2 -14   3    3.64    0.90
  -2  14   3    3.20    0.85
   2  14  -3    2.21    0.70
  -1 -14   3   15.09    1.54
   1 -14  -3   12.94    1.83
  -1  14   3   15.29    1.36
   1  14  -3   14.70    1.31
   0 -14   3    1.00    0.69
   0 -14  -3    0.81    0.79
   0  14  -3    1.81    0.59
   0  14   3    1.24    0.61
  -1 -14  -3    0.47    0.64
   1 -14   3   -0.35    0.43
  -1  14  -3    0.74    0.43
   1  14   3    0.60    0.52
  -2 -14  -3    0.58    0.70
   2 -14   3    1.27    0.76
   2  14   3    0.69    0.59
  -2  14  -3    1.48    0.65
  -3 -14  -3    5.80    1.25
   3 -14   3    7.61    1.35
   3  14   3    4.24    0.97
  -3  14  -3    6.75    1.07
  -4 -14  -3   12.25    1.89
   4 -14   3   12.25    1.63
   4  14   3   10.43    1.39
  -4  14  -3   12.26    1.16
   5 -14   3    1.66    0.81
  -5 -14  -3    0.81    0.87
   5  14   3    0.54    0.52
   6 -14   3   15.05    1.57
  -6 -14  -3   13.73    1.88
   6  14   3   13.09    1.36
   7 -14   3   16.13    1.60
  -7 -14  -3   15.86    2.10
  -7  14  -3   15.62    1.29
   7  14   3   17.73    1.60
   8 -14   3    2.32    0.80
  -8 -14  -3    1.65    0.90
   8  14   3    0.49    0.77
  -8  14  -3    0.47    0.54
   9 -14   3   13.97    1.49
  -9 -14  -3   11.32    1.78
  -9  14  -3   14.08    1.29
   9  14   3   15.67    1.61
 -10 -14  -3    2.88    1.13
  10 -14   3    4.94    1.09
  10  14   3    4.05    1.02
 -10  14  -3    3.68    0.88
  11 -14   3    0.89    0.87
 -11 -14  -3    5.08    1.13
 -11  14  -3    0.43    0.61
   9 -15  -3    4.94    1.39
   8 -15  -3   -0.11    0.73
   8  15  -3   -0.05    0.53
   7 -15  -3    4.31    1.17
   7  15  -3    2.98    0.80
   6 -15  -3    4.06    1.00
   6  15  -3    1.31    0.58
   5 -15  -3    2.90    0.92
   5  15  -3    2.51    0.73
   4 -15  -3    0.47    0.73
   4  15  -3    2.18    0.69
   3 -15  -3    4.74    1.34
   3  15  -3    4.25    0.98
  -3  15   3    3.13    0.83
   2 -15  -3    9.66    1.78
   2  15  -3    7.92    1.25
  -2  15   3   10.30    1.31
   1 -15  -3    2.50    1.06
   1  15  -3    1.80    0.74
  -1  15   3    1.27    0.64
   0 -15   3    2.11    0.96
   0 -15  -3    1.47    0.75
   0  15  -3    2.51    0.76
   0  15   3    1.06    0.61
  -1 -15  -3   17.68    2.20
   1 -15   3   17.22    1.74
  -1  15  -3   18.99    1.52
   1  15   3   16.62    1.49
   2 -15   3    0.57    0.70
  -2 -15  -3   -1.02    0.63
   2  15   3   -0.22    0.46
  -2  15  -3    0.62    0.50
  -3 -15  -3    1.21    0.96
   3 -15   3    2.02    0.84
  -3  15  -3    2.35    0.69
   3  15   3    1.01    0.64
  -4 -15  -3    4.50    1.16
   4 -15   3    2.82    1.01
   4  15   3    2.32    0.72
  -5 -15  -3    0.25    0.87
   5 -15   3   -0.10    0.79
   5  15   3   -0.13    0.50
  -6 -15  -3    3.25    1.19
   6 -15   3    5.19    1.20
   6  15   3    3.37    0.98
  -7 -15  -3    8.70    1.58
   7 -15   3    5.67    1.27
   7  15   3    5.91    1.25
  -8 -15  -3    1.44    1.11
   8 -15   3    2.22    0.89
   8  15   3    0.92    0.80
  -9 -15  -3    1.44    0.81
   5 -16  -3   -0.47    0.70
   4 -16  -3    3.81    1.12
   4  16  -3    4.01    0.95
   3 -16  -3   -1.15    0.65
   3  16  -3    0.72    0.49
   2 -16  -3    0.96    0.97
   2  16  -3    3.38    0.84
  -2  16   3    1.72    0.79
   1 -16  -3    0.89    0.98
   1  16  -3    1.80    0.70
  -1  16   3   -0.30    0.50
   0 -16  -3    0.50    0.90
   0  16  -3    1.12    0.64
   0  16   3    1.01    0.60
  -1 -16  -3    2.11    0.94
  -1  16  -3    1.48    0.64
   1  16   3    1.10    0.70
  -2 -16  -3    0.23    0.79
   2  16   3   -0.13    0.60
  -2  16  -3    0.57    0.56
  -3 -16  -3    0.87    0.95
   3  16   3    1.10    0.76
  -4 -16  -3   -0.38    0.83
   4  16   3    0.20    0.65
  -5 -16  -3   -0.32    0.66
  -6 -16  -3    2.57    1.28
  21   0  -4    0.45    0.72
 -21   0   4   -0.29    0.60
 -20   0   4   16.57    1.59
  20   0  -4   17.70    1.80
  19   0  -4   -0.76    0.42
 -19   0   4   -0.50    0.44
 -18   0   4    0.48    0.52
  18   0  -4    0.72    0.72
  17   0  -4   12.48    1.61
 -17   0   4   14.28    1.37
  16   0  -4   23.27    1.79
 -16   0   4   22.44    1.60
  15   0  -4   45.67    2.40
 -15   0   4   42.48    2.13
  14   0  -4    2.44    0.71
 -14   0   4    1.53    0.59
 -13   0   4   46.99    2.04
  13   0  -4   49.81    2.28
  12   0  -4   26.91    1.61
 -12   0   4   26.87    1.49
  11   0  -4   28.34    0.87
  11   0  -4   27.53    1.54
 -11   0   4   28.68    1.45
  10   0  -4   62.13    2.24
  10   0  -4   64.67    1.41
 -10   0   4   65.04    2.12
   9   0  -4   42.49    1.09
   9   0  -4   44.52    1.77
  -9   0   4   40.78    1.60
   8   0  -4   33.21    1.41
   8   0  -4   32.20    0.92
  -8   0   4   34.69    1.39
   7   0  -4   79.78    2.15
  -7   0   4   77.93    2.05
   7   0  -4   78.61    1.60
   6   0  -4    2.14    0.43
   6   0  -4    3.24    0.31
  -6   0   4    2.06    0.41
   5   0  -4    5.58    0.38
  -5   0   4    4.91    0.45
   5   0  -4    4.67    0.44
   4   0  -4   14.34    0.65
   4   0  -4   13.71    0.59
  -4   0   4   13.85    0.69
   3   0  -4   50.84    1.16
   3   0  -4   51.45    1.23
  -2   0   4   49.80    1.32
   2   0  -4   47.33    1.00
   2   0  -4   45.68    1.12
   1   0  -4   18.20    0.52
  -1   0   4   19.03    0.54
  -1   0   4   18.36    0.77
  -1   0   4   18.73    0.69
   0   0   4    4.43    0.36
   0   0   4    4.54    0.34
   0   0  -4    4.59    0.27
   0   0   4    4.52    0.26
   1   0   4  230.37    3.36
   1   0   4  222.60    3.38
   2   0   4    0.75    0.20
   2   0   4    0.57    0.18
   2   0   4    0.50    0.18
   3   0   4  276.16    3.94
   3   0   4  275.55    4.06
   3   0   4  271.24    4.20
   4   0   4 1000.00   12.31
   4   0   4  989.90   12.77
   4   0   4  997.16   12.91
   5   0   4   31.77    1.12
   5   0   4   32.26    1.24
   5   0   4   33.43    1.00
   6   0   4   81.54    2.25
   6   0   4   82.16    1.74
  -6   0  -4   82.00    1.84
  -7   0  -4   34.56    1.17
   7   0   4   33.27    1.47
   7   0   4   31.76    1.02
   8   0   4  213.28    4.43
   8   0   4  202.04    3.34
  -8   0  -4  209.44    3.70
   9   0   4   10.38    0.60
   9   0   4   11.97    0.97
  -9   0  -4   10.51    0.71
  10   0   4    1.20    0.49
 -10   0  -4    1.20    0.35
  10   0   4    0.70    0.25
  11   0   4   81.14    1.88
 -11   0  -4   84.82    2.33
  11   0   4   84.24    2.96
  12   0   4   18.90    1.48
 -12   0  -4   20.26    1.14
  13   0   4   18.35    1.48
 -13   0  -4   18.14    1.15
  14   0   4  146.52    4.51
 -14   0  -4  138.20    3.52
 -15   0  -4    8.11    0.86
  15   0   4   10.10    1.39
 -16   0  -4    5.47    0.90
  16   0   4    6.81    1.21
 -17   0  -4   21.44    1.46
  17   0   4   20.07    1.89
 -18   0  -4   23.42    1.62
  18   0   4   22.82    2.08
 -19   0  -4    1.17    0.58
  19   0   4    1.44    0.97
 -20   0  -4    0.32    0.59
  20   0   4    1.56    0.92
 -21   0  -4   32.20    2.12
  21  -1  -4   -0.07    0.57
 -21  -1   4    1.28    0.72
 -21   1   4    1.24    0.63
  21   1  -4    1.35    0.90
 -20  -1   4    1.47    0.76
  20  -1  -4    1.22    0.84
 -20   1   4    2.40    0.80
  20   1  -4    0.41    0.56
 -19  -1   4    2.32    0.83
  19  -1  -4    3.89    0.93
 -19   1   4    3.03    0.91
  19   1  -4    1.20    0.76
  18  -1  -4   25.85    2.07
 -18  -1   4   25.55    1.82
  18   1  -4   24.75    1.95
 -18   1   4   22.94    1.76
 -17  -1   4   13.74    1.34
  17  -1  -4   16.77    1.59
  17   1  -4   15.42    1.53
 -17   1   4   14.46    1.40
 -16  -1   4   10.25    1.28
  16  -1  -4   10.33    1.41
 -16   1   4   10.95    1.35
  16   1  -4    9.89    1.41
  15  -1  -4   46.39    2.42
 -15  -1   4   50.86    2.27
 -15   1   4   47.03    2.23
  15   1  -4   50.29    2.53
  14  -1  -4    9.49    1.28
 -14  -1   4    9.52    1.00
  14   1  -4    9.40    1.28
 -14   1   4    8.58    1.08
  13  -1  -4    3.95    0.82
 -13  -1   4    4.03    0.73
  13   1  -4    4.07    0.84
 -13   1   4    3.47    0.72
  12  -1  -4    0.90    0.47
 -12  -1   4    2.00    0.59
 -12   1   4    1.22    0.47
  12   1  -4    2.36    0.60
  12   1  -4    2.04    0.40
  11  -1  -4    1.29    0.51
 -11  -1   4    1.58    0.49
  11   1  -4    1.97    0.32
 -11   1   4    0.43    0.32
  11   1  -4    1.15    0.48
  10  -1  -4   15.46    0.53
 -10  -1   4   16.46    1.04
  10  -1  -4   15.28    1.15
  10   1  -4   15.68    1.12
  10   1  -4   15.55    0.72
 -10   1   4   14.33    1.01
  -9  -1   4   47.57    1.71
   9  -1  -4   46.50    1.85
   9  -1  -4   48.48    1.04
  -9   1   4   48.58    1.74
   9   1  -4   46.56    1.28
   9   1  -4   46.63    1.80
   8  -1  -4   19.84    0.64
  -8  -1   4   20.38    1.06
   8  -1  -4   21.71    1.15
  -8   1   4   19.90    1.03
   8   1  -4   18.42    0.77
   8   1  -4   19.54    1.07
  -7  -1   4  156.37    3.17
   7  -1  -4  153.93    3.28
   7  -1  -4  153.90    2.39
   7   1  -4  156.45    2.70
   7   1  -4  157.21    3.23
  -7   1   4  150.11    3.09
   6  -1  -4  114.47    1.95
   6  -1  -4  119.23    2.64
  -6  -1   4  115.09    2.53
   6   1  -4  111.81    2.46
  -6   1   4  115.89    2.48
   6   1  -4  112.95    2.16
   5  -1  -4   96.75    2.19
  -5  -1   4  102.42    2.27
   5  -1  -4  100.50    1.80
   5   1  -4  101.17    2.11
  -5   1   4   99.22    2.17
   5   1  -4   99.09    1.96
   4  -1  -4   85.52    1.90
  -4  -1   4   86.28    1.99
   4  -1  -4   83.57    1.58
   4   1  -4   84.76    1.72
  -4   1   4   83.49    1.85
   4   1  -4   83.31    1.75
   3  -1  -4    2.58    0.35
  -3  -1   4    2.40    0.39
   3   1  -4    2.09    0.23
  -3   1   4    2.49    0.31
  -3   1   4    2.51    0.35
   3   1  -4    2.15    0.32
   2  -1  -4  140.62    2.41
  -2  -1   4  138.66    2.69
  -2  -1   4  148.66    2.02
   2   1  -4  144.80    2.49
   2   1  -4  143.39    2.00
  -2   1   4  140.78    2.31
  -1  -1   4   45.86    1.32
   1  -1  -4   46.78    1.14
  -1   1   4   47.52    1.19
   1   1  -4   48.87    1.22
  -1   1   4   46.64    1.12
   0  -1   4   40.64    1.16
   0  -1  -4   39.03    1.04
   0   1  -4   39.67    0.65
   0   1  -4   41.14    0.64
   0   1   4   40.26    1.04
   0   1  -4   41.34    1.10
   1  -1   4   41.42    1.14
   1  -1   4   42.43    0.85
  -1  -1  -4   42.19    1.13
   1   1   4   39.14    0.95
  -1   1  -4   42.60    0.85
  -1   1  -4   40.33    1.08
   1   1   4   40.00    1.05
   2  -1   4  110.46    1.92
  -2  -1  -4  114.12    2.22
   2  -1   4  113.76    2.17
   2   1   4  109.42    2.03
   2   1   4  112.20    1.88
   3  -1   4   87.31    1.88
   3  -1   4   82.07    1.65
   3  -1   4   83.47    1.75
   3   1   4   81.26    1.58
   3   1   4   79.72    1.68
   3   1   4   84.53    1.95
   4  -1   4   30.06    0.92
   4  -1   4   29.57    1.08
   4  -1   4   30.10    1.05
   4   1   4   30.60    1.17
   4   1   4   31.56    0.95
   4   1   4   31.03    0.97
   5  -1   4   36.09    1.27
   5  -1   4   36.98    1.04
   5  -1   4   38.17    1.31
   5   1   4   39.32    1.44
   5   1   4   39.38    1.14
  -6  -1  -4  115.34    2.18
   6  -1   4  112.21    2.09
   6  -1   4  111.99    2.66
   6  -1   4  116.39    2.62
   6   1   4  113.97    2.23
   6   1   4  111.36    2.78
   7  -1   4   27.51    1.30
  -7  -1  -4   26.21    0.95
   7  -1   4   26.26    0.89
  -7   1  -4   25.61    1.05
   7   1   4   25.90    0.96
   7   1   4   26.97    1.36
   8  -1   4    3.80    0.62
   8  -1   4    2.07    0.33
  -8  -1  -4    1.85    0.36
  -8   1  -4    2.22    0.44
   8   1   4    2.69    0.39
   8   1   4    3.13    0.59
   9  -1   4    8.92    0.52
   9  -1   4    9.34    0.84
  -9  -1  -4    9.18    0.64
   9   1   4    9.79    0.91
   9   1   4    8.98    0.59
  -9   1  -4    9.26    0.71
 -10  -1  -4    8.47    0.66
  10  -1   4    8.38    1.07
  10  -1   4    8.73    0.54
  10   1   4    7.80    1.04
 -10   1  -4    8.99    0.74
  10   1   4    8.14    0.58
  11  -1   4   13.69    1.21
  11  -1   4   12.06    0.62
 -11  -1  -4   11.94    0.83
  11   1   4   12.11    0.75
  11   1   4    8.99    1.21
 -11   1  -4   11.19    0.85
  12  -1   4    5.01    0.99
 -12  -1  -4    4.99    0.66
  12   1   4    3.65    0.49
  12   1   4    5.01    0.99
 -12   1  -4    4.41    0.68
  13  -1   4    3.93    0.88
 -13  -1  -4    5.05    0.75
  13   1   4    5.27    1.00
 -13   1  -4    4.34    0.74
 -14  -1  -4    2.01    0.52
  14  -1   4    0.99    0.54
  14   1   4    1.03    0.56
 -14   1  -4    1.26    0.51
  15  -1   4   10.43    1.43
 -15  -1  -4   12.38    1.04
  15   1   4   12.85    1.33
 -15   1  -4   13.40    1.13
  16  -1   4    7.31    1.25
 -16  -1  -4    8.42    1.07
  16   1   4   10.04    1.48
 -16   1  -4    7.24    1.03
 -17  -1  -4    1.34    0.58
  17  -1   4    0.79    0.58
  17   1   4    1.04    0.77
 -17   1  -4    1.56    0.63
  18  -1   4    8.46    1.53
 -18  -1  -4    6.03    0.99
  18   1   4    7.45    1.48
 -18   1  -4    6.37    1.03
  19  -1   4    2.13    1.08
 -19  -1  -4    1.99    0.76
 -19   1  -4    1.38    0.69
  19   1   4    3.18    1.10
  20  -1   4    1.25    1.00
 -20   1  -4    0.18    0.48
  20   1   4    2.26    0.83
 -21   1  -4    0.90    0.72
 -21  -2   4    8.47    1.43
  21   2  -4    7.98    1.44
  20  -2  -4   10.99    1.76
 -20  -2   4   11.20    1.54
 -20   2   4   12.22    1.65
  20   2  -4    9.52    1.59
 -19  -2   4   -0.62    0.44
  19  -2  -4    0.99    0.58
  19   2  -4    0.65    0.64
 -19   2   4    0.65    0.64
 -18  -2   4   -0.17    0.49
  18  -2  -4    0.10    0.59
  18   2  -4    0.24    0.50
 -18   2   4    0.17    0.58
  17  -2  -4   14.81    1.51
 -17  -2   4   17.14    1.47
 -17   2   4   14.30    1.36
  17   2  -4   15.86    1.59
 -16  -2   4    0.65    0.47
  16  -2  -4    0.43    0.53
  16   2  -4    0.09    0.46
 -16   2   4    0.70    0.49
  15  -2  -4    6.33    1.15
 -15  -2   4    4.99    0.89
 -15   2   4    4.64    0.89
  15   2  -4    5.92    1.05
  14  -2  -4   11.41    1.42
 -14  -2   4   10.14    1.02
  14   2  -4   10.78    1.35
 -14   2   4   10.52    1.03
  13  -2  -4    5.17    0.92
 -13  -2   4    5.46    0.84
  13   2  -4    5.29    0.96
 -13   2   4    5.28    0.84
  12  -2  -4    4.33    0.89
 -12  -2   4    4.55    0.76
 -12   2   4    3.88    0.73
  12   2  -4    4.96    0.58
  12   2  -4    5.35    0.88
  11  -2  -4   70.69    2.60
 -11  -2   4   72.96    2.36
  11   2  -4   71.62    2.54
 -11   2   4   72.61    2.37
  11   2  -4   71.04    1.82
 -10  -2   4    4.20    0.65
  10  -2  -4    5.48    0.84
  10   2  -4    3.56    0.71
 -10   2   4    4.96    0.73
  10   2  -4    5.04    0.49
   9  -2  -4    0.48    0.15
   9  -2  -4    0.50    0.35
  -9  -2   4    0.32    0.29
  -9   2   4    1.21    0.40
   9   2  -4    0.94    0.29
   9   2  -4    0.92    0.38
  -8  -2   4   22.32    1.12
   8  -2  -4   23.21    0.62
   8  -2  -4   23.02    1.25
   8   2  -4   23.28    1.18
   8   2  -4   22.58    0.94
  -8   2   4   23.84    1.12
   7  -2  -4   80.64    1.47
  -7  -2   4   84.04    2.21
   7  -2  -4   81.39    2.30
   7   2  -4   80.59    2.16
  -7   2   4   84.05    2.13
   7   2  -4   84.11    1.91
   6  -2  -4    3.10    0.29
  -6  -2   4    3.95    0.56
   6  -2  -4    3.05    0.50
  -6   2   4    2.88    0.45
   6   2  -4    3.12    0.47
   6   2  -4    4.20    0.43
   5  -2  -4  200.44    3.69
  -5  -2   4  200.56    3.68
  -5   2   4  201.00    3.43
   5   2  -4  197.32    3.32
   5   2  -4  195.16    3.38
  -4  -2   4   14.24    0.81
   4  -2  -4   14.25    0.79
  -4   2   4   14.74    0.57
   4   2  -4   14.37    0.64
   4   2  -4   14.14    0.68
  -4   2   4   14.84    0.69
  -3  -2   4    3.82    0.51
   3  -2  -4    4.27    0.42
   3   2  -4    4.79    0.33
  -3   2   4    4.42    0.32
   3   2  -4    3.36    0.42
  -3   2   4    4.12    0.36
  -2  -2   4  214.48    3.75
  -2  -2   4  219.17    2.88
   2  -2  -4  221.46    3.62
   2   2  -4  220.71    3.50
  -2   2   4  215.93    3.28
  -2   2   4  216.70    3.20
   1  -2  -4   70.06    1.67
  -1  -2   4   68.03    0.99
  -1  -2   4   67.52    1.71
  -1  -2   4   69.17    0.98
  -1   2   4   67.15    1.43
  -1   2   4   68.74    1.38
   1   2  -4   69.68    1.60
   0  -2   4   71.13    1.05
   0  -2   4   69.02    1.68
   0  -2  -4   68.42    1.67
   0   2  -4   70.13    1.06
   0   2   4   68.22    1.48
   0   2   4   70.48    1.38
   0   2  -4   71.67    1.61
   1  -2   4    0.30    0.11
   1  -2   4    0.35    0.18
  -1  -2  -4    0.08    0.16
  -1   2  -4    0.05    0.14
   1   2   4    0.22    0.11
   1   2   4    0.00    0.14
  -2  -2  -4   41.76    1.33
   2  -2   4   41.97    1.01
   2  -2   4   43.83    1.30
   2   2   4   41.90    0.85
   2   2   4   41.39    1.16
  -2   2  -4   42.16    1.18
  -3  -2  -4    1.20    0.30
   3  -2   4    1.00    0.28
   3  -2   4    1.09    0.26
  -3   2  -4    1.36    0.27
   3   2   4    1.72    0.29
   3   2   4    1.32    0.20
   4  -2   4    8.38    0.55
   4  -2   4    9.24    0.62
  -4   2  -4    7.99    0.49
   4   2   4    7.90    0.52
   4   2   4    8.45    0.64
   5  -2   4   36.41    1.28
  -5  -2  -4   36.81    0.93
   5  -2   4   38.55    1.38
   5   2   4   38.08    1.49
   5   2   4   35.85    1.18
  -5   2  -4   36.43    1.07
   6  -2   4    5.59    0.59
   6  -2   4    6.65    0.64
  -6  -2  -4    5.21    0.38
   6   2   4    5.37    0.48
  -6   2  -4    5.56    0.41
   6   2   4    6.03    0.79
  -7  -2  -4    0.37    0.19
   7  -2   4    0.13    0.31
  -7   2  -4    0.09    0.17
  -7   2  -4    0.53    0.18
   7   2   4   -0.23    0.28
   7   2   4    0.15    0.17
   8  -2   4  119.07    3.09
  -8  -2  -4  122.64    2.41
  -8   2  -4  120.09    2.78
   8   2   4  127.32    3.35
  -8   2  -4  119.43    2.23
   8   2   4  120.07    2.54
   9  -2   4   38.43    1.74
  -9  -2  -4   38.44    1.28
   9   2   4   37.30    1.31
  -9   2  -4   37.01    1.08
   9   2   4   37.48    1.82
  -9   2  -4   37.82    1.48
 -10  -2  -4   24.11    1.06
  10  -2   4   26.01    1.51
  10   2   4   25.54    1.10
 -10   2  -4   24.94    1.25
  10   2   4   21.73    1.46
 -10   2  -4   23.44    0.86
 -11  -2  -4    8.92    0.70
  11  -2   4    7.83    1.09
  11   2   4    7.95    0.64
  11   2   4    6.93    1.08
 -11   2  -4    7.48    0.72
  12  -2   4   87.99    3.16
 -12  -2  -4   89.52    2.41
 -12   2  -4   89.79    2.69
  12   2   4   89.10    2.28
  12   2   4   92.66    3.36
 -13  -2  -4   14.65    1.00
  13  -2   4   11.43    1.21
  13   2   4   15.40    1.44
  13   2   4   15.30    0.90
 -13   2  -4   12.47    1.03
 -14  -2  -4   19.00    1.17
  14  -2   4   18.15    1.52
  14   2   4   19.00    1.61
 -14   2  -4   18.15    1.29
 -15  -2  -4   20.41    1.28
  15  -2   4   23.05    1.76
  15   2   4   21.29    1.75
 -15   2  -4   21.11    1.43
 -16  -2  -4    3.81    0.73
  16  -2   4    3.28    0.90
  16   2   4    5.41    1.11
 -16   2  -4    4.09    0.83
 -17  -2  -4   13.10    1.14
  17  -2   4   12.63    1.70
 -17   2  -4   11.59    1.17
  17   2   4   12.30    1.74
 -18  -2  -4   12.84    1.20
  18  -2   4   14.44    1.89
  18   2   4   11.32    1.77
 -18   2  -4   12.60    1.28
  19  -2   4   -0.53    0.56
 -19   2  -4   -0.23    0.46
  19   2   4   -0.14    0.56
  20  -2   4    8.81    1.69
  20   2   4    8.74    1.43
 -20   2  -4    7.56    1.29
 -21  -3   4    0.52    0.81
  21   3  -4    0.53    0.79
  20  -3  -4    1.85    0.89
 -20  -3   4   -0.12    0.57
  20   3  -4    0.44    0.76
 -20   3   4    1.91    0.87
 -19  -3   4    2.79    0.87
  19  -3  -4    3.33    0.96
 -19   3   4    2.31    0.88
  19   3  -4    3.95    1.03
  18  -3  -4   -0.74    0.48
 -18  -3   4    0.40    0.55
  18   3  -4    0.49    0.65
 -18   3   4   -0.70    0.35
 -17  -3   4    3.26    0.87
  17  -3  -4    3.80    0.95
  17   3  -4    2.91    0.86
 -17   3   4    2.65    0.78
 -16  -3   4    2.73    0.77
  16  -3  -4    2.75    0.80
 -16   3   4    2.75    0.72
  16   3  -4    2.35    0.86
  15  -3  -4    5.02    1.04
 -15  -3   4    6.19    0.99
 -15   3   4    3.80    0.80
  15   3  -4    6.11    1.06
  14  -3  -4    0.08    0.37
 -14  -3   4    0.32    0.43
 -14   3   4   -0.57    0.31
  14   3  -4   -0.18    0.43
  13  -3  -4    9.13    1.19
 -13  -3   4    9.91    0.99
  13   3  -4    8.84    0.73
 -13   3   4    8.44    1.07
  13   3  -4    9.46    1.23
 -12  -3   4    0.37    0.38
  12  -3  -4   -0.43    0.28
  12   3  -4    0.38    0.35
 -12   3   4   -0.27    0.25
  12   3  -4    0.40    0.38
 -11  -3   4    0.49    0.40
  11  -3  -4    1.30    0.54
  11   3  -4    0.46    0.43
  11   3  -4    1.56    0.36
 -11   3   4    0.69    0.43
 -10  -3   4    5.19    0.76
  10  -3  -4    5.21    0.86
 -10   3   4    5.18    0.73
  10   3  -4    5.52    0.85
  10   3  -4    5.56    0.52
  -9  -3   4   48.78    1.80
   9  -3  -4   49.06    2.00
   9   3  -4   48.34    1.52
   9   3  -4   48.76    1.89
  -9   3   4   47.76    1.72
   8  -3  -4    1.78    0.23
   8  -3  -4    1.45    0.46
  -8  -3   4    1.27    0.41
   8   3  -4    1.52    0.33
  -8   3   4    1.59    0.40
   8   3  -4    2.47    0.52
   7  -3  -4   46.24    1.01
  -7  -3   4   48.75    1.69
   7  -3  -4   47.60    1.79
   7   3  -4   47.44    1.48
   7   3  -4   46.57    1.63
   6  -3  -4   27.06    1.28
  -6  -3   4   29.69    1.28
  -6   3   4   26.93    1.09
  -6   3   4   27.14    0.78
   6   3  -4   27.66    1.16
   6   3  -4   27.95    1.10
   5  -3  -4   12.96    0.85
  -5  -3   4   14.10    0.86
  -5   3   4   13.98    0.72
  -5   3   4   13.73    0.56
   5   3  -4   13.24    0.74
   5   3  -4   13.36    0.75
  -4  -3   4   16.92    0.92
   4  -3  -4   15.83    0.91
  -4   3   4   15.59    0.61
   4   3  -4   16.65    0.79
  -4   3   4   14.58    0.69
   4   3  -4   16.02    0.73
   3  -3  -4  109.88    2.51
  -3  -3   4  111.97    2.04
  -3  -3   4  114.33    2.54
  -3   3   4  109.22    2.07
  -3   3   4  106.73    1.96
   3   3  -4  109.32    2.30
  -2  -3   4    0.21    0.10
   2  -3  -4    1.69    0.36
  -2  -3   4   -0.06    0.17
   2   3  -4    0.00    0.18
  -2   3   4   -0.05    0.12
  -2   3   4   -0.13    0.13
   1  -3  -4    6.88    0.60
  -1  -3   4    6.68    0.34
  -1  -3   4    6.81    0.54
   1   3  -4    6.37    0.49
  -1   3   4    6.08    0.43
  -1   3   4    6.75    0.37
   0  -3   4    4.86    0.46
   0  -3  -4    5.09    0.52
   0  -3   4    5.60    0.33
   0   3   4    5.13    0.40
   0   3   4    5.63    0.32
   0   3  -4    6.40    0.49
   1  -3   4  105.50    2.32
  -1  -3  -4  112.99    2.52
   1  -3   4  110.14    1.88
  -1   3  -4  113.93    2.24
   1   3   4  109.11    1.66
   1   3   4  109.14    2.15
   2  -3   4    3.72    0.50
  -2  -3  -4    3.99    0.55
   2  -3   4    4.10    0.33
   2   3   4    4.62    0.43
  -2   3  -4    3.95    0.39
   2   3   4    3.74    0.18
   3  -3   4    1.53    0.33
  -3  -3  -4    1.19    0.12
  -3  -3  -4    1.00    0.31
   3  -3   4    1.45    0.39
  -3  -3  -4    1.66    0.19
   3   3   4    1.37    0.28
  -3   3  -4    1.93    0.32
  -4  -3  -4    2.55    0.46
   4  -3   4    2.62    0.39
  -4  -3  -4    2.22    0.18
   4  -3   4    4.07    0.55
  -4   3  -4    2.86    0.38
   4   3   4    2.28    0.36
   5  -3   4   29.18    1.25
   5  -3   4   28.91    1.16
  -5  -3  -4   29.33    1.37
  -5  -3  -4   28.51    0.73
  -5   3  -4   28.19    0.95
   5   3   4   28.94    1.11
   6  -3   4   15.94    1.00
   6  -3   4   17.50    0.99
  -6  -3  -4   15.11    0.58
  -6   3  -4   16.42    0.72
   6   3   4   15.92    0.83
   6   3   4   15.39    1.07
  -7  -3  -4    0.17    0.15
   7  -3   4    0.70    0.37
  -7   3  -4    0.17    0.18
   7   3   4   -0.03    0.16
   7   3   4    0.24    0.33
   8  -3   4   25.12    1.33
  -8  -3  -4   25.92    0.93
   8   3   4   26.40    1.12
  -8   3  -4   26.01    1.22
  -8   3  -4   24.97    0.88
   8   3   4   24.29    1.42
   9  -3   4   19.26    1.24
  -9  -3  -4   18.16    0.83
  -9   3  -4   19.53    0.76
   9   3   4   18.38    0.97
   9   3   4   20.72    1.39
  -9   3  -4   18.01    1.07
 -10  -3  -4    1.73    0.39
  10  -3   4    0.82    0.42
 -10   3  -4    0.73    0.40
  10   3   4    1.96    0.46
  10   3   4    2.10    0.60
 -10   3  -4    1.49    0.29
 -11  -3  -4   25.03    1.12
  11  -3   4   26.05    1.63
  11   3   4   22.23    1.60
 -11   3  -4   25.48    1.37
  11   3   4   24.93    1.20
 -12  -3  -4   20.19    1.08
  12  -3   4   19.83    1.48
  12   3   4   19.22    1.54
  12   3   4   19.52    1.08
 -12   3  -4   19.93    1.27
  13  -3   4    5.62    1.02
 -13  -3  -4    6.97    0.71
  13   3   4    6.95    1.19
  13   3   4    6.79    0.85
 -13   3  -4    5.55    0.88
 -14  -3  -4    0.10    0.35
  14  -3   4    0.18    0.37
 -14   3  -4    0.79    0.45
  14   3   4    1.06    0.46
 -15  -3  -4    0.58    0.45
  15  -3   4    1.93    0.61
  15   3   4    2.14    0.63
 -15   3  -4    0.65    0.45
 -16  -3  -4   10.60    1.02
  16  -3   4    8.26    1.31
  16   3   4   10.51    1.53
 -16   3  -4   10.63    1.10
  17  -3   4    1.89    0.59
  17   3   4    0.58    0.73
 -17   3  -4    1.08    0.61
  18  -3   4   -0.19    0.55
 -18   3  -4    0.45    0.52
  18   3   4    0.18    0.67
  19  -3   4    2.68    0.97
 -19   3  -4    2.69    0.83
  19   3   4    2.64    0.92
  20  -3   4    1.84    0.76
 -20   3  -4    1.03    0.64
  20  -4  -4    3.80    0.96
 -20  -4   4    3.31    1.03
 -20   4   4    1.06    0.77
  20   4  -4    2.41    0.84
 -19  -4   4    3.12    0.92
  19  -4  -4    3.06    0.87
  19   4  -4    3.74    1.04
 -19   4   4    2.28    0.85
 -18  -4   4    6.05    1.17
  18  -4  -4    5.00    1.18
 -18   4   4    4.91    1.03
  18   4  -4    4.90    1.12
  17  -4  -4    4.81    1.09
 -17  -4   4    4.58    0.98
  17   4  -4    5.11    1.08
 -17   4   4    6.33    1.11
 -16  -4   4    5.42    0.99
  16  -4  -4    5.09    1.06
 -16   4   4    4.68    0.89
  16   4  -4    5.32    1.09
  15  -4  -4    1.29    0.68
 -15  -4   4    1.23    0.59
 -15   4   4    1.50    0.67
  15   4  -4    1.51    0.65
 -14  -4   4   41.34    2.03
  14  -4  -4   42.14    2.31
 -14   4   4   43.67    2.08
  14   4  -4   43.98    1.65
  14   4  -4   41.54    2.19
 -13  -4   4    9.64    1.00
  13  -4  -4    9.35    1.25
  13   4  -4    9.35    0.81
 -13   4   4    9.77    0.96
  13   4  -4   10.11    1.29
  12  -4  -4   19.17    1.45
 -12  -4   4   19.86    1.30
  12   4  -4   20.57    1.43
  12   4  -4   19.11    1.07
 -12   4   4   20.10    1.29
  11  -4  -4  120.72    3.63
 -11  -4   4  115.92    3.18
  11   4  -4  116.52    2.79
  11   4  -4  116.05    3.37
 -11   4   4  119.71    3.20
 -10  -4   4   12.68    1.00
  10  -4  -4   15.75    1.26
  10   4  -4   14.74    1.12
  10   4  -4   14.27    0.88
 -10   4   4   15.30    1.05
   9  -4  -4    3.09    0.65
  -9  -4   4    3.80    0.68
   9   4  -4    3.42    0.67
  -9   4   4    3.88    0.60
   9   4  -4    3.77    0.56
   8  -4  -4   49.13    0.99
   8  -4  -4   50.21    2.00
  -8  -4   4   49.79    1.83
   8   4  -4   45.03    1.75
   8   4  -4   46.00    1.59
  -8   4   4   48.72    1.69
   7  -4  -4    0.45    0.35
  -7  -4   4    0.24    0.29
   7   4  -4    0.54    0.26
   7   4  -4    1.00    0.38
  -7   4   4    0.62    0.31
  -7   4   4    0.76    0.18
  -6  -4   4    9.30    0.75
   6  -4  -4    9.34    0.82
  -6   4   4   10.33    0.50
   6   4  -4   10.32    0.76
   6   4  -4   10.27    0.73
  -6   4   4   10.40    0.67
   5  -4  -4   48.04    1.78
  -5  -4   4   44.71    1.61
  -5  -4   4   44.01    1.43
   5   4  -4   42.50    1.44
  -5   4   4   45.04    1.13
  -5   4   4   45.71    1.38
  -4  -4   4  118.59    2.44
  -4  -4   4  122.15    2.79
   4  -4  -4  120.28    2.92
  -4   4   4  121.51    2.16
   4   4  -4  116.82    2.55
  -4   4   4  121.28    2.35
  -3  -4   4    4.01    0.56
  -3  -4   4    4.51    0.38
   3  -4  -4    4.43    0.64
  -3   4   4    4.60    0.38
   3   4  -4    4.90    0.60
  -3   4   4    4.54    0.37
  -2  -4   4    6.23    0.43
   2  -4  -4    5.23    0.70
  -2  -4   4    5.22    0.52
   2   4  -4    6.11    0.52
  -2   4   4    5.54    0.43
  -2   4   4    5.86    0.38
  -1  -4   4  444.26    6.07
  -1  -4   4  456.03    6.66
   1  -4  -4  454.36    7.02
  -1   4   4  444.94    5.79
  -1   4   4  450.34    6.17
   0  -4  -4    8.80    0.76
   0  -4   4    8.56    0.64
   0  -4   4    7.78    0.53
   0   4   4    9.15    0.38
   0   4  -4    8.38    0.59
   0   4   4   10.05    0.61
   1  -4   4   65.11    1.81
   1  -4   4   63.70    1.47
  -1  -4  -4   62.62    0.93
   1   4   4   65.10    1.66
   1   4   4   64.67    1.05
  -1   4  -4   65.34    1.67
   2  -4   4  322.05    4.76
  -2  -4  -4  323.24    5.57
   2  -4   4  314.85    5.20
   2   4   4  322.95    4.92
  -2   4  -4  324.06    4.82
   3  -4   4    1.37    0.33
  -3  -4  -4    1.34    0.36
   3  -4   4    1.34    0.36
  -3   4  -4    1.20    0.28
   3   4   4    1.16    0.30
   4  -4   4   10.44    0.68
  -4  -4  -4   11.12    0.87
   4  -4   4   10.28    0.77
   4   4   4   10.49    0.69
  -4   4  -4    9.98    0.59
   5  -4   4   18.24    0.97
  -5  -4  -4   19.88    1.18
  -5  -4  -4   19.10    0.51
   5  -4   4   20.66    1.12
  -5   4  -4   18.52    0.79
   5   4   4   18.63    0.95
  -6  -4  -4    5.04    0.31
  -6  -4  -4    6.06    0.85
   6  -4   4    4.64    0.70
   6  -4   4    5.04    0.67
   6   4   4    4.76    0.61
  -6   4  -4    4.62    0.41
   7  -4   4   22.29    1.27
  -7  -4  -4   27.60    0.82
  -7  -4  -4   23.68    1.41
   7  -4   4   24.70    1.28
   7   4   4   25.80    1.14
  -7   4  -4   25.84    0.89
  -8  -4  -4   16.49    0.70
   8  -4   4   16.63    1.10
   8   4   4   16.25    0.94
  -8   4  -4   16.39    1.02
   8   4   4   16.91    1.26
  -8   4  -4   15.42    0.68
   9  -4   4   16.16    1.19
  -9  -4  -4   16.31    0.77
   9   4   4   18.37    1.38
   9   4   4   15.27    0.97
  -9   4  -4   17.70    1.11
  -9   4  -4   16.54    0.67
 -10  -4  -4   61.84    1.67
  10  -4   4   61.18    2.39
 -10   4  -4   62.28    2.18
  10   4   4   64.82    2.66
  10   4   4   64.22    2.02
 -11  -4  -4    2.83    0.49
  11  -4   4    1.44    0.60
  11   4   4    1.94    0.68
 -11   4  -4    1.79    0.51
  11   4   4    2.69    0.55
  12  -4   4   56.51    2.54
 -12  -4  -4   55.84    1.79
 -12   4  -4   53.63    2.16
  12   4   4   55.04    2.65
  12   4   4   56.20    1.95
 -13  -4  -4   15.95    1.01
  13  -4   4   13.42    1.33
 -13   4  -4   14.64    1.19
  13   4   4   18.81    1.65
  13   4   4   17.67    1.12
 -14  -4  -4    2.08    0.53
  14  -4   4    1.02    0.57
 -14   4  -4    1.85    0.62
  14   4   4    1.94    0.52
  14   4   4    1.83    0.69
  15  -4   4   16.64    1.51
  15   4   4   14.82    1.53
 -15   4  -4   15.46    1.31
  16  -4   4    2.41    0.69
 -16   4  -4    0.14    0.38
  16   4   4    0.40    0.57
  17  -4   4    2.71    0.90
  17   4   4    1.93    0.93
 -17   4  -4    2.78    0.76
  18  -4   4    8.80    1.42
  18   4   4    8.07    1.49
 -18   4  -4    8.17    1.23
  19  -4   4    1.25    0.60
  19   4   4   -0.40    0.63
 -19   4  -4   -0.66    0.45
  20   5  -4    1.94    0.93
  19  -5  -4   18.03    1.87
  19   5  -4   20.43    1.88
 -19   5   4   19.50    1.74
 -18  -5   4    2.93    0.93
  18  -5  -4    2.75    1.01
  18   5  -4    2.14    0.80
 -18   5   4    1.49    0.75
  17  -5  -4    1.58    0.65
 -17  -5   4    0.84    0.61
  17   5  -4    1.50    0.77
 -17   5   4   -0.19    0.36
  16  -5  -4   27.54    2.06
 -16  -5   4   31.17    1.92
 -16   5   4   26.81    1.80
  16   5  -4   32.29    2.06
 -15  -5   4    1.45    0.64
  15  -5  -4    0.64    0.61
  15   5  -4    1.45    0.67
 -15   5   4    1.31    0.63
 -14  -5   4   -0.30    0.43
  14  -5  -4    0.12    0.43
  14   5  -4   -0.03    0.36
  14   5  -4    0.29    0.33
 -14   5   4    1.55    0.56
  13  -5  -4   52.11    2.52
 -13  -5   4   56.25    2.32
 -13   5   4   53.28    2.25
  13   5  -4   55.94    2.46
  13   5  -4   53.84    1.97
  12  -5  -4   16.09    1.39
 -12  -5   4   15.06    1.20
  12   5  -4   16.28    1.31
  12   5  -4   14.76    1.03
 -12   5   4   14.92    1.16
 -11  -5   4    2.62    0.64
  11  -5  -4    2.88    0.76
  11   5  -4    2.62    0.55
 -11   5   4    2.41    0.60
  11   5  -4    3.32    0.73
  10  -5  -4    4.76    0.89
 -10  -5   4    5.51    0.85
  10   5  -4    5.44    0.75
  10   5  -4    5.89    0.89
 -10   5   4    5.11    0.76
  -9  -5   4  108.79    2.96
   9  -5  -4  111.47    3.35
  -9   5   4  111.21    2.88
   9   5  -4  106.11    3.03
   9   5  -4  105.46    2.73
  -8  -5   4    1.26    0.43
   8  -5  -4    2.16    0.56
   8   5  -4    2.50    0.47
  -8   5   4    1.92    0.46
   8   5  -4    1.78    0.51
  -8   5   4    2.15    0.29
  -7  -5   4    0.93    0.40
  -7  -5   4    1.35    0.43
   7  -5  -4    1.10    0.44
   7   5  -4    1.53    0.40
  -7   5   4    1.52    0.26
  -7   5   4    1.76    0.39
  -6  -5   4  108.71    2.66
   6  -5  -4  109.16    3.08
  -6  -5   4  110.31    2.81
   6   5  -4  108.01    2.66
  -6   5   4  115.43    2.55
  -6   5   4  110.38    2.04
  -5  -5   4    7.58    0.65
   5  -5  -4    6.71    0.89
  -5  -5   4    7.44    0.69
  -5   5   4    7.37    0.49
  -5   5   4    6.49    0.53
   5   5  -4    7.37    0.64
   4  -5  -4   17.82    1.15
  -4  -5   4   17.10    0.99
  -4  -5   4   17.35    0.88
  -4   5   4   15.78    0.75
  -4   5   4   17.15    0.76
   4   5  -4   16.66    0.92
  -3  -5   4  190.44    3.47
   3  -5  -4  199.98    4.21
  -3  -5   4  207.25    3.86
  -3   5   4  196.33    3.22
  -3   5   4  196.65    3.29
   3   5  -4  195.17    3.69
   2  -5  -4    0.90    0.41
  -2  -5   4    0.90    0.32
  -2  -5   4    1.06    0.28
  -2   5   4    1.26    0.24
   2   5  -4    1.23    0.33
  -2   5   4    1.11    0.28
  -1  -5   4   24.38    1.10
   1  -5  -4   24.17    1.30
  -1  -5   4   22.05    0.93
  -1   5   4   23.68    0.70
  -1   5   4   24.11    0.98
   1   5  -4   24.30    1.08
   0  -5   4  177.71    3.18
   0  -5  -4  183.01    3.96
   0  -5   4  185.26    3.54
   0   5   4  179.44    3.28
   0   5   4  181.28    2.56
   0   5  -4  176.89    3.34
   1  -5   4   34.89    1.18
   1  -5   4   40.55    1.46
  -1  -5  -4   35.72    1.61
  -1   5  -4   38.54    1.30
   1   5   4   39.56    1.33
   2  -5   4   25.02    1.01
  -2  -5  -4   23.80    1.30
   2  -5   4   24.44    1.16
   2   5   4   25.17    1.09
  -2   5  -4   24.47    1.01
   3  -5   4   27.52    1.27
   3  -5   4   27.61    1.13
  -3  -5  -4   32.72    1.53
   3   5   4   29.47    1.21
  -3   5  -4   29.34    1.09
  -4  -5  -4  166.62    3.88
   4  -5   4  170.22    3.66
   4  -5   4  166.15    3.34
  -4   5  -4  166.63    3.01
   4   5   4  162.44    3.30
   5  -5   4   30.25    1.29
  -5  -5  -4   32.07    1.58
   5  -5   4   30.40    1.45
  -5   5  -4   29.79    1.06
   5   5   4   32.67    1.34
   6  -5   4    0.90    0.37
  -6  -5  -4    0.64    0.39
  -6  -5  -4    1.11    0.18
   6  -5   4    1.55    0.45
  -6   5  -4    0.72    0.25
   6   5   4    1.41    0.38
  -7  -5  -4  203.75    3.03
   7  -5   4  204.76    4.34
   7  -5   4  210.21    4.57
  -7  -5  -4  206.17    4.74
   7   5   4  213.39    4.08
  -7   5  -4  205.84    3.32
   8  -5   4   41.49    1.79
  -8  -5  -4   39.86    1.08
  -8  -5  -4   42.85    2.04
  -8   5  -4   42.49    1.73
  -8   5  -4   39.14    1.11
   8   5   4   38.91    1.58
  -9  -5  -4   27.63    1.71
   9  -5   4   26.38    1.50
  -9  -5  -4   29.32    1.00
   9   5   4   27.88    1.35
  -9   5  -4   27.35    1.42
  -9   5  -4   25.54    0.84
 -10  -5  -4   60.02    1.61
 -10  -5  -4   56.47    2.53
  10  -5   4   57.43    2.35
  10   5   4   58.91    2.03
 -10   5  -4   56.40    2.14
 -11  -5  -4    0.02    0.26
  11  -5   4    0.52    0.45
  11   5   4    0.50    0.38
 -11   5  -4    0.65    0.37
  11   5   4    0.28    0.44
  12  -5   4    0.38    0.46
  12   5   4    1.03    0.46
  12   5   4    0.42    0.59
 -12   5  -4    0.42    0.37
  13  -5   4    0.46    0.53
  13   5   4    0.23    0.48
  13   5   4    1.01    0.35
 -13   5  -4    0.33    0.37
  14  -5   4    6.44    1.19
 -14   5  -4    5.34    0.95
  14   5   4    5.32    0.85
  14   5   4    5.17    1.08
  15  -5   4    4.45    1.05
 -15   5  -4    6.01    1.01
  15   5   4    6.10    1.18
  16  -5   4   -0.36    0.42
 -16   5  -4    0.05    0.41
  16   5   4    1.05    0.70
  17  -5   4   21.73    1.88
 -17   5  -4   20.54    1.62
  17   5   4   19.27    1.90
  18  -5   4   27.04    2.17
  18   5   4   25.83    2.20
 -18   5  -4   22.87    1.81
  19  -5   4    3.77    1.14
  19   5   4    2.11    0.82
 -19   5  -4    3.55    0.91
  20   6  -4    9.75    1.60
  19  -6  -4    4.87    1.22
 -19   6   4    2.94    0.93
  19   6  -4    3.26    1.06
  18  -6  -4    0.22    0.59
  18   6  -4    1.25    0.82
 -18   6   4    0.98    0.69
  17  -6  -4    1.31    0.64
  17   6  -4    1.62    0.66
 -17   6   4    0.73    0.53
  16  -6  -4    0.95    0.64
 -16  -6   4    1.02    0.65
 -16   6   4    1.19    0.58
  16   6  -4    0.69    0.68
 -15  -6   4   20.14    1.54
  15  -6  -4   17.24    1.65
  15   6  -4   18.23    1.58
  15   6  -4   19.00    1.22
 -15   6   4   19.40    1.50
  14  -6  -4    0.68    0.55
 -14  -6   4    0.89    0.51
  14   6  -4    0.62    0.58
  14   6  -4    0.26    0.39
 -14   6   4    0.69    0.47
  13  -6  -4   22.16    1.67
 -13  -6   4   24.30    1.53
  13   6  -4   20.38    1.54
 -13   6   4   21.81    1.48
  13   6  -4   23.31    1.36
 -12  -6   4   43.79    2.01
  12  -6  -4   44.55    2.35
 -12   6   4   44.82    2.01
  12   6  -4   45.15    1.88
  12   6  -4   44.34    2.18
 -11  -6   4    0.30    0.43
  11  -6  -4    0.11    0.47
  11   6  -4   -0.05    0.34
  11   6  -4    0.62    0.51
 -11   6   4   -0.18    0.32
 -10  -6   4   69.74    2.50
 -10  -6   4   69.19    2.39
  10  -6  -4   70.44    2.79
 -10   6   4   70.86    2.36
  10   6  -4   66.91    2.26
  -9  -6   4   23.68    1.36
   9  -6  -4   25.03    1.61
  -9  -6   4   24.78    1.39
   9   6  -4   25.77    1.34
  -9   6   4   24.02    1.29
  -8  -6   4   -0.04    0.31
  -8  -6   4    0.34    0.32
   8  -6  -4    0.51    0.41
  -8   6   4    0.45    0.21
  -8   6   4    0.10    0.30
   8   6  -4    0.09    0.26
  -7  -6   4   44.23    1.73
   7  -6  -4   43.86    2.01
  -7  -6   4   43.78    1.73
  -7   6   4   44.38    1.59
   7   6  -4   45.46    1.74
  -7   6   4   43.83    1.20
  -6  -6   4    3.45    0.62
   6  -6  -4    2.64    0.65
  -6  -6   4    3.36    0.59
   6   6  -4    3.56    0.62
  -6   6   4    3.33    0.43
  -6   6   4    3.93    0.53
  -5  -6   4   51.35    1.80
  -5  -6   4   53.33    1.82
   5   6  -4   53.32    1.82
  -5   6   4   55.44    1.48
  -5   6   4   56.72    1.61
  -4  -6   4    0.14    0.28
  -4  -6   4    0.35    0.28
   4  -6  -4    0.51    0.43
  -4   6   4    0.00    0.17
   4   6  -4    0.31    0.23
  -4   6   4   -0.02    0.18
  -3  -6   4   59.18    1.85
   3  -6  -4   57.52    2.19
  -3  -6   4   58.30    1.77
  -3   6   4   58.55    1.61
   3   6  -4   52.73    1.80
  -3   6   4   57.18    1.44
  -2  -6   4   91.67    2.26
  -2  -6   4   88.86    2.32
  -2   6   4   91.23    2.16
  -2   6   4   91.92    1.81
  -1  -6   4   22.72    1.07
   1  -6  -4   22.56    1.35
  -1  -6   4   23.01    1.12
   1   6  -4   21.38    1.06
  -1   6   4   21.70    0.70
  -1   6   4   21.75    1.00
   0  -6   4   36.93    1.35
   0  -6  -4   35.82    1.72
   0  -6   4   36.86    1.44
   0   6   4   36.80    0.83
   0   6   4   37.85    1.38
   0   6  -4   36.81    1.38
   1  -6   4  112.04    2.54
  -1  -6  -4  111.61    3.17
   1  -6   4  112.49    2.74
   1   6   4  118.24    2.65
  -1   6  -4  113.49    2.56
   1   6   4  108.07    1.57
   2  -6   4    0.45    0.23
  -2  -6  -4    1.14    0.51
   2  -6   4    0.76    0.35
  -2   6  -4    0.29    0.24
   2   6   4    0.54    0.30
  -3  -6  -4   50.49    2.06
   3  -6   4   48.82    1.65
   3  -6   4   50.58    1.82
  -3   6  -4   46.92    1.49
   3   6   4   45.55    1.62
   4  -6   4   24.27    1.32
  -4  -6  -4   23.85    1.42
   4  -6   4   24.33    1.20
   4   6   4   26.83    1.22
  -4   6  -4   24.31    1.02
  -5  -6  -4    0.37    0.35
   5  -6   4    1.37    0.33
   5  -6   4    0.71    0.42
  -5   6  -4    1.15    0.33
   5   6   4    0.11    0.26
   6  -6   4   15.70    1.13
  -6  -6  -4   14.95    1.20
   6  -6   4   16.25    1.05
  -6   6  -4   15.64    0.78
   6   6   4   17.28    1.07
   7  -6   4    5.68    0.86
  -7  -6  -4    5.76    0.96
   7  -6   4    4.80    0.80
  -7   6  -4    4.58    0.45
   7   6   4    4.39    0.67
  -8  -6  -4   51.15    2.32
   8  -6   4   49.69    2.06
   8   6   4   49.07    1.86
  -8   6  -4   50.73    1.97
  -8   6  -4   50.39    1.34
   9  -6   4    0.87    0.38
  -9  -6  -4    0.84    0.43
   9   6   4    0.58    0.42
  -9   6  -4    0.83    0.40
 -10  -6  -4   28.13    1.80
  10  -6   4   27.71    1.64
 -10   6  -4   30.72    1.60
  10   6   4   28.65    1.48
 -11  -6  -4   30.87    1.96
  11  -6   4   31.48    1.82
  11   6   4   34.15    1.63
 -11   6  -4   30.96    1.67
 -12  -6  -4    0.13    0.45
  12  -6   4    0.22    0.49
  12   6   4    0.14    0.40
 -12   6  -4    1.02    0.49
 -13  -6  -4    5.73    1.15
  13  -6   4    4.20    0.96
 -13   6  -4    4.69    0.85
  13   6   4    4.43    0.78
 -14  -6  -4    8.39    1.40
  14  -6   4   10.47    1.49
 -14   6  -4    9.60    1.27
  14   6   4   10.76    0.99
 -15  -6  -4    3.00    0.89
  15  -6   4    2.55    0.89
 -15   6  -4    3.53    0.84
  15   6   4    2.53    0.63
  16  -6   4    3.69    1.04
 -16  -6  -4    4.82    1.17
 -16   6  -4    2.76    0.84
 -17  -6  -4   15.09    2.01
  17  -6   4   14.19    1.86
 -17   6  -4   15.50    1.48
 -18  -6  -4    0.09    0.60
  18  -6   4    1.09    0.87
 -18   6  -4    0.95    0.59
  19  -6   4    2.51    1.00
 -19  -7   4    0.47    0.76
  18  -7  -4    3.07    0.98
 -18  -7   4    4.02    1.11
 -18   7   4    4.86    1.12
  17  -7  -4    4.09    0.97
 -17  -7   4    4.08    1.03
 -17   7   4    2.49    0.80
 -16  -7   4    5.65    1.09
  16  -7  -4    3.55    1.07
 -16   7   4    3.43    0.83
 -15  -7   4    9.62    1.38
  15  -7  -4    8.98    1.44
  15   7  -4   11.30    1.03
 -15   7   4    9.46    1.29
  14  -7  -4    2.35    0.78
 -14  -7   4    1.46    0.60
 -14  -7   4    2.02    0.68
 -14   7   4    1.28    0.56
  14   7  -4    1.84    0.61
 -13  -7   4    6.00    1.06
  13  -7  -4    6.58    1.16
 -13  -7   4    6.41    1.02
 -13   7   4    8.84    1.11
  13   7  -4    7.09    0.96
 -12  -7   4   14.93    1.24
  12  -7  -4   11.06    1.44
 -12  -7   4   12.84    1.15
 -12   7   4   13.99    1.18
  12   7  -4   13.16    1.12
  11  -7  -4   -0.06    0.39
 -11  -7   4    0.16    0.41
 -11  -7   4    0.42    0.41
 -11   7   4    0.92    0.50
  11   7  -4    0.35    0.40
 -10  -7   4   17.19    1.26
  10  -7  -4   17.01    1.49
 -10  -7   4   17.04    1.22
 -10   7   4   15.08    1.13
  10   7  -4   17.09    1.21
  -9  -7   4   20.03    1.31
   9  -7  -4   18.08    1.46
  -9  -7   4   19.80    1.25
   9   7  -4   19.66    1.24
  -9   7   4   19.27    1.20
  -8  -7   4    3.35    0.64
  -8  -7   4    3.76    0.70
   8  -7  -4    2.74    0.72
   8   7  -4    3.04    0.61
  -8   7   4    2.54    0.56
  -8   7   4    3.14    0.42
  -7  -7   4   59.76    2.06
   7  -7  -4   57.88    2.48
  -7  -7   4   56.13    2.06
  -7   7   4   58.35    1.53
  -7   7   4   58.58    1.90
   7   7  -4   58.69    2.13
  -6  -7   4   25.56    1.36
   6  -7  -4   23.55    1.56
  -6  -7   4   26.46    1.32
   6   7  -4   26.26    1.39
  -6   7   4   25.11    1.04
  -6   7   4   25.02    1.15
  -5  -7   4   40.72    1.60
  -5  -7   4   41.45    1.69
   5  -7  -4   41.16    2.03
  -5   7   4   40.37    1.38
   5   7  -4   35.65    1.58
  -5   7   4   38.90    1.31
   4  -7  -4   48.50    2.18
  -4  -7   4   49.53    1.74
  -4  -7   4   46.19    1.75
  -4   7   4   47.46    1.50
  -4   7   4   46.40    1.41
   4   7  -4   45.89    1.79
   3  -7  -4   24.97    1.55
  -3  -7   4   25.83    1.24
  -3  -7   4   26.26    1.25
  -3   7   4   27.20    1.14
  -3   7   4   27.42    0.98
   3   7  -4   25.88    1.29
  -2  -7   4   28.25    1.29
   2  -7  -4   27.00    1.57
  -2  -7   4   26.28    1.26
  -2   7   4   28.49    0.92
   2   7  -4   27.09    1.31
  -2   7   4   25.99    1.15
  -1  -7   4   18.31    1.05
  -1  -7   4   19.38    1.09
   1  -7  -4   18.46    1.32
  -1   7   4   19.68    0.69
   1   7  -4   19.34    1.10
  -1   7   4   18.66    1.01
   0  -7  -4   33.94    1.77
   0  -7   4   31.03    1.39
   0  -7   4   29.89    1.33
   0   7   4   32.93    0.80
   0   7  -4   33.49    1.40
   0   7   4   30.83    1.32
  -1  -7  -4   24.91    1.57
   1  -7   4   21.65    1.13
   1  -7   4   22.11    1.20
   1   7   4   23.24    0.54
  -1   7  -4   21.36    1.10
   1   7   4   22.59    1.14
  -2  -7  -4    0.58    0.53
   2  -7   4    1.74    0.47
   2  -7   4    1.53    0.39
   2   7   4    1.82    0.44
  -2   7  -4    1.75    0.42
   3  -7   4   55.98    1.91
  -3  -7  -4   55.68    2.35
   3  -7   4   62.68    2.13
  -3   7  -4   56.79    1.74
   3   7   4   52.84    1.87
  -4  -7  -4    5.55    0.91
   4  -7   4    5.13    0.76
   4  -7   4    4.49    0.79
  -4   7  -4    5.54    0.65
   4   7   4    4.74    0.70
   5  -7   4   23.45    1.26
  -5  -7  -4   22.12    1.48
   5  -7   4   21.06    1.33
  -5   7  -4   21.88    1.02
   5   7   4   20.14    1.17
  -6  -7  -4   54.24    2.40
   6  -7   4   55.39    2.06
   6  -7   4   54.88    2.23
   6   7   4   57.01    2.04
  -6   7  -4   53.85    1.59
  -7  -7  -4    3.42    0.80
   7  -7   4    3.91    0.74
   7   7   4    4.05    0.68
  -7   7  -4    4.59    0.55
  -8  -7  -4   18.34    1.44
   8  -7   4   15.17    1.20
  -8   7  -4   14.63    0.77
  -8   7  -4   14.72    1.09
   8   7   4   15.24    1.08
  -9  -7  -4   35.51    2.03
   9  -7   4   34.57    1.82
   9   7   4   37.67    1.73
  -9   7  -4   36.17    1.75
  10  -7   4    2.36    0.63
 -10  -7  -4    3.56    0.81
  10   7   4    3.35    0.74
 -10   7  -4    2.96    0.69
 -11  -7  -4   13.63    1.35
  11  -7   4   13.97    1.23
  11   7   4   14.55    1.15
 -11   7  -4   12.55    1.11
 -12  -7  -4   12.83    1.61
  12  -7   4   12.47    1.21
  12   7   4   10.82    1.03
 -12   7  -4   12.55    1.16
 -13  -7  -4   18.44    1.64
  13  -7   4   17.98    1.55
  13   7   4   20.22    1.37
 -13   7  -4   18.22    1.42
  14  -7   4    0.63    0.51
 -14  -7  -4    1.37    0.53
 -14   7  -4    0.87    0.50
  14   7   4    0.36    0.39
  15  -7   4   -0.31    0.43
 -15  -7  -4    0.06    0.54
  15   7   4    1.34    0.51
 -15   7  -4    0.41    0.58
  16  -7   4   19.81    1.76
 -16  -7  -4   19.06    1.91
 -16   7  -4   18.99    1.62
  17  -7   4    0.17    0.59
 -17  -7  -4    0.33    0.63
 -17   7  -4   -0.32    0.45
 -18  -7  -4    1.00    0.71
  18  -7   4    2.25    0.72
 -18   7  -4    0.68    0.51
 -19  -8   4    2.44    0.84
  18  -8  -4   -0.02    0.57
 -18  -8   4    1.37    0.73
 -18   8   4    1.48    0.79
 -17  -8   4   -0.01    0.53
  17  -8  -4    0.38    0.52
 -17   8   4   -0.01    0.50
 -16  -8   4   -0.68    0.41
  16  -8  -4    0.32    0.52
 -16   8   4    0.61    0.56
 -15  -8   4    6.38    1.06
  15  -8  -4    4.59    1.21
 -15   8   4    5.41    1.00
  15   8  -4    5.63    0.90
 -14  -8   4    1.94    0.67
  14  -8  -4    1.02    0.68
  14   8  -4    1.07    0.58
 -14   8   4    2.05    0.70
 -13  -8   4    2.06    0.56
  13  -8  -4    0.68    0.49
  13   8  -4   -0.14    0.28
 -13   8   4    0.22    0.36
  12  -8  -4    4.55    0.91
 -12  -8   4    4.12    0.78
 -12  -8   4    4.01    0.87
 -12   8   4    4.53    0.84
  12   8  -4    3.02    0.72
 -11  -8   4    7.91    1.08
  11  -8  -4    7.01    1.16
 -11  -8   4    7.93    1.02
  11   8  -4    6.36    0.98
 -11   8   4    7.09    1.00
 -10  -8   4    5.57    0.82
  10  -8  -4    4.26    0.96
 -10  -8   4    3.48    0.78
  10   8  -4    4.74    0.83
 -10   8   4    5.41    0.84
  -9  -8   4    1.21    0.49
   9  -8  -4    1.21    0.64
  -9  -8   4    1.00    0.52
   9   8  -4    1.03    0.47
  -9   8   4    1.36    0.47
  -8  -8   4    1.14    0.49
   8  -8  -4    0.91    0.57
  -8  -8   4    2.28    0.55
  -8   8   4    1.99    0.50
   8   8  -4    2.76    0.59
   7  -8  -4    3.42    0.80
  -7  -8   4    2.60    0.57
  -7  -8   4    3.24    0.66
  -7   8   4    2.99    0.60
   7   8  -4    2.42    0.62
  -7   8   4    2.74    0.51
   6  -8  -4   -0.57    0.30
  -6  -8   4    0.77    0.36
  -6  -8   4    0.16    0.39
  -6   8   4    0.69    0.36
  -6   8   4    0.07    0.25
   6   8  -4    0.06    0.30
   5  -8  -4    0.27    0.53
  -5  -8   4    0.95    0.52
  -5  -8   4    0.84    0.40
  -5   8   4    0.71    0.34
  -5   8   4    0.55    0.33
   5   8  -4    0.08    0.34
  -4  -8   4    5.20    0.74
  -4  -8   4    5.23    0.82
   4  -8  -4    5.53    1.02
  -4   8   4    5.42    0.57
   4   8  -4    6.00    0.84
  -4   8   4    5.87    0.71
  -3  -8   4    0.42    0.31
   3  -8  -4   -0.46    0.43
  -3  -8   4    0.03    0.28
   3   8  -4    0.63    0.35
  -3   8   4    0.02    0.22
  -3   8   4    0.45    0.26
  -2  -8   4    1.81    0.46
   2  -8  -4    2.98    0.74
  -2  -8   4    2.13    0.49
  -2   8   4    1.61    0.43
   2   8  -4    1.46    0.50
  -2   8   4    1.62    0.32
  -1  -8   4    5.25    0.74
   1  -8  -4    4.97    0.89
  -1  -8   4    5.85    0.80
  -1   8   4    4.56    0.66
  -1   8   4    5.11    0.38
   1   8  -4    5.18    0.77
   0  -8   4   18.33    1.15
   0  -8   4   17.62    1.10
   0  -8  -4   19.40    1.45
   0   8  -4   18.83    1.10
   0   8   4   20.27    0.64
   0   8   4   19.49    1.11
   1  -8   4    3.31    0.63
  -1  -8  -4    3.52    0.82
   1  -8   4    2.76    0.58
   1   8   4    3.81    0.63
  -1   8  -4    3.43    0.58
   2  -8   4    4.30    0.68
  -2  -8  -4    3.34    0.84
   2  -8   4    2.67    0.55
  -2   8  -4    3.99    0.63
   2   8   4    3.15    0.59
   3  -8   4    4.37    0.69
  -3  -8  -4    3.49    0.86
   3  -8   4    3.52    0.70
  -3   8  -4    3.89    0.60
   3   8   4    2.94    0.61
   4  -8   4    6.97    0.96
   4  -8   4    7.38    0.97
  -4  -8  -4    7.13    1.10
  -4   8  -4    8.09    0.68
   4   8   4    7.52    0.93
   5  -8   4    1.05    0.50
  -5  -8  -4    1.48    0.55
   5  -8   4    1.01    0.42
   5   8   4    0.75    0.39
  -5   8  -4    0.88    0.36
  -6  -8  -4   13.46    1.27
   6  -8   4   15.56    1.22
   6  -8   4   14.59    1.10
   6   8   4   13.41    1.08
  -6   8  -4   15.03    0.89
  -7  -8  -4    0.19    0.49
   7  -8   4    0.48    0.37
  -7   8  -4    0.26    0.25
   7   8   4    0.58    0.38
  -7   8  -4    0.42    0.36
  -8  -8  -4   14.20    1.34
   8  -8   4   12.48    1.14
   8   8   4   14.14    1.12
  -8   8  -4   14.50    1.13
  -9  -8  -4    2.67    0.73
   9  -8   4    2.83    0.76
  -9   8  -4    1.74    0.58
   9   8   4    1.54    0.57
  10  -8   4    8.31    1.18
 -10  -8  -4    9.95    1.36
  10   8   4    7.06    1.01
 -10   8  -4    9.23    0.97
 -11  -8  -4    1.78    0.69
  11  -8   4    0.51    0.43
 -11   8  -4    2.18    0.65
  11   8   4    1.57    0.59
  12  -8   4    2.11    0.57
 -12  -8  -4    0.30    0.58
 -12   8  -4    2.21    0.68
  12   8   4    0.27    0.45
  13  -8   4   -0.11    0.35
 -13  -8  -4    0.14    0.44
 -13   8  -4    0.55    0.45
  13   8   4    0.90    0.49
 -14  -8  -4    0.16    0.41
  14  -8   4   -0.26    0.29
  14   8   4   -0.21    0.40
 -14   8  -4   -0.06    0.37
 -15  -8  -4    1.70    0.91
  15  -8   4    2.51    0.70
 -15   8  -4    2.67    0.82
  15   8   4    2.91    0.71
 -16  -8  -4    2.33    0.87
  16  -8   4    1.49    0.71
 -16   8  -4    1.98    0.82
  17  -8   4    2.33    0.79
 -17  -8  -4    2.49    0.78
 -17   8  -4    1.93    0.81
  18  -8   4   -0.05    0.72
 -18  -9   4   15.39    1.88
  17  -9  -4    4.47    0.98
 -17  -9   4    4.69    1.11
 -17   9   4    2.40    0.83
 -16  -9   4    1.29    0.75
  16  -9  -4    0.19    0.61
 -16   9   4    0.89    0.72
  16   9  -4    0.95    0.58
  15  -9  -4   14.42    1.93
 -15  -9   4   17.43    1.63
  15   9  -4   18.61    1.40
 -15   9   4   18.04    1.50
 -14  -9   4    4.26    0.90
  14  -9  -4    4.66    1.14
 -14   9   4    2.98    0.80
  14   9  -4    2.87    0.77
  13  -9  -4    1.23    0.71
 -13  -9   4    2.40    0.79
 -13   9   4    1.79    0.65
  13   9  -4    2.63    0.65
 -12  -9   4   15.93    1.37
  12  -9  -4   15.84    1.51
 -12   9   4   14.02    1.21
  12   9  -4   13.39    1.22
 -11  -9   4   -0.18    0.44
  11  -9  -4    0.17    0.44
 -11   9   4   -0.03    0.36
  11   9  -4    1.32    0.52
 -10  -9   4   14.69    1.25
  10  -9  -4   12.36    1.62
  10   9  -4   13.21    1.15
 -10   9   4   14.71    1.16
  -9  -9   4    0.10    0.32
  -9  -9   4    0.33    0.39
   9  -9  -4   -0.31    0.51
  -9   9   4   -0.47    0.25
   9   9  -4    0.42    0.29
   8  -9  -4   17.33    1.54
  -8  -9   4   18.89    1.38
  -8  -9   4   17.04    1.10
  -8   9   4   18.10    1.14
   8   9  -4   16.39    1.26
  -7  -9   4   42.04    1.98
   7  -9  -4   45.12    2.39
  -7  -9   4   42.55    1.72
  -7   9   4   42.96    1.68
  -7   9   4   44.47    1.55
   7   9  -4   40.66    1.94
   6  -9  -4   -0.44    0.30
  -6  -9   4    0.20    0.36
  -6  -9   4    0.88    0.39
  -6   9   4    0.65    0.34
   6   9  -4    0.66    0.41
  -6   9   4    0.68    0.34
  -5  -9   4    8.76    0.78
  -5  -9   4    9.90    0.97
   5  -9  -4    7.93    1.25
  -5   9   4    9.97    0.75
   5   9  -4    9.20    0.90
  -5   9   4    8.89    0.75
  -4  -9   4   29.46    1.61
   4  -9  -4   31.94    2.01
  -4  -9   4   31.35    1.43
  -4   9   4   31.81    1.23
  -4   9   4   32.86    1.40
   4   9  -4   29.76    1.58
   3  -9  -4    7.85    1.23
  -3  -9   4    7.85    1.01
  -3  -9   4    7.52    0.77
  -3   9   4    8.26    0.74
  -3   9   4    8.40    0.60
   3   9  -4    6.92    0.94
   2  -9  -4   42.85    2.27
  -2  -9   4   43.37    1.88
  -2  -9   4   43.94    1.75
   2   9  -4   44.68    1.87
  -2   9   4   44.46    1.28
  -2   9   4   44.39    1.72
  -1  -9   4   20.05    1.20
   1  -9  -4   21.32    1.61
  -1  -9   4   20.60    1.28
  -1   9   4   20.64    0.79
  -1   9   4   22.56    1.24
   1   9  -4   21.51    1.29
   0  -9   4   28.42    1.52
   0  -9   4   28.27    1.45
   0  -9  -4   26.28    1.80
   0   9   4   26.23    1.37
   0   9  -4   27.94    1.42
   1  -9   4    1.76    0.61
   1  -9   4    2.49    0.59
  -1  -9  -4    1.72    0.75
  -1   9  -4    2.08    0.49
   1   9   4    2.07    0.57
   2  -9   4    7.40    0.95
   2  -9   4    7.43    0.97
  -2  -9  -4    8.25    1.30
  -2   9  -4    6.99    0.72
   2   9   4    6.50    0.86
   3  -9   4   54.91    2.17
   3  -9   4   48.85    2.02
  -3  -9  -4   49.64    2.48
  -3   9  -4   50.75    1.82
   3   9   4   53.14    2.07
   4  -9   4    2.98    0.70
  -4  -9  -4    1.98    0.71
   4  -9   4    2.31    0.64
   4   9   4    2.84    0.67
  -4   9  -4    2.27    0.51
   5  -9   4    1.10    0.54
   5  -9   4    0.89    0.52
  -5  -9  -4    0.67    0.44
   5   9   4    0.82    0.38
  -5   9  -4    1.43    0.43
  -6  -9  -4   75.54    3.10
   6  -9   4   75.74    2.80
   6  -9   4   70.20    2.59
  -6   9  -4   74.20    2.11
   6   9   4   73.24    2.58
  -7  -9  -4    1.36    0.69
   7  -9   4    2.13    0.60
   7   9   4    1.85    0.58
  -7   9  -4    1.92    0.51
  -7   9  -4    1.77    0.44
   8  -9   4    9.38    1.01
  -8  -9  -4    9.00    1.35
   8   9   4    9.30    0.94
  -8   9  -4   10.67    1.01
   9  -9   4   62.83    2.67
  -9  -9  -4   63.75    2.92
  -9   9  -4   62.91    2.49
   9   9   4   59.99    2.43
  10  -9   4    7.63    1.21
 -10  -9  -4    7.90    1.30
  10   9   4    7.14    1.06
 -10   9  -4    6.61    0.99
 -11  -9  -4    2.19    0.82
  11  -9   4    1.60    0.69
 -11   9  -4    2.54    0.69
  11   9   4    1.82    0.66
 -12  -9  -4   11.87    1.62
  12  -9   4   10.88    1.47
 -12   9  -4   10.70    1.34
  12   9   4    9.89    1.26
 -13  -9  -4   15.44    1.55
  13  -9   4   15.52    1.54
 -13   9  -4   16.43    1.40
  13   9   4   13.23    1.21
 -14  -9  -4   -0.69    0.53
  14  -9   4   -0.23    0.56
 -14   9  -4    0.12    0.45
  14   9   4    2.20    0.70
 -15  -9  -4    1.41    0.90
  15  -9   4    0.46    0.70
 -15   9  -4    2.34    0.81
  15   9   4    1.82    0.62
 -16  -9  -4   18.76    1.87
  16  -9   4   18.58    1.81
 -16   9  -4   21.42    1.82
  16   9   4   21.86    1.59
  17  -9   4    2.12    0.74
 -16 -10   4    0.29    0.63
  16 -10  -4    1.09    0.95
  16  10  -4   -0.38    0.52
 -16  10   4   -0.62    0.52
  15 -10  -4    1.88    0.86
 -15 -10   4    1.28    0.70
 -15  10   4    0.13    0.59
  15  10  -4    2.96    0.72
 -14 -10   4    3.91    0.95
  14 -10  -4    4.17    1.12
 -14  10   4    6.97    1.10
  14  10  -4    4.80    1.01
  13 -10  -4    7.55    1.28
 -13 -10   4    6.04    1.12
 -13  10   4    6.47    1.02
  13  10  -4    7.74    1.19
 -12 -10   4   16.15    1.43
  12 -10  -4   19.37    1.72
 -12  10   4   13.61    1.24
  12  10  -4   15.80    1.33
  11 -10  -4    7.49    1.36
 -11 -10   4   10.70    1.35
 -11  10   4    8.90    1.13
  11  10  -4    8.71    1.19
  10 -10  -4   19.38    1.77
 -10 -10   4   21.01    1.54
 -10  10   4   21.23    1.39
  10  10  -4   22.64    1.57
  -9 -10   4    5.88    0.98
   9 -10  -4    3.39    0.99
   9  10  -4    5.11    0.90
  -9  10   4    4.75    0.81
  -8 -10   4   10.90    1.08
   8 -10  -4    8.32    1.34
  -8  10   4    9.11    0.87
   8  10  -4    8.50    1.15
   7 -10  -4    1.53    0.57
  -7 -10   4    0.89    0.57
  -7  10   4    0.83    0.40
   7  10  -4    0.52    0.46
  -6 -10   4    3.06    0.63
  -6 -10   4    2.96    0.75
   6 -10  -4    2.91    0.79
  -6  10   4    2.89    0.56
   6  10  -4    3.12    0.70
  -6  10   4    3.17    0.60
  -5 -10   4    0.41    0.46
  -5 -10   4    0.39    0.34
   5 -10  -4   -0.45    0.42
  -5  10   4    0.21    0.34
  -5  10   4    0.04    0.28
   5  10  -4   -0.16    0.31
   4 -10  -4    7.70    1.30
  -4 -10   4    7.75    0.79
  -4 -10   4    8.64    1.14
  -4  10   4    7.56    0.65
   4  10  -4    6.90    0.98
  -4  10   4    7.42    0.75
  -3 -10   4    7.12    0.87
   3 -10  -4    8.98    1.40
  -3 -10   4    7.26    1.05
   3  10  -4    6.24    0.92
  -3  10   4    7.40    0.58
  -3  10   4    7.13    0.74
  -2 -10   4    7.88    1.07
  -2 -10   4    7.72    0.80
   2 -10  -4    7.96    1.32
   2  10  -4    7.31    0.97
  -2  10   4    6.91    0.90
  -1 -10   4   53.53    2.17
  -1 -10   4   52.51    2.01
   1 -10  -4   50.06    2.60
   1  10  -4   47.70    2.00
  -1  10   4   53.24    2.03
   0 -10  -4   15.79    1.56
   0 -10   4   15.85    1.15
   0 -10   4   19.05    1.32
   0  10   4   17.25    1.20
   0  10  -4   17.42    1.19
   1 -10   4   58.62    2.22
  -1 -10  -4   57.95    2.85
   1 -10   4   58.41    2.31
  -1  10  -4   58.96    2.15
   1  10   4   57.71    2.23
  -2 -10  -4   27.60    1.99
   2 -10   4   24.82    1.55
   2 -10   4   25.60    1.52
  -2  10  -4   24.84    1.36
   2  10   4   24.52    1.47
   3 -10   4    8.77    1.12
   3 -10   4    9.18    1.12
  -3 -10  -4    8.55    1.34
  -3  10  -4   10.18    0.88
   3  10   4    9.18    0.95
   4 -10   4   13.48    1.14
  -4 -10  -4   14.93    1.46
   4 -10   4   13.55    1.18
  -4  10  -4   14.31    1.00
   4  10   4   13.02    1.12
  -5 -10  -4    0.07    0.46
   5 -10   4    0.25    0.43
   5 -10   4    0.16    0.40
  -5  10  -4    0.16    0.35
   5  10   4    0.16    0.36
  -6 -10  -4    1.56    0.77
   6 -10   4    1.11    0.57
  -6  10  -4    1.00    0.45
  -6  10  -4    1.12    0.40
   6  10   4    0.77    0.46
   7 -10   4    0.03    0.42
  -7 -10  -4    0.38    0.59
   7  10   4    0.73    0.52
  -7  10  -4   -0.18    0.29
  -8 -10  -4    5.51    1.10
   8 -10   4    4.56    0.88
   8  10   4    4.53    0.87
  -8  10  -4    3.73    0.78
  -9 -10  -4    3.80    0.93
   9 -10   4    3.45    0.78
   9  10   4    3.10    0.73
  -9  10  -4    2.99    0.72
 -10 -10  -4   10.42    1.55
  10 -10   4   10.94    1.40
 -10  10  -4    8.06    1.12
  10  10   4    8.64    1.18
  11 -10   4   20.13    1.58
 -11 -10  -4   18.09    1.76
  11  10   4   16.39    1.40
 -11  10  -4   14.83    1.32
  12 -10   4   17.32    1.54
 -12 -10  -4   17.98    1.66
  12  10   4   17.99    1.44
 -12  10  -4   18.98    1.52
  13 -10   4   14.75    1.45
 -13 -10  -4   12.25    1.72
  13  10   4   15.69    1.35
 -13  10  -4   15.79    1.41
 -14 -10  -4   13.24    1.87
  14 -10   4   10.94    1.51
 -14  10  -4   13.20    1.64
  14  10   4    8.41    1.29
  15 -10   4    6.04    1.21
 -15 -10  -4    7.24    1.39
  15  10   4    6.22    1.09
 -15  10  -4    6.20    1.24
 -16 -10  -4    1.36    0.85
  16 -10   4    1.28    0.74
  16  10   4    0.58    0.48
  16  11  -4   16.03    1.49
 -16  11   4   12.62    1.61
  15 -11  -4   -0.54    0.66
  15  11  -4    0.36    0.58
 -15  11   4    0.21    0.56
  14 -11  -4    2.39    0.79
 -14  11   4    0.86    0.59
  14  11  -4    1.23    0.56
  13 -11  -4    8.10    1.38
 -13 -11   4    7.03    1.23
 -13  11   4    6.07    1.08
  13  11  -4    7.44    1.23
 -12 -11   4    7.72    1.29
  12 -11  -4    7.55    1.39
  12  11  -4    5.59    1.03
 -12  11   4    6.40    1.04
 -11 -11   4    0.83    0.54
  11 -11  -4   -0.27    0.61
  11  11  -4    0.93    0.47
 -11  11   4   -0.54    0.32
  10 -11  -4    3.39    1.10
 -10 -11   4    2.56    0.76
  10  11  -4    2.22    0.67
 -10  11   4    3.74    0.78
   9 -11  -4   12.97    1.79
  -9 -11   4   12.41    1.25
   9  11  -4    9.34    1.30
  -9  11   4   14.23    1.14
  -8 -11   4    1.70    0.74
   8 -11  -4    2.85    0.83
   8  11  -4    2.80    0.83
  -8  11   4    1.50    0.55
  -7 -11   4    6.74    1.07
   7 -11  -4    6.06    1.11
  -7  11   4    5.18    0.76
   7  11  -4    5.18    0.96
  -6 -11   4   51.29    2.40
   6 -11  -4   49.54    2.75
  -6  11   4   54.37    1.92
   6  11  -4   55.29    2.41
  -6  11   4   54.45    1.97
  -5 -11   4   17.30    1.44
   5 -11  -4   17.42    1.70
  -5  11   4   18.00    1.15
  -5  11   4   18.13    1.04
   5  11  -4   19.92    1.46
   4 -11  -4    7.12    1.31
  -4 -11   4    8.65    1.22
  -4 -11   4    7.53    0.93
  -4  11   4    7.63    0.95
   4  11  -4    7.63    1.09
  -3 -11   4   33.51    1.59
  -3 -11   4   31.72    1.83
   3 -11  -4   32.96    2.22
   3  11  -4   31.17    1.74
  -3  11   4   32.16    1.60
  -2 -11   4    2.01    0.68
  -2 -11   4    1.37    0.47
   2 -11  -4    1.62    0.71
   2  11  -4    1.29    0.52
  -2  11   4    0.64    0.46
  -1 -11   4    2.75    0.61
  -1 -11   4    1.61    0.64
   1 -11  -4    2.84    0.85
   1  11  -4    2.17    0.64
  -1  11   4    2.52    0.64
   0 -11  -4   21.60    1.82
   0 -11   4   20.28    1.42
   0 -11   4   18.48    1.26
   0  11   4   21.10    1.38
   0  11  -4   19.94    1.33
  -1 -11  -4   -0.11    0.65
   1 -11   4    0.92    0.44
   1 -11   4    0.74    0.44
   1  11   4   -0.07    0.37
  -1  11  -4    1.75    0.50
  -2 -11  -4   13.42    1.80
   2 -11   4   10.72    1.04
   2 -11   4   10.17    1.26
  -2  11  -4   11.41    0.98
   2  11   4   10.54    1.01
   3 -11   4    8.69    1.13
  -3 -11  -4    7.07    1.32
   3 -11   4    7.39    1.12
  -3  11  -4    7.57    0.96
   3  11   4    7.30    1.06
   4 -11   4   58.02    2.47
  -4 -11  -4   54.61    2.87
   4 -11   4   55.02    2.42
  -4  11  -4   57.01    2.11
   4  11   4   56.72    2.40
   5 -11   4   33.53    1.91
  -5 -11  -4   36.47    2.34
  -5  11  -4   35.27    1.62
   5  11   4   35.51    1.92
   6 -11   4    0.76    0.43
  -6 -11  -4   -0.33    0.55
  -6  11  -4    0.95    0.45
  -6  11  -4    0.62    0.37
  -7 -11  -4   48.64    2.76
   7 -11   4   47.75    2.35
   7  11   4   50.91    2.39
  -7  11  -4   50.51    2.19
  -8 -11  -4   13.60    1.71
   8 -11   4   10.97    1.17
  -8  11  -4   12.41    1.14
   8  11   4   13.48    1.27
  -9 -11  -4    0.80    0.51
   9 -11   4    0.77    0.56
  -9  11  -4    1.49    0.53
   9  11   4   -0.12    0.35
 -10 -11  -4   21.82    1.92
  10 -11   4   21.86    1.75
  10  11   4   22.79    1.62
 -10  11  -4   24.21    1.65
 -11 -11  -4    0.58    0.63
  11 -11   4    0.88    0.65
  11  11   4    0.44    0.43
 -11  11  -4    0.92    0.56
 -12 -11  -4    1.62    0.66
  12 -11   4    0.55    0.69
  12  11   4    1.22    0.50
 -12  11  -4    0.46    0.46
 -13 -11  -4    8.40    1.59
  13 -11   4    9.97    1.47
  13  11   4    8.72    1.27
 -13  11  -4    9.59    1.37
 -14 -11  -4    1.89    0.80
  14 -11   4    1.11    0.70
  14  11   4    1.21    0.74
 -14  11  -4    3.58    0.95
 -15 -11  -4   16.88    2.19
  15 -11   4   15.99    1.67
  15  11   4   14.47    1.48
 -15  11  -4   15.65    1.52
 -15  12   4    2.97    0.84
  15  12  -4    3.18    0.95
  14 -12  -4    4.66    1.37
  14  12  -4    7.45    1.17
 -14  12   4    6.49    1.10
  13 -12  -4    1.28    0.76
  13  12  -4   -0.76    0.38
 -13  12   4   -0.36    0.59
  12 -12  -4    0.16    0.71
 -12  12   4    0.92    0.56
  12  12  -4    0.00    0.50
  11 -12  -4    2.50    1.06
  11  12  -4    1.48    0.69
 -11  12   4    3.57    0.80
  10 -12  -4    1.74    0.86
 -10  12   4    0.90    0.55
  10  12  -4    0.91    0.61
  -9 -12   4    1.68    0.59
   9 -12  -4    0.78    0.63
  -9  12   4    1.01    0.51
   9  12  -4    0.58    0.61
  -8 -12   4    9.29    1.34
   8 -12  -4    9.24    1.44
   8  12  -4    8.53    1.31
  -7 -12   4    0.25    0.44
   7 -12  -4    1.07    0.58
   7  12  -4    0.73    0.51
   6 -12  -4    0.01    0.60
  -6 -12   4    0.40    0.63
   6  12  -4   -0.67    0.32
   5 -12  -4    1.55    0.83
  -5 -12   4    0.42    0.58
   5  12  -4   -0.04    0.48
  -5  12   4    0.34    0.46
  -4 -12   4   10.41    1.36
   4 -12  -4    8.61    1.50
   4  12  -4    8.38    1.20
  -4  12   4    9.47    0.93
   3 -12  -4    4.28    1.09
  -3 -12   4    6.10    1.11
  -3  12   4    5.22    0.87
   3  12  -4    6.76    1.04
   2 -12  -4    3.40    0.95
  -2 -12   4    5.88    1.02
  -2  12   4    5.55    0.91
   2  12  -4    4.76    0.90
  -1 -12   4   14.32    1.29
  -1 -12   4   13.62    1.13
   1 -12  -4   12.81    1.71
   1  12  -4   12.76    1.15
  -1  12   4   14.64    1.22
   0 -12  -4    0.75    0.75
   0 -12   4    1.08    0.54
   0 -12   4    0.18    0.48
   0  12  -4    0.34    0.42
   0  12   4   -0.05    0.43
   1 -12   4    1.25    0.66
  -1 -12  -4   -0.26    0.54
   1 -12   4    1.20    0.55
   1  12   4    0.39    0.41
  -1  12  -4    1.02    0.49
  -2 -12  -4   13.98    1.87
   2 -12   4   14.09    1.23
   2 -12   4   13.10    1.27
   2  12   4   14.05    1.22
  -2  12  -4   15.03    1.19
   3 -12   4    2.57    0.74
   3 -12   4    2.74    0.72
  -3 -12  -4    2.26    0.89
  -3  12  -4    3.25    0.72
   3  12   4    2.64    0.69
  -4 -12  -4    1.04    0.75
   4 -12   4    2.31    0.69
  -4  12  -4    1.14    0.52
   4  12   4    2.56    0.76
  -5 -12  -4    3.01    1.06
   5 -12   4    5.63    1.04
   5  12   4    2.75    0.75
  -5  12  -4    4.08    0.79
  -5  12  -4    4.93    0.84
   6 -12   4    0.56    0.61
  -6 -12  -4    0.55    0.72
   6  12   4    0.10    0.43
  -6  12  -4    0.00    0.40
  -7 -12  -4    8.43    1.39
   7 -12   4    6.65    1.21
   7  12   4    5.42    1.03
  -7  12  -4    4.90    0.90
  -8 -12  -4    2.31    0.87
   8 -12   4    0.97    0.65
   8  12   4    1.87    0.78
  -8  12  -4    1.82    0.64
   9 -12   4    3.43    0.86
  -9 -12  -4    2.54    1.02
  -9  12  -4    2.11    0.71
   9  12   4    2.09    0.65
 -10 -12  -4    6.40    1.26
  10 -12   4    3.20    0.95
  10  12   4    5.45    1.00
 -10  12  -4    4.94    0.96
 -11 -12  -4    0.56    0.47
  11 -12   4    1.36    0.73
  11  12   4   -0.18    0.41
 -11  12  -4    0.65    0.54
  12 -12   4    0.86    0.63
 -12 -12  -4    1.08    0.78
 -12  12  -4    0.99    0.64
  12  12   4    0.95    0.58
  13 -12   4    1.39    0.75
 -13 -12  -4    3.94    1.05
 -13  12  -4    2.92    0.83
  13  12   4    2.52    0.92
  14 -12   4    0.98    0.69
 -14  12  -4    2.84    0.87
  14  12   4    1.36    0.58
 -14  13   4   -0.33    0.60
  13  13  -4    2.37    0.66
 -13  13   4    1.74    0.74
  12 -13  -4    2.71    1.01
  12  13  -4    1.80    0.76
  11 -13  -4   -0.53    0.48
  11  13  -4   -0.66    0.50
  10 -13  -4    2.59    0.87
  10  13  -4    3.91    1.06
   9 -13  -4    2.92    0.89
   9  13  -4    1.61    0.73
   8 -13  -4    1.99    0.82
   8  13  -4    0.21    0.55
   7 -13  -4   -0.23    0.64
   7  13  -4    0.10    0.39
   6 -13  -4   17.18    1.84
   6  13  -4   15.59    1.45
   5 -13  -4   -0.50    0.73
  -5 -13   4   -0.20    0.60
  -5  13   4    0.21    0.44
   5  13  -4    0.71    0.55
   4 -13  -4    2.60    0.93
  -4 -13   4    0.94    0.66
  -4  13   4    2.23    0.65
   4  13  -4    2.13    0.79
  -3 -13   4    1.94    0.75
   3 -13  -4    2.91    0.95
  -3  13   4    2.64    0.69
   3  13  -4    1.92    0.71
  -2 -13   4    1.46    0.60
   2 -13  -4    1.89    0.87
  -2  13   4    2.57    0.67
   2  13  -4    1.45    0.59
   1 -13  -4    4.15    1.21
  -1 -13   4    6.83    1.15
   1  13  -4    5.94    1.04
  -1  13   4    5.70    0.91
   0 -13   4   10.42    1.42
   0 -13  -4   11.29    1.78
   0  13   4    8.94    1.18
   0  13  -4   10.33    1.31
  -1 -13  -4    0.10    0.68
   1 -13   4   -0.26    0.50
   1  13   4   -0.69    0.35
  -1  13  -4    0.19    0.52
  -2 -13  -4    1.10    0.69
   2 -13   4    0.48    0.51
   2 -13   4    1.02    0.56
   2  13   4    0.29    0.46
  -2  13  -4    0.31    0.46
  -3 -13  -4    7.74    1.44
   3 -13   4    6.78    1.15
   3  13   4    4.47    0.96
  -3  13  -4    4.62    0.89
  -4 -13  -4    3.58    1.15
   4 -13   4    4.76    1.04
  -4  13  -4    3.72    0.81
  -4  13  -4    4.12    0.77
   4  13   4    3.02    0.87
  -5 -13  -4    2.77    1.09
   5 -13   4    3.75    0.98
  -5  13  -4    2.25    0.65
   5  13   4    1.58    0.68
  -5  13  -4    2.93    0.72
  -6 -13  -4    7.91    1.42
   6 -13   4    6.21    1.16
   6  13   4    6.97    1.16
  -6  13  -4    7.72    1.05
  -7 -13  -4    5.63    1.35
   7 -13   4    7.32    1.25
   7  13   4    6.56    1.19
  -7  13  -4    7.96    1.08
  -8 -13  -4   -0.06    0.70
   8 -13   4    0.66    0.53
   8  13   4    0.38    0.65
  -8  13  -4    0.96    0.53
  -9 -13  -4    6.40    1.25
   9 -13   4    5.49    1.06
  -9  13  -4    2.98    0.80
   9  13   4    3.71    0.93
 -10 -13  -4    5.87    1.30
  10 -13   4    3.76    1.03
  10  13   4    4.42    1.01
 -10  13  -4    4.70    0.96
 -11 -13  -4    2.99    1.11
  11 -13   4    1.19    0.81
  11  13   4    0.56    0.67
 -11  13  -4    1.53    0.66
 -12 -13  -4    2.62    0.97
  12 -13   4    6.76    1.27
 -12  13  -4    6.88    1.21
  12  13   4    7.04    1.29
  13 -13   4    8.00    1.35
  10 -14  -4   -0.71    0.76
  10  14  -4   -0.02    0.65
   9 -14  -4    1.32    1.07
   9  14  -4    1.64    0.80
   8 -14  -4   19.30    2.05
   8  14  -4   20.93    1.77
   7 -14  -4   -0.36    0.67
   7  14  -4    1.04    0.43
   6 -14  -4    1.39    0.87
   6  14  -4    0.33    0.41
   5 -14  -4    5.32    1.23
   5  14  -4    6.04    1.11
   4 -14  -4   17.81    2.20
   4  14  -4   16.50    1.53
  -4  14   4   15.67    1.29
   3 -14  -4    1.67    0.93
   3  14  -4    1.08    0.64
  -3  14   4    1.57    0.54
   2 -14  -4    0.99    0.92
  -2  14   4    1.48    0.66
   2  14  -4    1.46    0.69
   1 -14  -4    5.21    1.34
  -1  14   4    6.20    1.07
   1  14  -4    3.62    0.84
   0 -14  -4    0.94    0.73
   0  14  -4   -0.11    0.44
   0  14   4   -0.01    0.45
   1 -14   4   -0.07    0.64
  -1 -14  -4   -0.27    0.40
  -1  14  -4   -0.74    0.43
   1  14   4   -0.27    0.47
   2 -14   4   15.80    1.47
  -2 -14  -4   14.61    2.03
   2  14   4   15.78    1.45
  -2  14  -4   14.60    1.32
   3 -14   4    4.43    1.00
  -3 -14  -4    4.01    1.30
   3  14   4    3.74    0.96
  -3  14  -4    4.02    0.83
  -4 -14  -4    2.18    1.00
   4 -14   4    3.56    0.94
   4  14   4    3.67    0.97
  -4  14  -4    4.52    0.87
   5 -14   4    3.13    0.99
  -5 -14  -4    2.82    0.95
   5  14   4    3.20    0.83
   6 -14   4    1.62    0.78
  -6 -14  -4    0.92    0.89
  -6  14  -4    1.43    0.64
   6  14   4    0.60    0.52
   7 -14   4    0.87    0.67
  -7 -14  -4    1.40    0.82
   7  14   4    0.42    0.55
  -7  14  -4    0.12    0.48
   8 -14   4   -0.40    0.54
  -8 -14  -4   -0.51    0.44
  -8  14  -4    0.38    0.52
   8  14   4   -0.41    0.62
   9 -14   4    6.72    1.25
  -9 -14  -4    6.25    1.50
  -9  14  -4    6.16    1.10
   9  14   4    6.09    1.25
 -10 -14  -4    2.35    0.96
  10 -14   4    2.33    0.98
  10  14   4    0.64    0.69
 -10  14  -4    1.86    0.70
  11 -14   4    0.44    0.78
 -11  14  -4    1.21    0.68
   8 -15  -4    0.42    0.79
   8  15  -4    3.66    0.92
   7 -15  -4   13.90    2.04
   7  15  -4   14.76    1.50
   6 -15  -4    1.40    0.98
   6  15  -4    2.54    0.84
   5 -15  -4    6.59    1.57
   5  15  -4    7.06    1.23
   4 -15  -4   12.44    2.06
   4  15  -4   14.12    1.42
   3 -15  -4    1.13    0.86
  -3  15   4    0.40    0.55
   3  15  -4    0.43    0.46
   2 -15  -4   12.52    1.88
   2  15  -4   14.46    1.41
  -2  15   4   14.78    1.34
   1 -15  -4    5.02    1.24
   1  15  -4    3.19    0.86
  -1  15   4    1.75    0.68
   0 -15  -4    3.40    1.10
   0  15  -4    2.14    0.70
   0  15   4    1.70    0.67
  -1 -15  -4    1.19    1.04
   1  15   4    2.22    0.74
  -1  15  -4    3.85    0.84
  -2 -15  -4    6.47    1.42
  -2  15  -4    4.71    0.97
   2  15   4    6.21    1.09
  -3 -15  -4   12.41    1.90
  -3  15  -4   12.61    1.29
   3  15   4   10.57    1.38
  -4 -15  -4    0.88    1.01
   4  15   4    3.15    0.76
  -5 -15  -4    5.12    1.44
   5  15   4    3.92    0.93
  -6 -15  -4   14.67    2.06
   6  15   4   15.01    1.53
  -7 -15  -4    1.55    1.06
   7  15   4    2.59    0.97
  -8 -15  -4    1.98    1.10
   5 -16  -4    0.68    0.75
   4 -16  -4    1.79    0.99
   4  16  -4    2.64    0.89
   3 -16  -4    0.08    0.95
   3  16  -4    1.72    0.66
   2 -16  -4    9.24    1.82
  -2  16   4    9.28    1.32
   2  16  -4    7.95    1.29
   1 -16  -4    0.43    0.87
  -1  16   4    0.92    0.64
   1  16  -4   -0.11    0.50
   0 -16  -4   17.27    2.24
   0  16   4   20.35    1.64
   0  16  -4   18.97    1.60
  -1 -16  -4   25.39    2.35
  -1  16  -4   22.33    1.69
   1  16   4   21.86    1.75
  -2 -16  -4    0.39    1.02
   2  16   4    1.04    0.72
  -2  16  -4    1.49    0.68
  -3 -16  -4    6.41    1.50
   3  16   4    6.09    1.24
  -4 -16  -4    4.09    1.24
   4  16   4    4.49    1.12
 -21   0   5   -0.31    0.57
  21   0  -5    1.81    0.74
 -20   0   5    1.05    0.65
  20   0  -5   -0.98    0.50
 -19   0   5   -0.41    0.46
  19   0  -5   -0.30    0.48
  18   0  -5    0.29    0.63
 -18   0   5    0.14    0.54
 -17   0   5   -0.30    0.35
  17   0  -5    0.15    0.46
  16   0  -5    0.17    0.59
 -16   0   5    0.39    0.46
 -15   0   5    0.71    0.52
  15   0  -5    1.09    0.52
  14   0  -5    0.02    0.38
 -14   0   5   -0.33    0.32
  13   0  -5    0.39    0.47
 -13   0   5    0.24    0.40
  12   0  -5    0.38    0.42
 -12   0   5    0.35    0.36
  11   0  -5    0.36    0.35
  11   0  -5    0.53    0.22
 -11   0   5    0.12    0.29
  10   0  -5   -0.34    0.23
 -10   0   5    0.11    0.31
  10   0  -5    0.59    0.23
  -9   0   5    0.04    0.28
   9   0  -5   -0.01    0.24
   9   0  -5    0.15    0.15
  -8   0   5    0.13    0.25
   8   0  -5   -0.17    0.24
   8   0  -5    0.12    0.18
   7   0  -5    0.16    0.26
  -7   0   5   -0.06    0.19
   7   0  -5    0.43    0.20
  -6   0   5   -0.03    0.19
   6   0  -5   -0.05    0.18
   6   0  -5    0.58    0.19
   5   0  -5    0.69    0.19
  -5   0   5   -0.14    0.19
   5   0  -5   -0.04    0.19
   4   0  -5    0.09    0.14
   4   0  -5    0.01    0.13
  -4   0   5   -0.12    0.14
   3   0  -5    0.05    0.15
  -3   0   5    0.08    0.20
   3   0  -5    0.02    0.12
  -2   0   5    0.54    0.22
   2   0  -5    0.58    0.21
   2   0  -5    0.05    0.11
   1   0  -5   -0.06    0.11
  -1   0   5    0.14    0.16
  -1   0   5    0.08    0.15
   0   0   5    0.40    0.23
   0   0  -5    0.75    0.19
   1   0   5    0.25    0.17
   1   0   5    0.18    0.16
  -1   0  -5    0.16    0.11
   2   0   5    0.04    0.16
   2   0   5    0.46    0.16
   2   0   5    0.35    0.14
   3   0   5    0.08    0.12
   3   0   5    0.03    0.15
   3   0   5    0.24    0.16
   4   0   5    0.39    0.18
   4   0   5    0.08    0.16
   4   0   5    0.27    0.25
   5   0   5    0.23    0.22
   5   0   5    0.16    0.21
   5   0   5    0.02    0.21
   6   0   5    0.28    0.16
   6   0   5    0.96    0.26
   6   0   5    0.09    0.18
   7   0   5    0.94    0.34
  -7   0  -5    0.62    0.24
   7   0   5    0.09    0.16
   8   0   5    0.27    0.19
   8   0   5   -0.02    0.37
  -8   0  -5   -0.07    0.18
   9   0   5    0.16    0.22
   9   0   5    0.28    0.37
 -10   0  -5   -0.16    0.18
  10   0   5    0.24    0.28
  10   0   5    0.02    0.28
  11   0   5    0.50    0.25
  11   0   5    0.94    0.38
 -11   0  -5    0.39    0.28
 -12   0  -5    0.27    0.29
  12   0   5    0.40    0.36
 -13   0  -5   -0.01    0.36
  13   0   5    0.06    0.48
  14   0   5    0.72    0.64
 -14   0  -5    0.58    0.41
 -15   0  -5    0.13    0.40
  15   0   5    1.10    0.73
  16   0   5    1.59    0.78
 -17   0  -5    0.24    0.41
  17   0   5    0.51    0.59
  18   0   5    0.35    0.58
 -18   0  -5    0.10    0.47
  19   0   5    0.66    0.51
 -19   0  -5   -0.64    0.39
 -20   0  -5   -0.73    0.48
  20   0   5    0.03    0.49
 -21  -1   5    8.17    1.41
  21  -1  -5    6.24    1.36
  21   1  -5    7.31    1.52
 -21   1   5    7.66    1.35
  20  -1  -5    6.75    1.36
 -20  -1   5    3.58    0.96
 -20   1   5    5.37    1.14
  20   1  -5    6.06    1.31
  19  -1  -5    0.07    0.62
 -19  -1   5    0.10    0.53
 -19   1   5   -0.20    0.44
  19   1  -5    1.05    0.56
 -18  -1   5    4.59    0.96
  18  -1  -5    5.79    1.18
 -18   1   5    5.49    1.03
  18   1  -5    3.83    1.02
  17  -1  -5    2.99    0.84
 -17  -1   5    2.93    0.81
 -17   1   5    3.04    0.81
  17   1  -5    1.20    0.65
  16  -1  -5   28.87    1.98
 -16  -1   5   25.87    1.73
  16   1  -5   26.05    1.89
 -16   1   5   26.28    1.76
 -15  -1   5    0.60    0.49
  15  -1  -5    0.59    0.44
 -15   1   5    0.08    0.48
  15   1  -5    1.12    0.56
 -14  -1   5    0.60    0.48
  14  -1  -5    1.10    0.51
  14   1  -5   -0.42    0.32
 -14   1   5    1.06    0.57
  13  -1  -5   36.50    1.99
 -13  -1   5   35.82    1.81
 -13   1   5   38.79    1.92
  13   1  -5   38.89    2.00
  12  -1  -5   -0.08    0.32
 -12  -1   5    0.39    0.33
 -12   1   5    0.41    0.38
  12   1  -5    0.40    0.25
  12   1  -5   -0.17    0.28
 -11  -1   5    3.21    0.62
  11  -1  -5    3.27    0.66
 -11   1   5    3.20    0.62
  11   1  -5    2.14    0.59
  11   1  -5    3.69    0.45
  10  -1  -5   89.24    1.68
  10  -1  -5   92.51    2.78
 -10  -1   5   91.25    2.64
  10   1  -5   90.07    2.69
 -10   1   5   91.74    2.65
  10   1  -5   87.63    1.98
   9  -1  -5    2.43    0.34
   9  -1  -5    2.30    0.54
  -9  -1   5    2.06    0.50
   9   1  -5    2.43    0.51
   9   1  -5    2.99    0.45
  -9   1   5    1.86    0.47
   8  -1  -5    6.23    0.42
  -8  -1   5    5.60    0.71
   8  -1  -5    5.69    0.73
  -8   1   5    6.13    0.63
   8   1  -5    5.63    0.71
   8   1  -5    6.70    0.52
   7  -1  -5  173.61    2.82
   7  -1  -5  178.06    3.58
  -7  -1   5  169.67    3.51
  -7   1   5  172.56    3.46
   7   1  -5  168.37    3.02
   7   1  -5  172.24    3.40
   6  -1  -5   31.68    0.97
   6  -1  -5   30.45    1.23
  -6  -1   5   31.00    1.27
   6   1  -5   29.72    1.05
   6   1  -5   31.05    1.15
  -6   1   5   30.67    1.21
  -5  -1   5    0.57    0.27
   5  -1  -5    0.59    0.24
   5  -1  -5    0.63    0.19
  -5   1   5    0.46    0.25
   5   1  -5    1.08    0.28
   5   1  -5    0.68    0.23
   4  -1  -5    0.69    0.21
  -4  -1   5    0.48    0.23
   4  -1  -5    0.60    0.22
   4   1  -5    0.83    0.24
  -4   1   5    0.80    0.26
   4   1  -5    0.76    0.21
  -3  -1   5  196.42    3.61
   3  -1  -5  198.38    3.23
  -3   1   5  196.15    3.12
   3   1  -5  198.10    3.30
   3   1  -5  194.27    2.83
   2  -1  -5    3.68    0.35
  -2  -1   5    3.38    0.49
  -2  -1   5    4.63    0.23
  -2   1   5    3.84    0.39
   2   1  -5    4.27    0.41
  -2   1   5    3.53    0.35
   2   1  -5    3.72    0.21
  -1  -1   5   59.22    1.63
   1  -1  -5   59.84    1.38
  -1   1   5   61.81    1.44
   1   1  -5   61.68    1.52
  -1   1   5   60.17    1.50
   0  -1   5  111.27    2.33
   0  -1  -5  111.99    2.11
   0   1  -5  115.95    1.58
   0   1   5  117.12    2.17
   0   1  -5  112.46    2.20
   0   1  -5  112.78    1.59
   0   1   5  112.21    2.18
  -1  -1  -5    0.96    0.25
   1  -1   5    1.01    0.29
   1  -1   5    1.69    0.19
  -1   1  -5    1.32    0.28
   1   1   5    0.70    0.23
   1   1   5    0.65    0.23
   2  -1   5   13.14    0.56
  -2  -1  -5   13.14    0.68
   2  -1   5   13.71    0.69
   2  -1   5   14.15    0.66
   2   1   5   13.15    0.58
   2   1   5   12.03    0.62
   3  -1   5  536.39    7.19
   3  -1   5  532.35    7.09
   3  -1   5  526.27    7.44
   3   1   5  544.21    7.07
   3   1   5  545.09    7.58
   3   1   5  537.11    7.14
   4  -1   5   22.22    0.93
   4  -1   5   22.67    0.87
   4  -1   5   22.59    0.98
   4   1   5   23.85    1.07
   4   1   5   22.76    0.89
   4   1   5   23.65    0.84
   5  -1   5   36.46    1.14
   5  -1   5   36.77    1.33
   5  -1   5   37.47    1.33
   5   1   5   36.81    1.18
   5   1   5   35.82    1.18
   5   1   5   37.05    1.43
   6  -1   5   89.81    2.34
   6  -1   5   90.16    1.94
   6  -1   5   92.37    2.33
  -6  -1  -5   89.90    1.91
   6   1   5   90.25    2.03
   6   1   5   91.68    2.50
  -7  -1  -5  176.73    3.11
   7  -1   5  169.30    3.00
   7  -1   5  179.75    3.65
   7  -1   5  176.46    3.74
   7   1   5  172.81    3.15
   7   1   5  176.99    3.90
  -8  -1  -5   55.43    1.55
   8  -1   5   53.34    1.44
   8  -1   5   54.02    2.01
  -8   1  -5   54.31    1.70
   8   1   5   54.81    2.09
   8   1   5   53.21    1.54
   9  -1   5   27.93    1.02
  -9  -1  -5   26.93    1.11
   9  -1   5   27.16    1.49
   9   1   5   27.84    1.54
  -9   1  -5   29.57    1.27
   9   1   5   28.99    1.13
  10  -1   5   41.32    1.26
 -10  -1  -5   40.95    1.46
  10  -1   5   41.76    1.93
 -10   1  -5   40.28    1.57
  10   1   5   41.96    1.40
  10   1   5   43.35    2.02
  11  -1   5    1.87    0.54
  11  -1   5    3.59    0.48
 -11  -1  -5    2.25    0.45
  11   1   5    2.11    0.57
 -11   1  -5    2.20    0.50
  11   1   5    2.32    0.45
  12  -1   5   16.02    1.33
 -12  -1  -5   17.76    1.05
  12   1   5   18.04    1.40
  12   1   5   19.70    0.97
 -12   1  -5   16.67    1.08
 -13  -1  -5   74.24    2.31
  13  -1   5   77.36    3.08
  13   1   5   77.44    3.13
 -13   1  -5   72.30    2.42
  14  -1   5    7.09    1.20
 -14  -1  -5    8.01    0.82
  14   1   5    8.52    1.39
 -14   1  -5    7.25    0.96
  15  -1   5    2.48    0.89
 -15  -1  -5    3.07    0.64
 -15   1  -5    2.82    0.66
  15   1   5    3.47    0.96
 -16  -1  -5   34.02    1.74
  16  -1   5   36.85    2.39
 -16   1  -5   34.84    1.85
  16   1   5   37.76    2.44
  17  -1   5   -0.06    0.55
 -17  -1  -5    0.81    0.50
 -17   1  -5    1.05    0.53
  17   1   5    1.20    0.64
  18  -1   5   11.38    1.71
 -18  -1  -5   10.18    1.08
  18   1   5    7.47    1.30
 -18   1  -5    9.14    1.24
 -19  -1  -5    3.81    0.89
  19  -1   5    5.00    1.13
  19   1   5    5.79    1.12
 -19   1  -5    3.90    0.88
  20  -1   5    2.78    0.85
 -20   1  -5    1.78    0.73
 -21  -2   5    6.34    1.25
  21   2  -5    7.14    1.39
 -20  -2   5   -0.68    0.52
  20  -2  -5    0.08    0.59
  20   2  -5    0.68    0.67
 -20   2   5    1.06    0.66
 -19  -2   5    1.97    0.82
  19  -2  -5    2.03    0.93
 -19   2   5    3.08    0.89
  19   2  -5    3.88    1.09
  18  -2  -5   24.03    1.93
 -18  -2   5   20.84    1.71
 -18   2   5   21.29    1.71
  18   2  -5   22.92    1.92
  17  -2  -5    1.42    0.68
 -17  -2   5    1.73    0.71
 -17   2   5    0.70    0.61
  17   2  -5    0.96    0.67
 -16  -2   5   22.18    1.60
  16  -2  -5   19.28    1.66
 -16   2   5   18.30    1.47
  16   2  -5   20.64    1.66
 -15  -2   5   29.02    1.78
  15  -2  -5   28.95    1.90
 -15   2   5   28.59    1.77
  15   2  -5   29.52    1.91
 -14  -2   5    1.60    0.61
  14  -2  -5    1.35    0.63
  14   2  -5    0.58    0.50
 -14   2   5    0.62    0.48
  13  -2  -5   12.88    1.25
 -13  -2   5   13.40    1.14
  13   2  -5   13.44    1.23
  13   2  -5   14.19    0.83
 -13   2   5   15.53    1.20
 -12  -2   5   -0.12    0.27
  12  -2  -5    0.30    0.39
  12   2  -5    0.74    0.29
  12   2  -5    0.42    0.43
 -12   2   5    0.89    0.39
  11  -2  -5    7.20    0.97
 -11  -2   5    6.97    0.90
  11   2  -5    6.89    0.59
 -11   2   5    5.74    0.86
  11   2  -5    7.43    0.99
  10  -2  -5    0.38    0.35
 -10  -2   5    0.08    0.29
  10  -2  -5    0.75    0.16
 -10   2   5    0.08    0.30
  10   2  -5   -0.15    0.20
  10   2  -5    0.23    0.29
   9  -2  -5    3.62    0.66
   9  -2  -5    4.13    0.31
  -9  -2   5    3.83    0.64
   9   2  -5    4.89    0.72
  -9   2   5    3.58    0.59
   9   2  -5    4.59    0.46
  -8  -2   5   12.60    0.92
   8  -2  -5   14.09    0.59
   8  -2  -5   13.36    0.96
   8   2  -5   13.46    0.89
   8   2  -5   12.87    0.74
  -8   2   5   12.82    0.88
   7  -2  -5   22.03    1.16
  -7  -2   5   22.37    1.16
   7  -2  -5   23.30    0.78
  -7   2   5   24.32    1.11
   7   2  -5   23.15    0.99
   7   2  -5   23.76    1.09
   6  -2  -5   41.48    1.09
  -6  -2   5   42.14    1.57
   6  -2  -5   42.02    1.53
   6   2  -5   42.42    1.36
   6   2  -5   40.94    1.34
  -6   2   5   43.58    1.45
   5  -2  -5  174.13    3.40
  -5  -2   5  182.13    3.60
  -5   2   5  173.10    2.83
   5   2  -5  176.89    3.04
  -5   2   5  173.62    3.25
   5   2  -5  172.09    3.16
  -4  -2   5   52.18    1.68
   4  -2  -5   52.33    1.56
   4   2  -5   53.54    1.49
   4   2  -5   50.41    1.23
  -4   2   5   48.98    1.41
  -4   2   5   52.10    1.28
  -3  -2   5  128.60    2.80
   3  -2  -5  127.73    2.57
   3   2  -5  120.22    1.98
   3   2  -5  121.97    2.49
  -3   2   5  121.93    2.37
  -3   2   5  125.72    2.26
   2  -2  -5   98.17    2.13
  -2  -2   5   95.01    2.31
  -2  -2   5  103.25    1.40
   2   2  -5  101.64    2.17
  -2   2   5   96.57    1.96
  -2   2   5   92.48    1.90
  -1  -2   5    9.74    0.67
   1  -2  -5    9.64    0.62
  -1   2   5    9.50    0.53
   1   2  -5    9.46    0.58
  -1   2   5    8.88    0.53
   0  -2  -5   28.30    1.06
   0  -2   5   28.83    1.09
   0   2   5   27.53    0.89
   0   2  -5   28.67    1.03
   0   2   5   29.22    0.97
  -1  -2  -5   -0.13    0.17
   1  -2   5   -0.11    0.17
   1   2   5    0.32    0.19
   1   2   5   -0.11    0.11
  -1   2  -5   -0.18    0.10
  -1   2  -5    0.16    0.20
   2  -2   5   44.50    1.06
   2  -2   5   43.07    1.38
  -2  -2  -5   44.26    1.43
   2   2   5   45.50    1.02
   2   2   5   45.16    1.29
  -2   2  -5   45.93    1.33
   3  -2   5   -0.03    0.13
   3  -2   5    0.59    0.16
  -3  -2  -5    0.20    0.20
  -3   2  -5    0.04    0.16
   3   2   5    0.33    0.16
   3   2   5   -0.03    0.11
   4  -2   5   69.45    1.74
   4  -2   5   73.76    1.98
   4   2   5   72.68    1.50
   4   2   5   71.56    1.76
  -4   2  -5   70.22    1.69
   5  -2   5  121.91    2.64
   5  -2   5  121.59    2.80
   5   2   5  124.86    2.98
  -5   2  -5  122.35    2.37
   5   2   5  121.46    2.50
   6  -2   5  129.97    2.93
   6  -2   5  128.26    3.00
  -6  -2  -5  130.00    2.32
   6   2   5  130.06    3.17
  -6   2  -5  132.16    2.50
   6   2   5  131.18    2.66
   7  -2   5   57.53    1.91
  -7  -2  -5   57.96    1.44
   7  -2   5   55.92    1.92
   7   2   5   58.57    1.65
   7   2   5   57.55    2.09
  -7   2  -5   55.73    1.49
  -8  -2  -5   18.65    0.82
   8  -2   5   19.04    1.17
   8   2   5   18.34    1.24
  -8   2  -5   17.56    0.81
   8   2   5   17.63    0.90
  -8   2  -5   19.77    1.05
   9  -2   5   39.99    1.79
  -9  -2  -5   39.26    1.30
  -9   2  -5   41.56    1.27
  -9   2  -5   41.37    1.59
   9   2   5   40.43    1.42
   9   2   5   40.64    1.93
 -10  -2  -5    2.68    0.46
  10  -2   5    2.44    0.62
  10   2   5    1.78    0.56
 -10   2  -5    2.49    0.40
  10   2   5    3.14    0.48
 -10   2  -5    1.57    0.41
 -11  -2  -5    5.43    0.58
  11  -2   5    6.42    0.95
  11   2   5    6.11    0.98
 -11   2  -5    5.98    0.52
 -11   2  -5    6.11    0.80
  11   2   5    7.60    0.64
  12  -2   5   13.73    1.25
 -12  -2  -5   13.57    0.92
 -12   2  -5   12.94    1.03
  12   2   5   13.07    0.87
  12   2   5   13.05    1.23
 -13  -2  -5    3.08    0.59
  13  -2   5    2.14    0.73
  13   2   5    3.46    0.87
 -13   2  -5    3.98    0.75
  13   2   5    4.53    0.63
  14  -2   5   -0.56    0.33
 -14  -2  -5    0.43    0.37
  14   2   5   -0.41    0.47
 -14   2  -5    0.47    0.38
 -15  -2  -5   12.20    1.01
  15  -2   5   11.36    1.58
 -15   2  -5   10.85    1.07
  15   2   5   12.97    1.71
 -16  -2  -5   15.03    1.16
  16  -2   5   15.70    1.62
 -16   2  -5   16.45    1.31
  16   2   5   16.77    1.68
  17  -2   5    4.53    1.09
 -17  -2  -5    6.92    1.01
 -17   2  -5    5.82    1.02
  17   2   5    7.67    1.31
  18  -2   5   14.28    1.89
 -18   2  -5   15.25    1.37
  18   2   5   15.69    1.64
  19  -2   5    7.72    1.50
 -19   2  -5    6.66    1.13
  19   2   5    7.48    1.34
  20  -2   5    4.72    1.31
 -20   2  -5    3.45    0.91
 -21  -3   5    4.48    1.12
  21   3  -5    6.27    1.40
 -20  -3   5    1.75    0.80
  20  -3  -5    2.70    0.81
 -20   3   5    2.47    0.93
  20   3  -5    2.23    0.95
  19  -3  -5   17.16    1.75
 -19  -3   5   17.65    1.67
 -19   3   5   19.32    1.75
  19   3  -5   17.28    1.76
 -18  -3   5   -0.63    0.44
  18  -3  -5    0.21    0.50
  18   3  -5    0.85    0.62
 -18   3   5    0.29    0.57
  17  -3  -5    2.49    0.87
 -17  -3   5    1.51    0.71
  17   3  -5    2.13    0.85
 -17   3   5    2.24    0.72
  16  -3  -5    6.61    1.18
 -16  -3   5    5.70    1.04
  16   3  -5    7.27    1.16
 -16   3   5    6.67    1.04
  15  -3  -5   12.44    1.28
 -15  -3   5   10.84    1.14
  15   3  -5   12.05    1.49
 -15   3   5   11.16    1.14
 -14  -3   5   17.01    1.34
  14  -3  -5   16.86    1.46
  14   3  -5   19.19    1.50
 -14   3   5   16.54    1.33
  13  -3  -5    4.01    0.89
 -13  -3   5    3.79    0.78
  13   3  -5    3.90    0.56
  13   3  -5    3.59    0.80
 -13   3   5    4.16    0.75
 -12  -3   5   77.67    2.65
  12  -3  -5   74.46    2.80
  12   3  -5   74.17    2.07
 -12   3   5   77.31    2.62
  12   3  -5   75.89    2.73
 -11  -3   5   58.01    2.20
  11  -3  -5   56.94    2.34
  11   3  -5   61.69    2.32
  11   3  -5   58.57    1.79
 -11   3   5   58.11    2.17
  10  -3  -5    3.38    0.73
 -10  -3   5    4.59    0.77
 -10   3   5    5.51    0.77
  10   3  -5    5.23    0.62
  10   3  -5    5.74    0.82
  -9  -3   5   69.14    2.28
   9  -3  -5   66.74    2.38
   9  -3  -5   67.73    1.28
   9   3  -5   66.07    1.89
   9   3  -5   71.44    2.26
  -9   3   5   66.23    2.14
  -8  -3   5   22.57    1.23
   8  -3  -5   23.52    0.73
   8  -3  -5   22.39    1.28
  -8   3   5   22.73    1.17
   8   3  -5   23.58    1.06
   8   3  -5   24.48    1.23
   7  -3  -5   35.01    0.97
   7  -3  -5   36.80    1.57
  -7  -3   5   36.03    1.53
  -7   3   5   35.44    1.37
   7   3  -5   36.48    1.32
   7   3  -5   36.34    1.39
  -6  -3   5   56.27    1.90
   6  -3  -5   59.16    1.94
   6   3  -5   57.33    1.69
  -6   3   5   56.75    1.32
  -6   3   5   55.43    1.65
   6   3  -5   54.27    1.63
  -5  -3   5    8.82    0.73
   5  -3  -5    9.44    0.74
  -5   3   5    8.75    0.51
   5   3  -5    8.19    0.63
  -5   3   5    8.61    0.62
   5   3  -5    9.56    0.60
   4  -3  -5  112.73    2.65
  -4  -3   5  109.49    2.69
   4   3  -5  109.16    2.11
  -4   3   5  112.96    2.31
  -4   3   5  106.72    2.05
   4   3  -5  110.97    2.43
   3  -3  -5   13.61    0.85
  -3  -3   5   14.49    0.89
  -3  -3   5   14.03    0.56
  -3   3   5   15.06    0.70
   3   3  -5   14.48    0.81
  -3   3   5   14.16    0.65
  -2  -3   5  104.81    2.51
  -2  -3   5  108.50    1.66
   2  -3  -5  105.50    2.47
  -2  -3   5  105.57    1.69
  -2   3   5  108.46    2.04
   2   3  -5  105.07    2.33
  -2   3   5  105.78    2.09
   1  -3  -5  811.02   10.99
  -1  -3   5  816.74    9.76
  -1  -3   5  815.76   10.99
  -1   3   5  798.08   10.30
   1   3  -5  825.56   10.57
  -1   3   5  822.10   10.23
   0  -3  -5   16.97    0.95
   0  -3   5   17.07    0.92
   0  -3   5   15.20    0.50
   0   3  -5   14.39    0.51
   0   3   5   16.04    0.76
   0   3  -5   16.64    0.85
   0   3   5   16.73    0.64
   1  -3   5  271.50    3.67
  -1  -3  -5  256.87    4.56
   1  -3   5  266.84    4.51
  -1   3  -5  261.67    4.25
   1   3   5  269.10    4.19
   1   3   5  270.64    3.68
   2  -3   5  132.89    2.82
   2  -3   5  128.81    2.24
   2   3   5  129.24    1.92
  -2   3  -5  131.03    2.59
   2   3   5  127.45    2.56
   3  -3   5   37.00    1.38
  -3  -3  -5   34.69    1.41
   3  -3   5   36.53    1.09
   3   3   5   34.87    1.21
   3   3   5   35.51    0.79
  -3   3  -5   36.66    1.21
  -4  -3  -5   92.53    2.49
   4  -3   5   93.76    2.40
   4  -3   5   91.41    2.08
   4   3   5   91.08    2.15
  -4   3  -5   90.42    2.05
  -5  -3  -5    7.25    0.36
  -5  -3  -5    7.45    0.73
   5  -3   5    8.05    0.66
   5  -3   5    6.78    0.71
  -5   3  -5    7.09    0.54
   5   3   5    6.72    0.59
   6  -3   5    3.91    0.62
  -6  -3  -5    3.48    0.30
   6  -3   5    4.65    0.61
  -6   3  -5    4.20    0.50
   6   3   5    4.45    0.67
   6   3   5    4.05    0.54
   7  -3   5   21.63    1.14
   7  -3   5   20.66    1.18
  -7  -3  -5   20.67    0.76
  -7   3  -5   19.33    0.86
   7   3   5   18.65    1.23
   7   3   5   18.74    0.96
  -8  -3  -5    0.42    0.21
   8  -3   5    0.62    0.38
  -8   3  -5    0.27    0.25
   8   3   5    0.00    0.34
   8   3   5    0.24    0.26
  -8   3  -5    0.56    0.25
  -9  -3  -5  104.58    2.21
   9  -3   5  106.12    3.07
  -9   3  -5  101.02    2.15
   9   3   5  100.77    3.23
  -9   3  -5  106.58    2.81
   9   3   5  102.18    2.55
 -10  -3  -5    0.09    0.21
  10  -3   5    0.55    0.42
 -10   3  -5    0.42    0.24
 -10   3  -5    0.66    0.32
  10   3   5    0.49    0.40
  10   3   5    0.50    0.35
 -11  -3  -5   31.12    1.24
  11  -3   5   31.31    1.75
 -11   3  -5   32.29    1.58
  11   3   5   28.52    1.78
  11   3   5   31.33    1.38
 -12  -3  -5  138.51    3.07
  12  -3   5  138.89    4.05
  12   3   5  135.21    4.20
 -12   3  -5  140.16    3.63
  12   3   5  137.98    3.19
  13  -3   5    1.01    0.48
 -13  -3  -5    1.35    0.43
  13   3   5    1.00    0.45
 -13   3  -5    0.54    0.41
  13   3   5    0.47    0.55
 -14  -3  -5   10.60    0.89
  14  -3   5   12.35    1.28
  14   3   5   10.25    1.47
 -14   3  -5    8.61    1.10
  15  -3   5   31.60    2.11
 -15  -3  -5   33.60    1.59
 -15   3  -5   31.90    1.79
  15   3   5   32.51    2.25
  16  -3   5    9.47    1.51
  16   3   5    8.27    1.38
 -16   3  -5    8.12    1.12
  17  -3   5    7.25    1.42
 -17   3  -5    7.26    1.11
  17   3   5    7.24    1.25
  18  -3   5   11.11    1.73
 -18   3  -5   10.23    1.36
  18   3   5   10.73    1.59
  19  -3   5    2.58    1.06
 -19   3  -5    2.31    0.79
  19   3   5    1.47    0.93
 -20   3  -5    1.01    0.64
 -20  -4   5    9.14    1.52
  20  -4  -5    9.04    1.49
 -20   4   5   10.37    1.59
  20   4  -5    7.46    1.32
  19  -4  -5    9.92    1.66
 -19  -4   5    7.35    1.31
  19   4  -5    7.81    1.37
 -19   4   5    7.35    1.30
 -18  -4   5   -0.03    0.55
  18  -4  -5    0.74    0.55
  18   4  -5    0.09    0.63
 -18   4   5   -0.79    0.38
 -17  -4   5   11.05    1.44
  17  -4  -5   10.34    1.53
 -17   4   5    9.85    1.30
  17   4  -5   11.90    1.54
  16  -4  -5    0.87    0.58
 -16  -4   5    1.93    0.66
 -16   4   5    0.88    0.58
  16   4  -5    1.72    0.70
 -15  -4   5    7.10    1.10
  15  -4  -5    4.48    0.96
  15   4  -5    5.62    1.00
 -15   4   5    4.20    0.87
 -14  -4   5   12.42    1.19
  14  -4  -5   12.83    1.30
 -14   4   5   10.23    1.06
  14   4  -5   13.61    1.29
  14   4  -5   11.70    0.91
 -13  -4   5    0.17    0.38
  13  -4  -5   -0.33    0.33
 -13   4   5    0.07    0.39
  13   4  -5    0.26    0.35
  13   4  -5    0.14    0.43
 -12  -4   5    1.95    0.58
  12  -4  -5    2.09    0.65
 -12   4   5    1.65    0.61
  12   4  -5    2.24    0.63
  12   4  -5    2.35    0.49
  11  -4  -5   27.58    1.68
 -11  -4   5   29.50    1.60
  11   4  -5   31.61    1.67
 -11   4   5   29.03    1.54
  11   4  -5   29.93    1.35
  10  -4  -5   19.90    1.37
 -10  -4   5   19.75    1.28
 -10   4   5   19.22    1.18
  10   4  -5   21.53    1.11
  10   4  -5   18.01    1.21
   9  -4  -5   21.11    0.64
   9  -4  -5   20.62    1.34
  -9  -4   5   18.96    1.21
   9   4  -5   19.07    1.18
  -9   4   5   20.50    1.18
   9   4  -5   19.29    1.04
   8  -4  -5    1.97    0.56
   8  -4  -5    2.15    0.30
  -8  -4   5    2.44    0.57
   8   4  -5    2.32    0.42
   8   4  -5    2.44    0.51
  -8   4   5    2.61    0.52
  -7  -4   5  148.20    3.47
   7  -4  -5  150.68    3.63
  -7   4   5  152.32    2.52
   7   4  -5  145.05    3.14
   7   4  -5  147.24    3.19
  -7   4   5  152.40    3.19
  -6  -4   5    1.73    0.49
   6  -4  -5    0.68    0.33
  -6   4   5    0.80    0.29
   6   4  -5    0.35    0.28
  -6   4   5    0.68    0.22
   6   4  -5    0.62    0.31
   5  -4  -5    0.24    0.27
  -5  -4   5    0.22    0.30
  -5  -4   5    0.56    0.22
  -5   4   5    0.52    0.26
  -5   4   5    0.17    0.15
   5   4  -5    0.23    0.24
   4  -4  -5   33.13    1.45
  -4  -4   5   35.31    1.46
  -4  -4   5   35.82    1.12
  -4   4   5   33.85    1.14
  -4   4   5   34.61    1.07
   4   4  -5   35.77    1.32
  -3  -4   5   75.01    2.15
   3  -4  -5   73.69    2.19
  -3  -4   5   73.33    1.60
  -3   4   5   73.67    1.70
  -3   4   5   70.95    1.65
   3   4  -5   74.44    2.01
  -2  -4   5    3.82    0.34
  -2  -4   5    4.36    0.61
   2  -4  -5    4.79    0.69
  -2   4   5    4.30    0.49
  -2   4   5    4.35    0.38
   2   4  -5    3.64    0.49
   1  -4  -5   83.02    2.33
  -1  -4   5   78.47    1.54
  -1  -4   5   82.19    2.17
  -1   4   5   82.48    1.91
  -1   4   5   78.76    1.57
   1   4  -5   79.80    2.04
   0  -4   5    5.05    0.38
   0  -4   5    5.60    0.57
   0  -4  -5    6.18    0.76
   0   4   5    5.83    0.38
   0   4   5    5.75    0.50
   0   4  -5    6.00    0.54
  -1  -4  -5   17.99    0.44
   1  -4   5   17.37    0.95
  -1  -4  -5   18.37    1.07
   1  -4   5   17.22    0.67
   1   4   5   17.21    0.84
  -1   4  -5   17.91    0.89
   1   4   5   18.06    0.55
   2  -4   5    0.97    0.27
   2  -4   5    1.44    0.37
  -2  -4  -5    1.37    0.40
  -2   4  -5    1.39    0.32
   2   4   5    0.31    0.25
   3  -4   5   13.13    0.89
   3  -4   5   13.67    0.70
  -3  -4  -5   12.98    0.95
   3   4   5   12.34    0.75
  -3   4  -5   13.83    0.77
  -4  -4  -5   24.61    0.59
  -4  -4  -5   23.95    1.29
   4  -4   5   23.23    1.19
  -4  -4  -5   24.21    0.49
   4  -4   5   23.49    1.01
   4   4   5   23.94    1.07
  -4   4  -5   22.96    0.99
  -5  -4  -5    0.36    0.13
   5  -4   5    0.40    0.29
   5  -4   5    0.03    0.29
  -5  -4  -5    0.65    0.31
  -5   4  -5    0.46    0.23
   5   4   5    0.91    0.33
  -6  -4  -5   32.05    0.80
  -6  -4  -5   32.62    1.61
   6  -4   5   30.86    1.50
   6  -4   5   32.64    1.37
   6   4   5   32.09    1.30
  -6   4  -5   31.41    1.12
   7  -4   5   31.65    1.56
   7  -4   5   33.43    1.46
  -7  -4  -5   32.18    1.66
  -7  -4  -5   33.26    0.91
   7   4   5   33.46    1.35
  -7   4  -5   33.17    1.14
  -8  -4  -5    8.05    1.08
  -8  -4  -5    9.30    0.53
   8  -4   5   10.42    0.91
   8   4   5   10.03    0.78
  -8   4  -5    9.36    0.62
   9  -4   5   59.29    2.26
  -9  -4  -5   60.42    1.53
   9   4   5   60.59    2.55
   9   4   5   57.51    1.92
  -9   4  -5   59.64    1.53
  -9   4  -5   62.78    2.17
 -10  -4  -5   27.26    1.06
  10  -4   5   29.64    1.67
  10   4   5   29.77    1.83
 -10   4  -5   27.66    1.47
  10   4   5   28.29    1.36
 -11  -4  -5    0.07    0.26
  11  -4   5    0.82    0.40
 -11   4  -5    0.20    0.32
  11   4   5   -0.08    0.33
  11   4   5    0.17    0.33
 -12  -4  -5    5.64    0.60
  12  -4   5    5.10    0.93
 -12   4  -5    6.09    0.94
  12   4   5    6.23    0.81
  12   4   5    5.75    1.04
 -13  -4  -5    2.27    0.50
  13  -4   5    2.73    0.67
 -13   4  -5    2.25    0.62
  13   4   5    2.99    0.88
  13   4   5    3.61    0.68
  14  -4   5   13.46    1.31
  14   4   5   12.24    1.63
 -14   4  -5   12.92    1.18
  14   4   5   13.34    1.02
  15  -4   5    2.62    0.77
 -15   4  -5    3.42    0.75
  15   4   5    2.24    0.87
  16  -4   5    0.84    0.59
  16   4   5    1.41    0.71
 -16   4  -5    0.36    0.49
  17  -4   5   12.45    1.72
  17   4   5   13.49    1.78
 -17   4  -5   13.95    1.34
  18  -4   5    5.25    1.27
 -18   4  -5    5.70    1.06
  18   4   5    8.07    1.45
  19  -4   5    0.66    0.59
 -19   4  -5    1.23    0.69
  19   4   5    0.29    0.73
  20   5  -5    4.28    1.19
  19  -5  -5    0.87    0.74
 -19  -5   5    0.16    0.74
  19   5  -5    0.55    0.73
 -19   5   5   -0.62    0.64
  18  -5  -5    0.80    0.61
 -18  -5   5    1.65    0.84
 -18   5   5    2.13    0.64
  18   5  -5    1.16    0.62
 -17  -5   5    0.52    0.56
  17  -5  -5    1.11    0.70
 -17   5   5    0.25    0.55
  17   5  -5    1.07    0.67
 -16  -5   5   16.15    1.47
  16  -5  -5   15.54    1.59
  16   5  -5   17.06    1.53
 -16   5   5   17.94    1.53
  15  -5  -5    2.39    0.71
 -15  -5   5    2.27    0.75
 -15   5   5    3.02    0.80
  15   5  -5    2.39    0.76
 -14  -5   5    0.55    0.54
  14  -5  -5    1.73    0.63
 -14   5   5    1.00    0.55
  14   5  -5    1.99    0.55
  14   5  -5    1.66    0.62
 -13  -5   5   17.56    1.37
  13  -5  -5   15.55    1.44
 -13   5   5   18.72    1.38
  13   5  -5   18.15    1.15
  13   5  -5   17.70    1.40
  12  -5  -5   11.63    1.22
 -12  -5   5    9.90    1.04
 -12   5   5   11.76    1.08
  12   5  -5    9.26    1.15
  12   5  -5   10.39    0.88
 -11  -5   5    0.06    0.38
  11   5  -5    0.17    0.35
  11   5  -5    0.29    0.30
 -11   5   5    0.50    0.37
 -10  -5   5   49.80    2.08
  10  -5  -5   52.16    2.30
 -10   5   5   53.09    2.00
  10   5  -5   52.36    2.11
  10   5  -5   49.27    1.85
   9  -5  -5    0.25    0.39
  -9  -5   5    1.05    0.48
   9   5  -5    0.79    0.44
   9   5  -5    1.15    0.38
  -8  -5   5    0.24    0.35
   8  -5  -5    0.62    0.48
  -8   5   5    0.83    0.24
   8   5  -5    1.37    0.36
   8   5  -5    0.47    0.36
  -8   5   5    0.91    0.37
   7  -5  -5   28.00    1.54
  -7  -5   5   27.05    1.40
  -7  -5   5   27.09    1.26
  -7   5   5   28.18    1.23
  -7   5   5   28.23    0.94
   7   5  -5   29.23    1.34
  -6  -5   5   50.40    1.89
   6  -5  -5   51.98    2.06
  -6  -5   5   50.20    1.65
  -6   5   5   49.77    1.33
  -6   5   5   52.53    1.63
   6   5  -5   50.41    1.78
   5  -5  -5   11.03    0.94
  -5  -5   5   12.49    0.92
  -5  -5   5   11.32    0.72
   5   5  -5   11.25    0.80
  -5   5   5    9.29    0.65
  -5   5   5   11.31    0.62
   4  -5  -5    0.05    0.27
  -4  -5   5    1.04    0.23
  -4  -5   5   -0.03    0.22
   4   5  -5    0.93    0.27
  -4   5   5    1.84    0.36
  -3  -5   5   60.59    1.95
   3  -5  -5   59.54    2.11
  -3  -5   5   60.81    1.58
  -3   5   5   59.81    1.50
   3   5  -5   63.71    1.92
  -3   5   5   60.97    1.62
  -2  -5   5    2.70    0.50
   2  -5  -5    3.09    0.62
  -2  -5   5    3.27    0.42
   2   5  -5    3.03    0.48
  -2   5   5    3.19    0.34
  -2   5   5    4.17    0.51
  -1  -5   5    1.18    0.30
  -1  -5   5    1.50    0.41
   1  -5  -5    1.13    0.44
   1   5  -5    0.65    0.29
  -1   5   5    0.57    0.26
  -1   5   5    0.96    0.22
   0  -5   5   38.46    1.15
   0  -5   5   40.62    1.53
   0  -5  -5   41.07    1.73
   0   5   5   40.23    1.37
   0   5  -5   40.38    1.45
   0   5   5   39.79    0.92
   1  -5   5    0.60    0.20
   1  -5   5    0.22    0.22
  -1  -5  -5    0.43    0.31
   1   5   5    0.83    0.15
   1   5   5    0.39    0.22
  -1   5  -5    0.41    0.24
   2  -5   5    0.36    0.26
   2  -5   5    2.26    0.40
  -2  -5  -5    0.56    0.32
  -2   5  -5    0.42    0.24
   2   5   5    0.19    0.25
  -3  -5  -5   95.63    2.84
   3  -5   5   97.41    2.24
   3  -5   5   96.01    2.62
  -3   5  -5   98.06    2.28
   3   5   5   96.87    2.39
  -4  -5  -5   25.80    1.45
   4  -5   5   26.10    1.33
   4  -5   5   26.27    1.12
   4   5   5   27.39    1.20
  -4   5  -5   26.13    1.10
  -5  -5  -5   10.44    0.96
   5  -5   5   10.03    0.78
   5  -5   5   11.57    0.95
   5   5   5   10.74    0.82
  -5   5  -5    9.77    0.67
  -6  -5  -5    9.16    0.92
  -6  -5  -5    8.46    0.33
   6  -5   5    9.62    0.79
   6  -5   5    8.48    0.85
  -6   5  -5    7.82    0.61
   6   5   5    9.08    0.76
   7  -5   5   22.01    1.19
   7  -5   5   21.27    1.36
  -7  -5  -5   22.08    1.43
  -7  -5  -5   21.05    0.66
   7   5   5   21.48    1.14
  -7   5  -5   22.04    0.95
   8  -5   5   12.79    1.01
  -8  -5  -5   13.69    0.59
   8  -5   5   13.70    1.11
  -8  -5  -5   12.48    1.14
   8   5   5   13.27    0.96
  -8   5  -5   13.70    0.73
   9  -5   5    4.06    0.77
  -9  -5  -5    3.51    0.44
  -9  -5  -5    4.00    0.88
   9   5   5    4.58    0.73
  -9   5  -5    4.15    0.72
  -9   5  -5    4.32    0.50
 -10  -5  -5    4.45    0.47
  10  -5   5    3.75    0.77
 -10  -5  -5    4.70    0.95
  10   5   5    3.87    0.68
 -10   5  -5    3.03    0.66
 -11  -5  -5    1.25    0.56
  11  -5   5    1.33    0.58
 -11   5  -5    1.50    0.46
  11   5   5    0.48    0.36
  12  -5   5    7.78    1.14
 -12   5  -5    6.44    0.95
  12   5   5    7.92    1.00
  13  -5   5    3.03    0.70
  13   5   5    3.87    0.68
 -13   5  -5    3.12    0.74
  13   5   5    3.93    0.96
  14  -5   5   -0.24    0.31
  14   5   5    0.21    0.45
  14   5   5   -0.02    0.56
 -14   5  -5   -0.21    0.37
  15  -5   5    3.22    0.78
  15   5   5    1.20    0.78
 -15   5  -5    0.84    0.53
  16  -5   5    6.74    1.18
 -16   5  -5    4.93    0.97
  16   5   5    4.08    1.06
  17  -5   5    3.24    0.80
  17   5   5    1.32    0.66
 -17   5  -5    0.48    0.51
  18  -5   5    3.49    0.87
 -18   5  -5    2.39    0.73
  18   5   5    1.49    0.87
  19  -5   5    5.05    0.97
 -19   5  -5    1.11    0.72
  20   6  -5    7.00    1.39
  19  -6  -5    3.29    1.07
  19   6  -5    2.00    0.86
 -19   6   5    0.76    0.73
  18  -6  -5    1.46    0.59
  18   6  -5    1.47    0.81
 -18   6   5    0.63    0.59
 -17  -6   5   16.12    1.50
  17  -6  -5   15.24    1.97
  17   6  -5   14.75    1.52
 -17   6   5   14.17    1.38
  16  -6  -5    0.62    0.58
 -16  -6   5    1.34    0.68
  16   6  -5    1.10    0.66
 -16   6   5    1.38    0.66
  15  -6  -5    3.52    0.81
 -15  -6   5    3.02    0.80
  15   6  -5    2.13    0.75
 -15   6   5    1.60    0.69
  15   6  -5    2.83    0.63
 -14  -6   5   36.17    1.98
  14  -6  -5   36.56    2.25
  14   6  -5   36.33    2.08
 -14   6   5   35.93    1.95
  14   6  -5   32.66    1.67
 -13  -6   5    1.81    0.64
  13  -6  -5    1.73    0.75
 -13   6   5    2.32    0.70
  13   6  -5    2.45    0.58
  13   6  -5    1.75    0.61
 -12  -6   5    4.36    0.88
  12  -6  -5    3.90    0.92
  12   6  -5    4.52    0.75
 -12   6   5    5.12    0.88
  12   6  -5    3.45    0.80
 -11  -6   5   44.41    2.01
  11  -6  -5   44.97    2.28
 -11   6   5   43.06    1.90
  11   6  -5   47.87    2.11
  11   6  -5   42.06    1.81
  10  -6  -5    5.23    0.93
 -10  -6   5    5.38    0.87
 -10  -6   5    6.53    0.89
 -10   6   5    3.90    0.72
  10   6  -5    4.66    0.76
  -9  -6   5   43.90    1.91
   9  -6  -5   46.25    2.22
  -9  -6   5   45.06    1.86
   9   6  -5   44.97    1.84
  -9   6   5   47.27    1.85
   8  -6  -5    6.09    1.01
  -8  -6   5    5.31    0.77
  -8  -6   5    5.35    0.84
   8   6  -5    6.12    0.83
  -8   6   5    5.55    0.47
  -8   6   5    4.86    0.72
  -7  -6   5   52.53    1.87
   7  -6  -5   56.23    2.34
  -7  -6   5   53.34    2.01
  -7   6   5   52.75    1.78
   7   6  -5   53.69    1.95
  -7   6   5   55.15    1.44
   6  -6  -5   45.61    2.05
  -6  -6   5   44.56    1.66
  -6  -6   5   46.02    1.81
  -6   6   5   46.35    1.36
   6   6  -5   47.74    1.81
  -6   6   5   46.33    1.56
  -5  -6   5    2.29    0.55
  -5  -6   5    1.86    0.42
   5  -6  -5    2.69    0.67
  -5   6   5    1.91    0.38
  -5   6   5    1.49    0.35
   5   6  -5    1.88    0.45
  -4  -6   5  111.55    2.86
  -4  -6   5  110.63    2.56
   4  -6  -5  115.13    3.28
   4   6  -5  109.86    2.80
  -4   6   5  108.53    2.34
  -4   6   5  114.68    2.43
   3  -6  -5   19.35    1.28
  -3  -6   5   17.51    0.91
  -3  -6   5   18.88    1.08
  -3   6   5   16.74    0.76
   3   6  -5   16.27    1.00
  -3   6   5   17.79    0.88
  -2  -6   5    1.89    0.44
  -2  -6   5    2.00    0.39
   2  -6  -5    2.71    0.67
  -2   6   5    2.14    0.43
  -2   6   5    2.43    0.34
   2   6  -5    2.33    0.47
  -1  -6   5   26.56    1.08
  -1  -6   5   27.36    1.28
   1  -6  -5   28.59    1.58
  -1   6   5   27.11    0.82
  -1   6   5   28.40    1.19
   1   6  -5   27.08    1.25
   0  -6   5    4.28    0.66
   0  -6   5    4.59    0.48
   0  -6  -5    4.34    0.81
   0   6  -5    4.01    0.61
   0   6   5    3.55    0.56
   0   6   5    3.66    0.27
  -1  -6  -5   54.64    2.19
   1  -6   5   61.29    2.02
   1  -6   5   59.03    1.66
   1   6   5   53.95    1.75
  -1   6  -5   58.58    1.82
   2  -6   5    0.54    0.30
   2  -6   5   -0.23    0.19
  -2  -6  -5    0.23    0.34
  -2   6  -5    0.01    0.23
   2   6   5    0.01    0.20
   3  -6   5   18.71    0.98
  -3  -6  -5   17.30    1.29
   3  -6   5   16.32    1.11
  -3   6  -5   18.18    0.96
   3   6   5   18.54    1.06
  -4  -6  -5  104.93    3.22
   4  -6   5  103.73    2.55
   4  -6   5   99.39    2.88
  -4   6  -5  104.28    2.40
   4   6   5  101.98    2.64
   5  -6   5    6.44    0.67
  -5  -6  -5    7.66    1.04
   5  -6   5    6.96    0.94
   5   6   5    6.83    0.70
  -5   6  -5    6.40    0.57
   6  -6   5    5.74    0.81
  -6  -6  -5    5.69    0.89
   6  -6   5    6.10    0.90
  -6   6  -5    5.80    0.54
   6   6   5    6.26    0.81
   7  -6   5   45.33    1.84
   7  -6   5   45.37    2.07
  -7  -6  -5   50.74    2.27
  -7   6  -5   46.53    1.44
   7   6   5   47.14    1.81
  -8  -6  -5    7.38    1.10
   8  -6   5    7.91    0.82
   8   6   5    8.27    0.81
  -8   6  -5    7.34    0.58
   9  -6   5    2.38    0.62
  -9  -6  -5    1.81    0.63
  -9   6  -5    1.94    0.53
   9   6   5    1.67    0.54
 -10  -6  -5   10.33    1.37
  10  -6   5    9.19    1.18
 -10   6  -5   11.74    1.04
  10   6   5   10.33    0.93
 -11  -6  -5    8.17    1.25
  11  -6   5    9.71    1.27
  11   6   5    8.99    1.07
 -11   6  -5    7.66    1.07
  12  -6   5    0.82    0.52
 -12  -6  -5    0.89    0.40
 -12   6  -5    0.00    0.30
  12   6   5    0.24    0.36
  13  -6   5    0.70    0.51
 -13  -6  -5    0.76    0.43
 -13   6  -5    0.33    0.47
  13   6   5    0.30    0.35
  14  -6   5   12.42    1.31
 -14  -6  -5   10.69    1.59
 -14   6  -5   10.35    1.32
  14   6   5   12.62    1.12
 -15  -6  -5   -0.02    0.58
  15  -6   5    0.37    0.47
  15   6   5    0.68    0.44
 -15   6  -5   -0.36    0.43
 -16  -6  -5    0.22    0.47
  16  -6   5   -0.22    0.42
 -16   6  -5   -0.21    0.41
  17  -6   5    9.64    1.48
 -17  -6  -5    8.45    1.51
 -17   6  -5   10.24    1.40
  18  -6   5    0.78    0.72
 -18  -6  -5    0.48    0.80
 -18   6  -5    0.41    0.50
 -19  -7   5    0.63    0.86
 -18  -7   5    1.94    0.89
  18  -7  -5   -0.29    0.57
 -18   7   5    1.39    0.72
 -17  -7   5    0.90    0.72
  17  -7  -5   -0.07    0.67
 -17   7   5   -0.33    0.42
 -16  -7   5   18.10    1.64
  16  -7  -5   14.93    1.60
 -16   7   5   18.06    1.57
 -15  -7   5    2.60    0.79
 -15  -7   5    3.17    0.85
  15  -7  -5    2.72    0.84
  15   7  -5    2.77    0.67
 -15   7   5    2.05    0.72
 -14  -7   5    1.16    0.57
 -14  -7   5    0.26    0.52
  14  -7  -5    0.31    0.52
  14   7  -5    0.47    0.49
 -13  -7   5    6.32    1.02
  13  -7  -5    7.12    1.30
 -13  -7   5    7.42    1.12
  13   7  -5    7.42    1.00
 -13   7   5    5.45    0.94
 -12  -7   5   -0.33    0.41
 -12  -7   5    0.75    0.41
  12  -7  -5   -0.09    0.37
 -12   7   5   -0.66    0.26
  12   7  -5   -0.42    0.28
  11  -7  -5   12.31    1.25
 -11  -7   5   10.04    1.03
 -11  -7   5   11.56    1.08
  11   7  -5   10.49    1.00
 -11   7   5   10.98    1.01
 -10  -7   5   53.40    2.18
  10  -7  -5   55.06    2.58
 -10  -7   5   54.09    2.19
 -10   7   5   57.56    2.17
  10   7  -5   55.45    2.17
   9  -7  -5    0.51    0.52
  -9  -7   5    0.89    0.48
  -9  -7   5    0.43    0.30
  -9   7   5    0.48    0.40
   9   7  -5    0.83    0.36
   8  -7  -5   51.16    2.39
  -8  -7   5   46.90    1.93
  -8  -7   5   46.17    1.89
   8   7  -5   47.82    1.96
  -8   7   5   47.03    1.79
  -8   7   5   46.47    1.36
   7  -7  -5    4.36    0.89
  -7  -7   5    4.93    0.81
  -7  -7   5    4.94    0.78
  -7   7   5    5.61    0.72
   7   7  -5    6.09    0.88
  -7   7   5    5.73    0.54
  -6  -7   5   16.21    1.08
  -6  -7   5   14.47    1.06
   6  -7  -5   16.30    1.32
   6   7  -5   15.98    1.14
  -6   7   5   17.28    0.96
  -6   7   5   16.45    0.87
  -5  -7   5   12.73    0.98
  -5  -7   5   14.50    0.97
   5  -7  -5   15.30    1.27
  -5   7   5   13.94    0.81
  -5   7   5   13.37    0.81
   5   7  -5   14.78    1.04
  -4  -7   5    0.67    0.35
   4  -7  -5   -0.20    0.35
  -4  -7   5    0.58    0.36
  -4   7   5    0.32    0.25
  -4   7   5    0.38    0.23
   4   7  -5    0.23    0.30
  -3  -7   5   10.29    0.77
  -3  -7   5    8.35    0.77
   3  -7  -5    8.76    1.14
  -3   7   5    9.06    0.72
   3   7  -5    9.23    0.81
  -3   7   5    9.56    0.58
  -2  -7   5    2.53    0.54
  -2  -7   5    2.16    0.50
   2  -7  -5    2.29    0.73
  -2   7   5    3.14    0.37
  -2   7   5    2.67    0.48
   2   7  -5    1.65    0.43
   1  -7  -5    5.43    0.96
  -1  -7   5    5.92    0.62
  -1  -7   5    6.15    0.79
  -1   7   5    5.89    0.71
  -1   7   5    6.01    0.40
   1   7  -5    5.59    0.74
   0  -7  -5   33.45    1.82
   0  -7   5   34.48    1.35
   0  -7   5   36.26    1.57
   0   7   5   34.82    0.84
   0   7  -5   35.68    1.49
   0   7   5   34.25    1.43
   1  -7   5   47.66    1.85
   1  -7   5   47.72    1.61
  -1  -7  -5   48.25    2.20
   1   7   5   45.28    1.68
  -1   7  -5   46.25    1.67
  -2  -7  -5   29.22    1.71
   2  -7   5   30.86    1.51
   2  -7   5   28.97    1.29
   2   7   5   30.16    1.38
  -2   7  -5   29.16    1.30
  -3  -7  -5   55.94    2.40
   3  -7   5   53.63    1.82
   3  -7   5   54.23    2.08
   3   7   5   55.79    1.95
  -3   7  -5   54.50    1.77
   4  -7   5    8.31    0.72
  -4  -7  -5    9.10    1.21
   4  -7   5    7.69    1.00
  -4   7  -5    6.93    0.66
   4   7   5    8.73    0.77
   5  -7   5    5.07    0.71
   5  -7   5    4.70    0.81
  -5  -7  -5    4.70    0.92
   5   7   5    5.00    0.76
  -5   7  -5    4.57    0.61
  -6  -7  -5    4.82    0.87
   6  -7   5    3.72    0.72
   6  -7   5    4.43    0.81
  -6   7  -5    4.11    0.57
   6   7   5    5.63    0.84
   7  -7   5    4.01    0.73
   7  -7   5    3.06    0.72
  -7  -7  -5    4.85    0.91
   7   7   5    3.16    0.62
  -7   7  -5    3.66    0.53
   8  -7   5    1.52    0.42
  -8  -7  -5    0.65    0.45
  -8   7  -5    0.04    0.36
   8   7   5    1.42    0.46
  -8   7  -5    0.59    0.28
  -9  -7  -5    1.81    0.66
   9  -7   5    2.27    0.58
  -9   7  -5    2.42    0.61
   9   7   5    1.73    0.57
  10  -7   5   18.62    1.38
 -10  -7  -5   20.03    1.63
 -10   7  -5   17.78    1.31
  10   7   5   18.65    1.27
 -11  -7  -5    8.32    1.24
  11  -7   5    8.56    1.22
  11   7   5    7.09    1.01
 -11   7  -5    8.00    1.09
 -12  -7  -5   13.80    1.36
  12  -7   5   12.42    1.54
 -12   7  -5    9.51    1.20
  12   7   5   10.00    1.02
 -13  -7  -5   26.22    1.98
  13  -7   5   25.78    1.84
 -13   7  -5   25.77    1.72
  13   7   5   24.79    1.53
  14  -7   5   22.66    1.81
 -14  -7  -5   20.88    1.88
  14   7   5   23.74    1.51
 -14   7  -5   21.12    1.61
  15  -7   5    4.10    1.06
 -15  -7  -5    3.56    1.00
 -15   7  -5    4.50    0.98
  15   7   5    4.09    0.78
 -16  -7  -5    7.61    1.33
  16  -7   5    8.06    1.46
 -16   7  -5    7.66    1.24
  17  -7   5    9.14    1.50
 -17  -7  -5    7.24    1.42
 -17   7  -5    9.18    1.36
 -18  -7  -5    0.00    0.77
  18  -7   5    0.74    0.59
 -18   7  -5    0.77    0.62
  18  -8  -5   39.02    2.70
 -17  -8   5    0.12    0.54
  17  -8  -5    0.62    0.76
 -17   8   5    0.83    0.71
  16  -8  -5   11.66    1.70
 -16  -8   5   13.77    1.42
 -16   8   5   10.66    1.41
  15  -8  -5   25.16    2.00
 -15  -8   5   23.24    1.73
 -15   8   5   23.79    1.70
  15   8  -5   27.96    1.72
 -14  -8   5    1.87    0.64
  14  -8  -5    1.03    0.64
 -14   8   5    1.72    0.63
  14   8  -5    0.98    0.56
 -13  -8   5   11.36    1.14
  13  -8  -5   12.40    1.68
 -13   8   5   10.29    1.06
  13   8  -5    8.98    1.16
 -12  -8   5   13.39    1.21
  12  -8  -5   12.87    1.63
 -12  -8   5   13.03    1.15
  12   8  -5   13.26    1.17
 -12   8   5   11.18    1.07
 -11  -8   5    6.34    0.94
 -11  -8   5    7.11    1.00
  11  -8  -5    5.52    1.04
 -11   8   5    6.19    0.93
  11   8  -5    6.69    0.98
  10  -8  -5    0.26    0.40
 -10  -8   5    0.40    0.35
 -10  -8   5    0.32    0.42
  10   8  -5    0.18    0.37
 -10   8   5    0.06    0.34
  -9  -8   5    5.46    0.84
  -9  -8   5    4.26    0.80
   9  -8  -5    4.24    0.94
   9   8  -5    5.31    0.84
  -9   8   5    6.84    0.88
  -8  -8   5   63.27    2.33
   8  -8  -5   60.53    2.75
  -8  -8   5   64.42    2.27
  -8   8   5   63.40    2.15
   8   8  -5   64.97    2.40
  -7  -8   5    9.89    0.91
  -7  -8   5    9.01    0.90
   7  -8  -5    9.56    1.33
  -7   8   5    9.54    0.72
   7   8  -5    9.74    0.98
  -7   8   5   10.88    0.86
  -6  -8   5    5.50    0.79
  -6  -8   5    4.84    0.78
   6  -8  -5    3.77    0.91
  -6   8   5    4.87    0.65
  -6   8   5    4.41    0.63
   6   8  -5    4.32    0.75
  -5  -8   5  166.96    3.84
  -5  -8   5  171.80    3.84
   5  -8  -5  173.17    4.68
   5   8  -5  165.46    3.98
  -5   8   5  169.93    3.39
  -5   8   5  170.50    3.40
  -4  -8   5    5.39    0.80
   4  -8  -5    6.16    1.04
  -4  -8   5    4.06    0.70
   4   8  -5    4.91    0.79
  -4   8   5    5.89    0.70
  -4   8   5    4.87    0.59
   3  -8  -5    9.08    1.22
  -3  -8   5    8.48    0.78
  -3  -8   5    7.45    0.90
  -3   8   5    8.32    0.72
  -3   8   5    8.68    0.59
   3   8  -5    7.64    0.79
  -2  -8   5  145.46    3.35
  -2  -8   5  145.96    3.46
   2  -8  -5  148.78    4.20
   2   8  -5  143.31    3.49
  -2   8   5  142.62    3.22
  -2   8   5  142.14    2.60
   1  -8  -5    5.59    1.04
  -1  -8   5    7.11    0.76
  -1  -8   5    6.93    0.90
   1   8  -5    5.72    0.79
  -1   8   5    6.38    0.42
  -1   8   5    5.66    0.74
   0  -8   5    1.94    0.56
   0  -8  -5    1.63    0.70
   0  -8   5    2.53    0.61
   0   8  -5    1.93    0.53
   0   8   5    2.24    0.28
   0   8   5    2.45    0.56
  -1  -8  -5   17.99    1.46
   1  -8   5   17.82    1.06
   1  -8   5   18.43    1.20
   1   8   5   15.64    1.04
  -1   8  -5   17.88    1.11
  -2  -8  -5   72.72    2.90
   2  -8   5   77.51    2.53
   2  -8   5   71.38    2.21
  -2   8  -5   70.75    2.20
   2   8   5   70.51    2.29
  -3  -8  -5   25.63    1.74
   3  -8   5   21.02    1.22
   3  -8   5   21.96    1.38
   3   8   5   22.20    1.29
  -3   8  -5   23.66    1.21
   4  -8   5   12.42    0.96
   4  -8   5   10.99    1.02
  -4  -8  -5   12.28    1.25
   4   8   5   11.13    0.95
  -4   8  -5   10.93    0.84
  -5  -8  -5   72.11    2.93
   5  -8   5   69.35    2.60
   5  -8   5   69.81    2.34
  -5   8  -5   70.34    2.07
   5   8   5   71.01    2.41
   6  -8   5   22.02    1.50
  -6  -8  -5   26.09    1.74
   6  -8   5   21.69    1.32
   6   8   5   24.03    1.41
  -6   8  -5   23.94    1.14
   7  -8   5    2.93    0.71
  -7  -8  -5    3.08    0.76
   7  -8   5    3.73    0.80
   7   8   5    3.44    0.68
  -7   8  -5    2.94    0.52
  -8  -8  -5   64.95    2.89
   8  -8   5   64.08    2.49
  -8   8  -5   65.39    2.44
  -8   8  -5   64.37    1.81
   8   8   5   62.28    2.36
  -9  -8  -5    3.47    0.89
   9  -8   5    2.60    0.64
   9   8   5    2.82    0.67
  -9   8  -5    2.37    0.64
  10  -8   5    1.95    0.60
 -10  -8  -5    2.40    0.76
  10   8   5    2.15    0.63
 -10   8  -5    1.86    0.58
 -11  -8  -5   28.59    1.99
  11  -8   5   24.84    1.68
  11   8   5   25.57    1.59
 -11   8  -5   27.66    1.71
  12  -8   5    7.58    1.16
 -12  -8  -5    5.75    1.12
 -12   8  -5    8.80    1.22
  12   8   5    6.71    1.05
  13  -8   5   14.11    1.42
 -13  -8  -5   16.55    1.65
  13   8   5   17.71    1.33
 -13   8  -5   17.08    1.45
  14  -8   5    6.59    1.12
 -14  -8  -5    6.60    1.36
  14   8   5    7.18    1.06
 -14   8  -5    5.20    1.02
 -15  -8  -5   17.67    1.78
  15  -8   5   15.70    1.55
  15   8   5   16.04    1.37
 -15   8  -5   17.46    1.57
 -16  -8  -5   16.50    2.07
  16  -8   5   17.28    1.63
 -16   8  -5   13.09    1.67
  17  -8   5   -0.84    0.47
 -17  -8  -5    0.29    0.85
 -17   8  -5    0.34    0.57
  17  -9  -5    1.09    0.85
 -17   9   5    0.18    0.62
  16  -9  -5    1.60    0.74
 -16   9   5   -0.19    0.56
  16   9  -5    1.42    0.51
 -15  -9   5    9.18    1.36
  15  -9  -5    7.88    1.34
 -15   9   5    7.96    1.21
  15   9  -5    9.28    1.21
  14  -9  -5    6.16    1.34
 -14  -9   5    6.58    1.12
  14   9  -5    4.85    0.96
 -14   9   5    5.05    1.05
 -13  -9   5    4.58    0.97
  13  -9  -5    3.03    1.03
 -13   9   5    4.69    0.86
  13   9  -5    2.75    0.73
  12  -9  -5   14.45    1.53
 -12  -9   5   17.75    1.38
  12   9  -5   16.26    1.35
 -12   9   5   15.03    1.27
 -11  -9   5    6.56    1.05
  11  -9  -5    8.16    1.36
 -11   9   5    5.27    0.88
  11   9  -5    5.86    0.97
 -10  -9   5    0.50    0.39
  10  -9  -5    0.68    0.40
 -10  -9   5    1.42    0.48
 -10   9   5   -0.30    0.37
  10   9  -5    0.77    0.40
   9  -9  -5    0.32    0.45
  -9  -9   5    0.45    0.41
  -9  -9   5    1.12    0.49
  -9   9   5    0.96    0.43
   9   9  -5    1.20    0.48
  -8  -9   5    3.67    0.71
   8  -9  -5    3.19    0.87
  -8  -9   5    2.70    0.73
   8   9  -5    1.90    0.60
  -8   9   5    3.72    0.65
   7  -9  -5    0.25    0.60
  -7  -9   5    0.51    0.42
  -7  -9   5    0.00    0.28
  -7   9   5   -0.02    0.28
   7   9  -5    0.42    0.43
  -7   9   5    0.21    0.34
   6  -9  -5    6.74    1.20
  -6  -9   5    7.62    0.82
  -6  -9   5    7.71    0.99
  -6   9   5    7.82    0.72
  -6   9   5    6.56    0.66
   6   9  -5    6.73    0.95
  -5  -9   5    0.96    0.45
  -5  -9   5    0.44    0.39
   5  -9  -5    0.32    0.42
  -5   9   5    0.12    0.27
   5   9  -5    0.06    0.34
  -5   9   5    0.35    0.31
  -4  -9   5    1.80    0.58
  -4  -9   5    1.97    0.55
   4  -9  -5    1.37    0.59
  -4   9   5    1.04    0.41
  -4   9   5    1.89    0.41
   4   9  -5    1.58    0.55
  -3  -9   5    1.40    0.48
  -3  -9   5    2.84    0.63
   3  -9  -5    2.31    0.76
  -3   9   5    1.48    0.43
   3   9  -5    1.11    0.44
  -3   9   5    1.86    0.37
   2  -9  -5   23.27    1.75
  -2  -9   5   23.69    1.32
  -2  -9   5   23.01    1.32
  -2   9   5   23.51    0.91
   2   9  -5   24.64    1.45
  -2   9   5   23.56    1.27
   1  -9  -5    2.14    0.80
  -1  -9   5    1.74    0.52
  -1  -9   5    4.69    0.73
  -1   9   5    2.14    0.55
   1   9  -5    2.47    0.60
[truncated: 713,337 more chars]
