# Supplementary material for: Crystal structure of rac-(3aR*,9aS*)-4,4,4-tri­chloro-1,2,3,3a,4,9a-hexa­hydro-4λ5,9λ4-cyclo­penta­[4,5][1,3]tellurazolo[3,2-a]pyridine
Source: Acta Crystallogr E Crystallogr Commun. 2015 Jul 22;71(Pt 8):o598–9. doi: 10.1107/S2056989015012311 (PMC4571417; doi:10.1107/S2056989015012311)
Supplement: Supplementary file 2 [file e-71-0o598-Isup2.hkl]

#
# h,k,l, Fc-squared, Fo-squared, sigma(Fo-squared), status flag
#
data_I
_shelx_title ' I in P2(1)/c'
_shelx_refln_list_code          4
_shelx_F_calc_maximum      483.47
_exptl_crystal_F_000      1456.00
_reflns_d_resolution_high  0.7108

loop_
 _space_group_symop_operation_xyz
 'x, y, z'
 '-x, y+1/2, -z+1/2'
 '-x, -y, -z'
 'x, -y-1/2, z-1/2'

_cell_length_a    14.3279
_cell_length_b    11.2539
_cell_length_c    16.2967
_cell_angle_alpha  90.000
_cell_angle_beta   94.546
_cell_angle_gamma  90.000

_shelx_F_squared_multiplier     1.000

loop_
 _refln_index_h
 _refln_index_k
 _refln_index_l
 _refln_F_squared_calc
 _refln_F_squared_meas
 _refln_F_squared_sigma
 _refln_observed_status
   1   0   0       8419.35       8436.08       154.31 o
   2   0   0      26612.16      28090.54       324.39 o
   3   0   0      90569.34      91676.78      1237.68 o
   4   0   0      36828.52      39570.11       362.82 o
   5   0   0        422.03        365.46        56.71 o
   6   0   0      20980.20      21864.79       267.18 o
   7   0   0      11607.51      11152.77       168.48 o
   8   0   0       5320.06       5733.17       122.46 o
   9   0   0       2993.85       3174.31        95.05 o
  10   0   0      50488.03      48504.14       498.43 o
  11   0   0      12805.69      12492.68       214.54 o
  12   0   0       3569.38       3602.92       187.35 o
  13   0   0      21741.60      20790.00       483.84 o
  14   0   0         37.23        117.34        73.44 o
  15   0   0        422.52        360.58        93.10 o
  16   0   0       8349.31       7613.62       319.88 o
  17   0   0       2485.32       2576.97       234.40 o
  18   0   0        605.28        444.66       134.05 o
  19   0   0       2372.99       2406.04       247.69 o
  20   0   0       2736.70       2877.90       271.55 o
   1   1   0         82.31        115.59         5.98 o
   2   1   0      28808.18      29498.80       286.55 o
   3   1   0      15061.69      16039.58       138.43 o
   4   1   0       4975.77       5502.15        79.27 o
   5   1   0         85.01        104.10        24.31 o
   6   1   0      30512.40      31375.13       193.11 o
   7   1   0       1861.40       1718.51        42.53 o
   8   1   0      13496.29      13360.51       152.12 o
   9   1   0       7718.20       7726.16        85.01 o
  10   1   0       4012.58       3746.00        70.54 o
  11   1   0       1334.19       1333.74        81.24 o
  12   1   0         11.96         61.83        33.72 o
  13   1   0       2395.16       2234.57       121.33 o
  14   1   0         12.76         16.45        48.87 o
  15   1   0        632.04        799.32       108.81 o
  16   1   0       1678.24       1656.51       127.65 o
  17   1   0       1137.64       1161.87       114.77 o
  18   1   0       3625.44       3869.04       187.89 o
  19   1   0       2734.92       2790.12       179.67 o
  20   1   0        481.75        512.61        98.72 o
   0   2   0       8532.77       9751.97       100.65 o
   1   2   0      16777.47      18526.12       129.16 o
   2   2   0      24459.55      24783.76       138.96 o
   3   2   0       1162.48        955.30        22.52 o
   4   2   0      75604.77      76668.38       557.19 o
   5   2   0        421.66        484.64        34.13 o
   6   2   0      36273.70      35045.54       330.02 o
   7   2   0       7191.91       6890.74       118.06 o
   8   2   0      18095.59      17685.28       210.76 o
   9   2   0      48410.57      47618.88       409.58 o
  10   2   0       8192.46       7863.71       148.46 o
  11   2   0        991.16        959.71        68.84 o
  12   2   0       7471.90       7525.00       157.79 o
  13   2   0       4423.13       4377.74       125.97 o
  14   2   0       3830.64       3941.64       157.17 o
  15   2   0       4142.26       3938.17       161.06 o
  16   2   0       1033.36       1061.98       107.53 o
  17   2   0         12.01          4.91        84.33 o
  18   2   0        185.93         55.06        65.10 o
  19   2   0       3743.81       3869.18       193.08 o
   1   3   0      20637.51      21589.94       194.48 o
   2   3   0       3907.23       4080.28        62.49 o
   3   3   0      14310.78      15181.75       135.50 o
   4   3   0       1510.27       1443.03        51.26 o
   5   3   0       9801.88      10288.59        92.66 o
   6   3   0        534.10        660.79        44.86 o
   7   3   0        981.21       1141.34        55.06 o
   8   3   0      12853.84      12769.37       181.17 o
   9   3   0         39.07        120.86        38.94 o
  10   3   0       1473.24       1672.63        76.16 o
  11   3   0       1621.53       1752.34        81.75 o
  12   3   0       2329.57       2352.40        97.84 o
  13   3   0       5424.82       5406.57       145.24 o
  14   3   0        383.03        317.34        71.86 o
  15   3   0        467.14        522.35        76.90 o
  16   3   0        278.47        257.24        62.33 o
  17   3   0         89.71        136.63        59.42 o
  18   3   0        343.06        277.92        75.93 o
  19   3   0        862.11        897.08       123.09 o
   0   4   0       9598.81      10024.41       193.88 o
   1   4   0       8363.95       8131.81       106.90 o
   2   4   0      26781.33      27379.21       227.39 o
   3   4   0        948.26        946.95        37.34 o
   4   4   0      12710.95      12375.25       141.18 o
   5   4   0      11065.00      11020.69       125.59 o
   6   4   0      14480.21      14246.56       168.04 o
   7   4   0         10.64         42.30        30.85 o
   8   4   0        437.38        449.11        45.36 o
   9   4   0      22252.68      21487.64       261.70 o
  10   4   0       1646.35       1517.50        75.82 o
  11   4   0       5430.22       5342.98       134.76 o
  12   4   0       4779.56       4743.24       133.18 o
  13   4   0         18.84         13.64        37.94 o
  14   4   0       6675.66       6817.37       173.37 o
  15   4   0       7441.72       7446.86       221.65 o
  16   4   0         32.47         54.97        67.10 o
  17   4   0        881.75       1035.97       111.04 o
  18   4   0       1137.63       1042.05       137.89 o
  19   4   0       3438.27       3526.34       241.13 o
   1   5   0      11866.00      12098.56       136.50 o
   2   5   0       1375.04       1583.50        48.73 o
   3   5   0      17740.34      17390.81       170.44 o
   4   5   0      43146.62      43717.09       419.14 o
   5   5   0      17247.48      16703.34       174.58 o
   6   5   0      16816.26      16534.94       174.46 o
   7   5   0      26304.40      25918.57       230.78 o
   8   5   0       2069.55       1930.85        78.05 o
   9   5   0        855.49        864.34        65.90 o
  10   5   0       3700.16       3738.02       112.65 o
  11   5   0        764.58        687.82        65.99 o
  12   5   0         63.43         32.51        36.83 o
  13   5   0       1064.32        922.25        77.73 o
  14   5   0      15054.94      15099.76       413.12 o
  15   5   0        956.38       1278.10       113.83 o
  16   5   0       1865.99       1880.02       170.22 o
  17   5   0      12380.85      12642.79       489.33 o
  18   5   0         21.12         95.69        79.72 o
  19   5   0        466.80        707.01       148.88 o
   0   6   0      27552.09      27789.42       344.94 o
   1   6   0       3328.01       3232.87        74.70 o
   2   6   0       9255.25       9081.45       126.98 o
   3   6   0      10159.39      10111.16       132.28 o
   4   6   0         93.09        112.20        29.81 o
   5   6   0       1273.05       1346.34        76.91 o
   6   6   0       1451.97       1423.94        57.12 o
   7   6   0        893.50        835.98        56.49 o
   8   6   0       1846.69       1793.44        60.63 o
   9   6   0        251.55        239.30        50.98 o
  10   6   0       6017.75       5913.33       146.13 o
  11   6   0       6613.35       6514.91       158.51 o
  12   6   0        625.00        801.45        83.98 o
  13   6   0      14259.47      14250.36       255.33 o
  14   6   0       4400.76       4239.44       167.66 o
  15   6   0         36.06         78.25        81.46 o
  16   6   0       1582.80       1448.98       154.63 o
  17   6   0          4.05         39.12       145.70 o
  18   6   0        348.64        457.80       101.46 o
   1   7   0        556.93        603.43        46.55 o
   2   7   0      14583.36      14705.84       178.51 o
   3   7   0       2047.58       2070.43        73.92 o
   4   7   0          2.28          0.00        24.89 o
   5   7   0      20732.09      20158.69       213.75 o
   6   7   0       1514.03       1554.20        62.14 o
   7   7   0         15.61         12.33        24.10 o
   8   7   0      12759.83      12468.49       246.01 o
   9   7   0         37.92         33.18        34.70 o
  10   7   0       2331.61       2143.40        99.40 o
  11   7   0       7665.69       7218.35       202.95 o
  12   7   0       2042.80       1966.21       130.10 o
  13   7   0       1507.39       1515.05       122.11 o
  14   7   0        898.18       1125.69       108.07 o
  15   7   0       1805.04       1868.09       158.80 o
  16   7   0       1662.81       1520.21       162.86 o
  17   7   0       1074.15       1021.35       136.64 o
  18   7   0       1867.16       2118.55       194.75 o
   0   8   0       2917.78       3038.62       119.84 o
   1   8   0        551.19        672.42        98.48 o
   2   8   0        120.72        163.70        46.77 o
   3   8   0        784.32        785.53        53.03 o
   4   8   0         86.94        134.29        46.01 o
   5   8   0       1032.67       1203.05        70.00 o
   6   8   0         41.74        119.34        48.81 o
   7   8   0         10.01          0.00        34.31 o
   8   8   0       1361.26       1322.56       103.36 o
   9   8   0          1.35         56.90        54.41 o
  10   8   0         95.34         86.24       103.37 o
  11   8   0        432.32        361.61        68.93 o
  12   8   0          1.15         16.21        51.69 o
  13   8   0        650.64       1018.65       100.23 o
  14   8   0        250.52        251.79        63.42 o
  15   8   0        313.22        378.89        81.69 o
  16   8   0         62.89        125.87       215.68 o
  17   8   0        413.24        415.68       105.55 o
   1   9   0       4075.37       4093.62       118.16 o
   2   9   0      12332.18      12236.71       176.86 o
   3   9   0       2849.70       2873.81        85.01 o
   4   9   0       1240.51       1263.45        91.13 o
   5   9   0      26388.13      25442.51       313.53 o
   6   9   0       1814.16       1667.37        85.72 o
   7   9   0          8.24         12.83        37.82 o
   8   9   0      15763.47      15146.33       295.47 o
   9   9   0        577.45        575.74        75.93 o
  10   9   0        372.26        370.61        80.25 o
  11   9   0       4926.99       4879.31       178.79 o
  12   9   0       1011.48       1087.80       115.27 o
  13   9   0          8.76        196.33        79.57 o
  14   9   0        603.28        462.14       104.96 o
  15   9   0       3551.56       3766.46       175.45 o
  16   9   0       1481.38       1311.55       132.78 o
   0  10   0      14608.85      13715.03       387.56 o
   1  10   0       4042.47       4060.15       107.72 o
   2  10   0       3736.82       3551.33       101.67 o
   3  10   0       6181.80       6104.80       152.65 o
   4  10   0        153.14        148.31        44.61 o
   5  10   0       1239.68       1203.45        85.35 o
   6  10   0         34.13         38.53        37.35 o
   7  10   0       1724.89       1793.99       121.14 o
   8  10   0       1395.85       1318.38       109.96 o
   9  10   0       3967.74       3727.75       162.88 o
  10  10   0       2404.02       2255.23       150.38 o
  11  10   0       2163.92       2261.50       150.33 o
  12  10   0       1088.54       1311.52       122.05 o
  13  10   0       1388.49       1409.59       127.48 o
  14  10   0       1345.31       1588.68       180.99 o
  15  10   0       1418.02       1504.42       131.63 o
   1  11   0      15509.73      14952.59       246.33 o
   2  11   0       1309.25       1423.05        95.27 o
   3  11   0       8777.52       8905.70       191.30 o
   4  11   0       9472.15       9000.16       195.07 o
   5  11   0        446.84        517.78        65.69 o
   6  11   0       7533.68       7428.79       179.23 o
   7  11   0       6306.64       6212.02       201.64 o
   8  11   0         66.37         55.75        53.73 o
   9  11   0       7424.21       7530.08       226.89 o
  10  11   0       2004.74       1836.57       164.58 o
  11  11   0       1899.72       2009.67       148.91 o
  12  11   0         53.00        151.65        66.99 o
  13  11   0        256.82        307.53        80.93 o
  14  11   0       4891.77       4980.14       208.63 o
   0  12   0        253.75        221.56        97.11 o
   1  12   0       1166.65       1240.50       114.35 o
   2  12   0       1620.96       1812.36       131.97 o
   3  12   0       1306.64       1359.98       119.30 o
   4  12   0        239.79        127.01        56.32 o
   5  12   0        123.91         86.23        58.10 o
   6  12   0        129.16        232.63        63.27 o
   7  12   0        516.87        525.30        82.53 o
   8  12   0         15.32         27.11        76.51 o
   9  12   0        987.63        935.47       105.18 o
  10  12   0        280.29        426.21        78.21 o
  11  12   0       2224.04       2585.75       174.37 o
  12  12   0       1795.83       1681.81       141.53 o
  13  12   0         70.60         50.41        88.82 o
   1  13   0       2319.84       2302.06       180.22 o
   2  13   0        972.91       1189.71       117.54 o
   3  13   0        999.98        920.35       104.72 o
   4  13   0        719.78        722.36        94.00 o
   5  13   0       2894.59       3289.16       166.72 o
   6  13   0        206.93        329.88       104.93 o
   7  13   0        220.67        112.09        61.03 o
   8  13   0       2345.96       2495.45       158.31 o
   9  13   0       1212.40       1318.95       194.50 o
  10  13   0        724.80        967.24       138.21 o
  11  13   0       1254.76       1355.94       136.46 o
   0  14   0       2708.68       2819.30       232.29 o
   1  14   0       2455.11       2312.53       161.65 o
   2  14   0       1109.61       1122.41       115.69 o
   3  14   0          8.41          0.00        67.67 o
   4  14   0         94.28        144.69        74.41 o
   5  14   0        117.51        183.52        89.00 o
   6  14   0        962.18       1291.43       158.09 o
   7  14   0        787.67        871.91       136.86 o
   8  14   0         21.81        143.82        88.32 o
   9  14   0       2292.22       1993.12       202.72 o
   1  15   0        288.57        251.57        88.07 o
   2  15   0       1235.45       1217.65       128.77 o
   3  15   0       1184.31       1312.16       134.38 o
   4  15   0         22.16        123.62        85.15 o
   5  15   0       4462.55       4655.41       248.35 o
   6  15   0       2043.30       1749.55       185.04 o
 -20   1   1         39.92          2.77        66.89 o
 -19   1   1        419.93        471.72        95.92 o
 -18   1   1       2805.65       2783.72       180.26 o
 -17   1   1       1573.22       1713.35       141.71 o
 -16   1   1        931.93       1015.91       107.11 o
 -15   1   1       6650.34       6740.59       208.24 o
 -14   1   1       9143.39       9248.73       233.76 o
 -13   1   1       1887.43       1839.32       116.98 o
 -12   1   1        506.64        581.38        55.37 o
 -11   1   1      33564.84      33504.29       340.67 o
 -10   1   1       2620.67       2609.92        82.23 o
  -9   1   1       3333.83       3232.06        60.36 o
  -8   1   1      17258.51      16912.53       154.58 o
  -7   1   1       6163.45       6181.24        77.91 o
  -6   1   1       9742.78       9407.01       126.11 o
  -5   1   1      39921.90      39826.55       319.79 o
  -4   1   1      10627.50      11022.86       120.03 o
  -3   1   1      28495.39      28972.33       190.59 o
  -2   1   1       9568.03      10755.98        74.29 o
  -1   1   1      39441.53      42306.07       796.97 o
   0   1   1      41620.24      43295.35       256.17 o
   1   1   1      23144.35      24842.56       117.98 o
   2   1   1      68005.25      70813.88       327.58 o
   3   1   1       1022.52        978.35        35.47 o
   4   1   1      44664.50      45787.29       250.61 o
   5   1   1      20360.59      20276.45       140.51 o
   6   1   1          0.17         40.36        11.87 o
   7   1   1         84.53        222.44        62.13 o
   8   1   1      16777.08      16864.03       204.57 o
   9   1   1       5244.05       4882.39        98.68 o
  10   1   1      18177.53      17777.94       181.40 o
  11   1   1       2928.14       3022.93        92.51 o
  12   1   1      14327.95      14039.05       212.16 o
  13   1   1      11702.49      11423.62       245.97 o
  14   1   1       3482.07       3581.64       144.29 o
  15   1   1       1046.00       1064.69       103.02 o
  16   1   1       1579.20       1448.90       124.72 o
  17   1   1       1159.52       1121.78       116.83 o
  18   1   1       2731.77       2771.29       213.20 o
  19   1   1        770.17        743.12       103.14 o
 -19   2   1       4475.52       4694.80       206.65 o
 -18   2   1       1346.48       1216.71       123.66 o
 -17   2   1       2877.10       2759.11       157.47 o
 -16   2   1       2813.81       2885.83       154.57 o
 -15   2   1       1286.56       1424.11       119.69 o
 -14   2   1       3428.28       3439.27       146.82 o
 -13   2   1       2074.74       2148.14        95.24 o
 -12   2   1       3409.22       3339.53       106.64 o
 -11   2   1        349.95        399.76        49.09 o
 -10   2   1        481.38        500.33        52.01 o
  -9   2   1       8154.53       8170.39       144.93 o
  -8   2   1      29590.38      29347.26       287.60 o
  -7   2   1       5934.17       5781.81       109.02 o
  -6   2   1      49690.59      51221.26       388.51 o
  -5   2   1      15850.21      15879.10       188.15 o
  -4   2   1       9421.83       9449.15       111.15 o
  -3   2   1      25368.79      25175.73       155.82 o
  -2   2   1        920.92       1063.82        24.70 o
  -1   2   1      10002.19      10394.37        89.82 o
   0   2   1       6544.65       7011.19        92.54 o
   1   2   1       2056.11       2042.49        53.48 o
   2   2   1      22536.03      23992.13       144.51 o
   3   2   1      41921.97      42642.43       220.29 o
   4   2   1       5655.56       5780.20        61.80 o
   5   2   1      54579.09      54798.97       310.24 o
   6   2   1       1938.88       1931.94        47.94 o
   7   2   1       6376.27       6219.67       111.39 o
   8   2   1      27800.67      27646.31       276.66 o
   9   2   1       1871.17       1988.26        74.28 o
  10   2   1      11907.29      11547.75       181.96 o
  11   2   1       2219.77       2244.45        87.09 o
  12   2   1       5188.93       5265.58       176.54 o
  13   2   1         26.02          0.00        76.61 o
  14   2   1       7917.76       7505.70       209.21 o
  15   2   1       4752.96       4484.71       171.53 o
  16   2   1        141.94        117.76        59.13 o
  17   2   1       3417.68       3397.02       170.47 o
  18   2   1       3836.84       4301.04       186.25 o
  19   2   1        972.07        891.97       130.15 o
 -19   3   1        672.91        625.93        98.18 o
 -18   3   1       1751.15       1701.02       143.40 o
 -17   3   1         48.65        101.91        67.50 o
 -16   3   1        789.88        853.93       101.95 o
 -15   3   1      11064.63      10725.98       264.34 o
 -14   3   1         11.96          0.00        41.25 o
 -13   3   1       5661.35       5684.63       147.06 o
 -12   3   1      19037.62      18728.67       264.32 o
 -11   3   1         22.99         74.07        32.00 o
 -10   3   1       6670.38       6573.20       139.67 o
  -9   3   1      37006.95      36454.36       352.96 o
  -8   3   1       2873.65       2742.12        82.55 o
  -7   3   1       9701.62       9926.55       151.22 o
  -6   3   1      10615.94      10593.76       149.78 o
  -5   3   1      58683.75      58112.83       364.80 o
  -4   3   1         32.96         85.19        21.48 o
  -3   3   1      10128.15      10550.76       109.82 o
  -2   3   1      26757.18      26745.14       230.65 o
  -1   3   1       1425.45       1716.19        56.71 o
   0   3   1      11062.66      12283.63       107.92 o
   1   3   1      20198.18      19832.33       185.25 o
   2   3   1      13157.90      13852.06       104.94 o
   3   3   1      20641.54      20849.29       146.43 o
   4   3   1      69999.72      70706.48       417.78 o
   5   3   1       5213.96       5168.85        82.33 o
   6   3   1        354.05        345.21        22.59 o
   7   3   1       3860.72       4157.52        93.98 o
   8   3   1      37810.67      36998.10       366.79 o
   9   3   1        618.96        609.16        52.43 o
  10   3   1        611.42        679.26        56.97 o
  11   3   1      23232.48      23094.00       287.65 o
  12   3   1       3658.34       3723.73       116.50 o
  13   3   1        973.88       1034.91        92.18 o
  14   3   1      20606.08      20460.70       420.86 o
  15   3   1       2432.68       2473.78       136.45 o
  16   3   1        325.80        208.43        66.47 o
  17   3   1       2032.38       2032.11       150.60 o
  18   3   1        445.09        333.67        79.67 o
  19   3   1       1652.92       1671.71       175.83 o
 -19   4   1         18.19          0.00        67.85 o
 -18   4   1        734.57        860.85       108.85 o
 -17   4   1       2583.02       2840.48       260.81 o
 -16   4   1         90.08         41.07        57.81 o
 -15   4   1       6408.42       6231.70       375.55 o
 -14   4   1       3168.78       3217.81       169.59 o
 -13   4   1        380.25        371.83        53.77 o
 -12   4   1       2621.28       2751.45       104.29 o
 -11   4   1       2656.86       2511.40        95.10 o
 -10   4   1       3695.84       3812.11       111.29 o
  -9   4   1        214.41        195.08        37.12 o
  -8   4   1          3.73         78.58        31.89 o
  -7   4   1       9841.04       9551.09       185.46 o
  -6   4   1      10075.97       9851.30       144.86 o
  -5   4   1       8205.30       8428.72       109.20 o
  -4   4   1      45265.78      45410.04       320.68 o
  -3   4   1       5587.18       5632.29        84.78 o
  -2   4   1          8.89        103.98        19.67 o
  -1   4   1       9641.42      10171.38       111.80 o
   0   4   1       3924.84       4351.33        70.62 o
   1   4   1        592.74        625.93        24.82 o
   2   4   1       4027.52       4036.54        59.13 o
   3   4   1      19757.47      20598.03       220.19 o
   4   4   1       3062.49       3040.09        62.49 o
   5   4   1      10193.32      10328.98       121.30 o
   6   4   1      57894.68      57756.36       399.97 o
   7   4   1       1457.70       1289.03        48.93 o
   8   4   1        308.18        419.88        46.82 o
   9   4   1      13851.22      13231.48       198.24 o
  10   4   1       1045.90       1040.21        74.81 o
  11   4   1       2150.60       2352.10        97.08 o
  12   4   1       3546.51       3616.49       117.12 o
  13   4   1       1594.39       1578.44        93.60 o
  14   4   1       3885.54       3865.56       208.53 o
  15   4   1        653.60        633.97        89.50 o
  16   4   1       7829.70       7869.43       290.08 o
  17   4   1       2135.72       1850.29       174.64 o
  18   4   1        118.47         79.63       103.73 o
  19   4   1       3046.06       2627.34       214.69 o
 -19   5   1        172.67         22.06       160.83 o
 -18   5   1       2010.08       2315.75       255.43 o
 -17   5   1       1579.60       1496.96       163.72 o
 -16   5   1        355.93        320.30        75.26 o
 -15   5   1        881.87        920.80       102.75 o
 -14   5   1       3032.99       3250.68       124.91 o
 -13   5   1       1892.63       1949.09       101.28 o
 -12   5   1         84.60         53.98        37.14 o
 -11   5   1       1999.47       1848.09        89.47 o
 -10   5   1        928.33        848.66        69.24 o
  -9   5   1       8044.00       7985.33       160.76 o
  -8   5   1          7.30         60.02        28.37 o
  -7   5   1        223.40        214.34        29.13 o
  -6   5   1        234.42        215.36        36.49 o
  -5   5   1      12559.30      12725.45       151.04 o
  -4   5   1       4056.24       4108.08        87.52 o
  -3   5   1       2171.72       1970.49        54.97 o
  -2   5   1       3904.45       3667.04        78.08 o
  -1   5   1       8923.13       8750.75       112.29 o
   0   5   1        388.20        322.60        29.94 o
   1   5   1      21744.88      21640.04       248.01 o
   2   5   1         50.74         86.94        41.41 o
   3   5   1        215.51        224.24        23.80 o
   4   5   1      14790.87      14582.49       169.40 o
   5   5   1       1114.71        973.77        45.32 o
   6   5   1       1536.40       1318.95        50.75 o
   7   5   1       1472.52       1558.74        52.08 o
   8   5   1       1042.89        993.98        56.89 o
   9   5   1        643.23        714.10        61.40 o
  10   5   1       5971.79       5440.15       135.77 o
  11   5   1       1351.85       1284.73        84.15 o
  12   5   1        588.51        695.81        67.61 o
  13   5   1        614.01        504.20        62.63 o
  14   5   1       3594.23       3474.41       128.60 o
  15   5   1       1291.62       1407.43       145.92 o
  16   5   1        928.86        763.90       119.48 o
  17   5   1        885.39        964.82       140.18 o
  18   5   1       2062.50       2223.47       207.10 o
 -18   6   1       1870.44       1647.37       177.84 o
 -17   6   1       2869.01       2577.01       209.69 o
 -16   6   1        800.60        996.00       132.58 o
 -15   6   1       2841.57       2895.51       150.39 o
 -14   6   1       2417.20       2443.96       116.41 o
 -13   6   1       4683.06       4572.69       145.38 o
 -12   6   1         42.61         44.23        40.31 o
 -11   6   1        174.84        207.47        53.76 o
 -10   6   1      10388.86       9957.99       192.66 o
  -9   6   1          1.70         12.41        44.33 o
  -8   6   1       1815.60       1857.37        74.98 o
  -7   6   1       8393.35       8548.68       129.91 o
  -6   6   1        453.16        456.00        41.13 o
  -5   6   1       3513.26       3428.71        80.61 o
  -4   6   1      14518.46      14270.27       166.60 o
  -3   6   1       1515.38       1479.30        93.59 o
  -2   6   1        756.60        850.84        43.61 o
  -1   6   1       8919.50       8689.14       121.29 o
   0   6   1      21547.85      21651.50       229.42 o
   1   6   1          9.38          0.00        22.31 o
   2   6   1      13705.08      13819.22       172.26 o
   3   6   1      11490.35      11395.06       138.99 o
   4   6   1        438.22        548.45        48.86 o
   5   6   1        931.79        902.74        45.68 o
   6   6   1      16053.66      15361.78       175.71 o
   7   6   1       1427.11       1402.65        73.40 o
   8   6   1        270.79        330.64        33.69 o
   9   6   1       5148.54       4976.18       128.58 o
  10   6   1         42.00         16.07        32.93 o
  11   6   1        128.28         91.17        44.03 o
  12   6   1       5553.87       5299.47       148.76 o
  13   6   1       1039.33       1145.93       115.80 o
  14   6   1         20.09          0.00        43.90 o
  15   6   1       1434.66       1348.96       119.29 o
  16   6   1       4644.55       4571.98       227.98 o
  17   6   1        201.33         91.57        85.74 o
  18   6   1        390.43        555.99       119.92 o
 -18   7   1        802.76        836.39       138.26 o
 -17   7   1         87.67         51.99        79.28 o
 -16   7   1         36.05        133.98        95.58 o
 -15   7   1         35.06         24.83        48.65 o
 -14   7   1       5507.83       5474.13       241.42 o
 -13   7   1       2467.78       2254.32       135.61 o
 -12   7   1       9188.51       8250.53       221.83 o
 -11   7   1      12324.78      11922.62       225.06 o
 -10   7   1        310.57        357.41        55.67 o
  -9   7   1       2021.22       1857.14        91.46 o
  -8   7   1       2589.13       2554.60        77.53 o
  -7   7   1       5356.17       5105.33       106.29 o
  -6   7   1        256.98        314.72        38.33 o
  -5   7   1       2007.28       1918.80        67.65 o
  -4   7   1         13.58         52.94        28.64 o
  -3   7   1      28489.75      27805.23       258.51 o
  -2   7   1      16553.66      17081.80       192.05 o
  -1   7   1      14630.09      14403.13       172.74 o
   0   7   1      39901.13      39707.09       325.72 o
   1   7   1       1484.04       1504.12        59.86 o
   2   7   1      11739.00      11576.56       151.91 o
   3   7   1      10522.63      10471.98       152.62 o
   4   7   1       1638.94       1766.83        72.34 o
   5   7   1      14975.89      14794.24       172.89 o
   6   7   1        120.50        168.06        32.84 o
   7   7   1       2720.61       2582.23        74.63 o
   8   7   1        107.32        188.86        43.96 o
   9   7   1       6539.98       6361.71       180.00 o
  10   7   1      18413.51      17316.42       372.00 o
  11   7   1       1913.53       1905.99       130.40 o
  12   7   1       4032.52       3459.45       147.93 o
  13   7   1       9754.09       9571.14       247.99 o
  14   7   1          1.46         46.31        62.33 o
  15   7   1        760.63        767.84        96.35 o
  16   7   1       1962.70       2016.72       179.69 o
  17   7   1       1178.66       1480.02       216.13 o
 -17   8   1        413.26         40.62       104.53 o
 -16   8   1       4872.95       5039.01       242.09 o
 -15   8   1        220.62        405.94        76.87 o
 -14   8   1         24.02         31.45        71.41 o
 -13   8   1       3886.44       3674.41       158.70 o
 -12   8   1       1260.29       1149.51       106.53 o
 -11   8   1       3382.06       3270.03       142.51 o
 -10   8   1       1635.03       1553.59       117.99 o
  -9   8   1      19042.04      17832.59       316.87 o
  -8   8   1      10683.60      10722.97       205.97 o
  -7   8   1       1204.90       1227.62        66.98 o
  -6   8   1      34337.28      33426.44       312.85 o
  -5   8   1       9108.28       9136.89       147.51 o
  -4   8   1        184.41        149.29        33.13 o
  -3   8   1      16833.65      16165.61       196.66 o
  -2   8   1        261.98        345.96        37.35 o
  -1   8   1       2911.69       2990.61        84.09 o
   0   8   1       2148.64       2084.42        70.02 o
   1   8   1        646.45        685.24        50.69 o
   2   8   1       4941.24       5020.11       104.15 o
   3   8   1        539.52        676.78        47.99 o
   4   8   1      12067.11      11858.49       157.43 o
   5   8   1      17104.33      16463.20       259.17 o
   6   8   1        687.90        721.31        64.66 o
   7   8   1      19089.44      18944.23       257.09 o
   8   8   1      10610.88      10210.78       231.26 o
   9   8   1       1601.06       1463.97       112.04 o
  10   8   1      16257.58      15063.27       299.52 o
  11   8   1       2316.20       2080.05       139.39 o
  12   8   1       2879.82       2677.68       144.61 o
  13   8   1       2476.66       2369.92       162.54 o
  14   8   1        130.83        222.84        62.02 o
  15   8   1       3689.90       3689.69       168.33 o
  16   8   1        303.30        136.52        96.03 o
  17   8   1       1173.09       1422.15       152.19 o
 -16   9   1        402.23        571.19       111.53 o
 -15   9   1        664.30        714.71       106.69 o
 -14   9   1        193.85        114.10        60.23 o
 -13   9   1         34.52        180.29        59.29 o
 -12   9   1        663.43        582.06        88.41 o
 -11   9   1       5298.52       4838.74       191.44 o
 -10   9   1       3046.44       2794.31       137.44 o
  -9   9   1       8175.12       7512.87       209.66 o
  -8   9   1       5230.28       4890.93       177.50 o
  -7   9   1        319.87        380.83        53.22 o
  -6   9   1        477.90        524.66        71.78 o
  -5   9   1       1120.50       1051.30        67.00 o
  -4   9   1        703.99        785.89        58.57 o
  -3   9   1       3094.37       3156.40        91.65 o
  -2   9   1       3752.76       3689.40        97.33 o
  -1   9   1       2506.10       2740.89        85.89 o
   0   9   1       7811.31       7708.14       161.37 o
   1   9   1      14122.25      13677.54       224.49 o
   2   9   1      18554.99      18596.14       224.76 o
   3   9   1        506.30        462.95        64.73 o
   4   9   1       5138.24       4831.81       131.74 o
   5   9   1        129.67        150.30        70.49 o
   6   9   1       3478.65       3304.46       110.27 o
   7   9   1         13.75         11.01        47.75 o
   8   9   1       1372.57       1431.76       109.72 o
   9   9   1       2408.40       2214.42       126.03 o
  10   9   1       1958.63       1780.58       129.82 o
  11   9   1       2942.78       2929.71       169.34 o
  12   9   1       2232.54       1965.96       145.94 o
  13   9   1       1886.76       1731.19       138.38 o
  14   9   1       3064.74       3051.37       211.84 o
  15   9   1         25.56        131.84        73.79 o
  16   9   1        469.51        330.70       112.55 o
 -15  10   1         30.24        125.67        68.77 o
 -14  10   1       1038.93       1199.47       124.70 o
 -13  10   1       4802.21       4880.61       231.26 o
 -12  10   1         26.17          3.02        55.43 o
 -11  10   1        770.02        940.09       102.24 o
 -10  10   1       5809.24       6047.60       227.14 o
  -9  10   1        164.83        302.63        69.30 o
  -8  10   1        201.60        235.73        61.45 o
  -7  10   1       7627.97       7668.53       210.44 o
  -6  10   1       3538.68       3282.38       129.88 o
  -5  10   1        262.08        304.83        52.69 o
  -4  10   1       5737.37       5655.60       147.44 o
  -3  10   1      11675.00      11219.97       178.40 o
  -2  10   1       3478.95       3431.46        99.76 o
  -1  10   1       8832.23       8752.92       155.89 o
   0  10   1       7114.48       7100.28       139.64 o
   1  10   1        414.57        444.22        64.51 o
   2  10   1       2312.82       2645.90       159.14 o
   3  10   1      12850.62      12419.77       220.02 o
   4  10   1        878.50        937.70        77.44 o
   5  10   1       4784.47       4639.12       141.64 o
   6  10   1       2675.37       2457.74       107.05 o
   7  10   1        854.21        863.11        91.17 o
   8  10   1          7.79          9.43        67.66 o
   9  10   1       3326.22       3311.63       188.38 o
  10  10   1        413.64        449.88        71.47 o
  11  10   1        233.03        266.86        66.63 o
  12  10   1       1020.52        993.53       107.82 o
  13  10   1       1046.81       1210.08       120.25 o
  14  10   1         96.26        203.57        74.42 o
  15  10   1       1502.38       1731.07       143.07 o
 -14  11   1        235.30        341.42        84.22 o
 -13  11   1        298.74        525.17        85.81 o
 -12  11   1          2.78        120.11       129.21 o
 -11  11   1       1225.14       1284.30       114.92 o
 -10  11   1        489.39        621.97        85.70 o
  -9  11   1       1070.50       1216.94       112.11 o
  -8  11   1         58.29         54.03        81.95 o
  -7  11   1         27.80          0.00        45.98 o
  -6  11   1        582.92        594.72        68.55 o
  -5  11   1        532.97        676.75        71.48 o
  -4  11   1       2408.43       2319.09       105.96 o
  -3  11   1       2264.94       2160.34       102.73 o
  -2  11   1        828.22        826.33        76.00 o
  -1  11   1       1013.56       1038.36       101.24 o
   0  11   1          3.24         20.84        40.09 o
   1  11   1       1218.18       1286.24       110.57 o
   2  11   1       1051.61       1036.42        83.05 o
   3  11   1       1358.33       1607.85       102.25 o
   4  11   1        142.10        178.28        50.01 o
   5  11   1         28.61         28.54        46.38 o
   6  11   1         31.01        118.53        71.22 o
   7  11   1        136.79         82.62        58.14 o
   8  11   1        207.18        145.78        82.71 o
   9  11   1         86.60        115.22        75.83 o
  10  11   1         34.61        125.15        72.00 o
  11  11   1        178.93        306.28        71.23 o
  12  11   1        487.47        512.65        92.15 o
  13  11   1        848.40        890.22       108.67 o
  14  11   1        301.79        394.78        84.21 o
 -13  12   1        472.18        487.82        94.84 o
 -12  12   1       2751.70       2829.43       168.34 o
 -11  12   1        655.79        672.03        92.79 o
 -10  12   1       3665.36       3777.63       178.53 o
  -9  12   1        102.80        225.04        67.40 o
  -8  12   1       1015.14        804.85       101.26 o
  -7  12   1      12228.83      11805.38       311.13 o
  -6  12   1         35.05        155.91        92.61 o
  -5  12   1       1384.20       1344.03        94.10 o
  -4  12   1      10916.87      10415.94       316.91 o
  -3  12   1        404.41        371.61        75.24 o
  -2  12   1       1654.45       1723.03       132.73 o
  -1  12   1       9298.86       9134.12       244.10 o
   0  12   1       2319.43       2401.26       143.17 o
   1  12   1        507.81        593.50        85.62 o
   2  12   1        234.56        212.29        67.01 o
   3  12   1      14987.12      14551.41       260.98 o
   4  12   1         72.09        119.50        51.42 o
   5  12   1       3624.24       3702.47       134.32 o
   6  12   1       9056.48       9061.94       245.76 o
   7  12   1        128.87         74.57        56.33 o
   8  12   1       2552.40       2554.31       154.46 o
   9  12   1       7833.02       7527.51       237.55 o
  10  12   1         44.81        135.63       106.77 o
  11  12   1         17.74          5.19        61.55 o
  12  12   1        767.48        833.10       127.42 o
  13  12   1       2289.76       2603.35       174.81 o
 -11  13   1       1177.62       1434.27       139.23 o
 -10  13   1       1386.10       1351.58       127.18 o
  -9  13   1       3025.21       3055.89       177.77 o
  -8  13   1        478.87        500.22        85.41 o
  -7  13   1         77.05        172.71        72.36 o
  -6  13   1        108.40        299.25        88.59 o
  -5  13   1       1091.86       1065.22       111.21 o
  -4  13   1        242.76        208.83        75.58 o
  -3  13   1        623.56        607.73        93.61 o
  -2  13   1       4430.43       4157.50       173.39 o
  -1  13   1       4219.89       4151.02       172.96 o
   0  13   1       3634.23       3855.37       169.48 o
   1  13   1       4858.77       4851.98       188.34 o
   2  13   1       1112.03       1150.45       113.52 o
   3  13   1        291.56        279.48        69.79 o
   4  13   1        566.06        541.94        99.94 o
   5  13   1         39.59        147.04        62.59 o
   6  13   1          9.61        111.14       108.13 o
   7  13   1       1488.27       1648.52       136.29 o
   8  13   1       1938.67       2005.98       147.91 o
   9  13   1        739.81        852.37       132.83 o
  10  13   1          6.03        190.18        75.76 o
  11  13   1       6951.84       7411.13       292.91 o
  -9  14   1        816.04        768.59       218.92 o
  -8  14   1        676.19        661.54       133.17 o
  -7  14   1         22.62        151.64       206.36 o
  -6  14   1       5590.10       5712.10       264.73 o
  -5  14   1       1628.63       1723.15       176.73 o
  -4  14   1        418.08        375.66        83.54 o
  -3  14   1       7202.03       6955.56       232.01 o
  -2  14   1        135.46        222.23        74.05 o
  -1  14   1         12.32         60.39        61.49 o
   0  14   1       2826.12       2916.81       165.24 o
   1  14   1        258.85        336.11        75.52 o
   2  14   1        691.33        635.98        93.66 o
   3  14   1         43.69          0.00        71.60 o
   4  14   1       2394.79       2294.85       166.08 o
   5  14   1       7410.39       7435.71       364.64 o
   6  14   1        533.17        583.03       114.91 o
   7  14   1       3660.77       3737.25       228.24 o
   8  14   1       1435.75       1566.32       175.30 o
   9  14   1         33.48         93.16        86.92 o
  -6  15   1         92.12          9.47        86.61 o
  -5  15   1          9.32        187.61        81.46 o
  -4  15   1       1069.02        973.00       148.48 o
  -3  15   1       1105.86       1224.38       127.34 o
  -2  15   1        114.69        137.98       105.75 o
  -1  15   1        284.42        325.79        84.61 o
   0  15   1        135.50        146.24        75.07 o
   1  15   1        822.97        656.76       102.17 o
   2  15   1        545.53        600.30        97.45 o
   3  15   1       1428.73       1637.33       145.73 o
   4  15   1        211.85        221.56       132.18 o
   5  15   1        380.59        237.90       103.91 o
   6  15   1         19.30          6.20        87.40 o
 -20   0   2        422.72        373.57       194.36 o
 -19   0   2       5281.13       6003.03       327.00 o
 -18   0   2       1313.89       1267.82       188.77 o
 -17   0   2       6206.64       6212.31       473.52 o
 -16   0   2       1833.23       1966.62       307.44 o
 -15   0   2       4524.55       4477.69       248.52 o
 -14   0   2      32051.08      31349.74       636.96 o
 -13   0   2       1444.83       1216.98       140.79 o
 -12   0   2       8817.11       8777.54       293.77 o
 -11   0   2      29878.55      30494.25       371.68 o
 -10   0   2       1737.44       1814.07        97.19 o
  -9   0   2      32401.94      31729.88       594.53 o
  -8   0   2      23043.35      23451.71       423.80 o
  -7   0   2       3743.62       3989.89        95.94 o
  -6   0   2      18954.50      18421.97       224.47 o
  -5   0   2       2194.65       2209.05        73.49 o
  -4   0   2       2737.26       2334.74        62.45 o
  -3   0   2      20043.29      20891.40       211.97 o
  -2   0   2       2430.45       3102.30        58.93 o
  -1   0   2     169738.06     167169.20       987.69 o
   0   0   2       8133.91       8764.00        76.04 o
   1   0   2      53693.45      56736.91       402.84 o
   2   0   2      89565.16      93609.02      1042.32 o
   3   0   2       1817.74       1989.10        57.34 o
   4   0   2      22244.32      21740.36       233.62 o
   5   0   2      45562.83      47174.51       427.66 o
   6   0   2       5341.98       5040.04       109.58 o
   7   0   2        322.47        153.72        47.93 o
   8   0   2        616.22        695.89       109.61 o
   9   0   2      26850.81      26539.24       331.57 o
  10   0   2      14353.88      14437.69       322.90 o
  11   0   2       7623.68       7060.96       165.48 o
  12   0   2      27490.41      28021.29       546.75 o
  13   0   2        959.08       1165.98       135.10 o
  14   0   2       1191.70       1084.79       141.85 o
  15   0   2       7593.74       7224.71       297.15 o
  16   0   2        342.47        411.46        97.83 o
  17   0   2        465.78        608.81       243.83 o
  18   0   2       5781.32       5674.83       304.10 o
  19   0   2       1724.02       1599.22       210.00 o
 -20   1   2       1838.19       1713.20       160.67 o
 -19   1   2       1330.30       1302.31       134.80 o
 -18   1   2       2703.77       2733.69       167.98 o
 -17   1   2       6741.85       6637.94       226.12 o
 -16   1   2       4333.52       4127.08       174.01 o
 -15   1   2       1085.68       1158.14       114.53 o
 -14   1   2        323.38        248.66        65.97 o
 -13   1   2        811.87        779.87        82.18 o
 -12   1   2         36.74         78.08        33.03 o
 -11   1   2       3131.93       3087.08        94.74 o
 -10   1   2         77.99        122.21        46.62 o
  -9   1   2      13646.62      13666.91       142.44 o
  -8   1   2      24932.86      24816.41       216.35 o
  -7   1   2      11525.97      11180.44       118.27 o
  -6   1   2      25872.69      25820.25       174.08 o
  -5   1   2       1994.96       1942.26        35.68 o
  -4   1   2      16763.03      17091.97       122.14 o
  -3   1   2       2946.75       3015.53        46.74 o
  -2   1   2      32167.47      32812.19       239.05 o
  -1   1   2       7288.68       7672.64        77.37 o
   0   1   2       6590.98       7026.88        63.86 o
   1   1   2      13190.88      14433.89       134.19 o
   2   1   2       6720.81       6918.70        64.39 o
   3   1   2        542.34        596.93        46.32 o
   4   1   2      17896.03      17902.28       148.31 o
   5   1   2      20382.31      20644.81       168.99 o
   6   1   2       1010.54       1095.96        36.83 o
   7   1   2      17552.46      17699.13       167.85 o
   8   1   2       6098.75       5963.07       120.46 o
   9   1   2        387.76        394.06        38.55 o
  10   1   2       4374.36       4384.42        89.03 o
  11   1   2        264.44        277.08        40.72 o
  12   1   2       1199.80       1206.25        74.01 o
  13   1   2          2.29          0.00        43.18 o
  14   1   2       3442.23       3514.87       145.00 o
  15   1   2         37.53        124.00        70.48 o
  16   1   2       1994.14       1670.84       129.27 o
  17   1   2       2534.11       2621.16       159.05 o
  18   1   2        399.68        369.97       113.23 o
  19   1   2        406.76        337.86        82.99 o
 -19   2   2       1784.73       1932.04       160.99 o
 -18   2   2        188.19        215.23        70.06 o
 -17   2   2        967.41       1065.84       112.42 o
 -16   2   2       2933.91       2742.55       214.56 o
 -15   2   2        156.33        154.36        64.07 o
 -14   2   2       3284.65       3141.10       141.15 o
 -13   2   2       6038.42       5906.97       145.11 o
 -12   2   2       1166.79       1112.06        70.05 o
 -11   2   2        309.88        340.17        47.79 o
 -10   2   2      38846.48      38700.53       373.24 o
  -9   2   2       1215.21       1146.23        64.58 o
  -8   2   2        836.69        756.91        77.81 o
  -7   2   2      34214.15      32519.27       297.84 o
  -6   2   2       8368.71       8202.35       141.76 o
  -5   2   2       3528.11       3586.21        46.91 o
  -4   2   2      41170.41      41983.84       298.52 o
  -3   2   2      34996.22      35123.97       292.51 o
  -2   2   2      18240.34      18289.55       156.24 o
  -1   2   2       9491.84       9295.09        85.19 o
   0   2   2      88858.57      89688.25       635.39 o
   1   2   2        880.40        958.49        41.90 o
   2   2   2      11217.62      12634.38        91.40 o
   3   2   2      31018.87      32328.23       285.10 o
   4   2   2       2605.75       2817.83        52.21 o
   5   2   2         66.28         93.10        22.83 o
   6   2   2      15097.03      15383.08       150.18 o
   7   2   2       3783.41       3582.97        69.63 o
   8   2   2      15944.92      16334.60       166.72 o
   9   2   2       8939.95       9064.27       120.57 o
  10   2   2       4820.90       4582.71       112.03 o
  11   2   2       5540.96       5604.37       130.94 o
  12   2   2       2180.41       2142.77        91.44 o
  13   2   2       3321.52       3487.23       114.36 o
  14   2   2      11198.71      11116.48       255.15 o
  15   2   2        678.19        652.77        80.85 o
  16   2   2        907.04        882.61        99.48 o
  17   2   2        175.97         42.32        94.53 o
  18   2   2       4261.10       4775.25       210.48 o
  19   2   2         57.79        160.76        70.97 o
 -19   3   2         97.08         13.85        67.12 o
 -18   3   2        117.47         78.90        59.12 o
 -17   3   2        239.75        210.73        68.52 o
 -16   3   2         24.21         10.06        52.71 o
 -15   3   2         10.46         31.94        50.86 o
 -14   3   2        366.01        321.05        65.95 o
 -13   3   2         14.64         56.11        36.16 o
 -12   3   2        105.04        127.90        39.81 o
 -11   3   2       2125.30       2136.68        87.82 o
 -10   3   2       1571.66       1570.32        75.82 o
  -9   3   2        809.32        781.18        59.96 o
  -8   3   2       1072.61       1086.64        61.13 o
  -7   3   2        111.39        185.54        29.75 o
  -6   3   2      17147.16      16707.04       197.67 o
  -5   3   2        149.19        126.84        25.81 o
  -4   3   2      13982.80      14741.15       153.47 o
  -3   3   2      33488.54      34119.04       248.69 o
  -2   3   2         85.00        113.09        18.61 o
  -1   3   2       3436.78       3599.39        58.10 o
   0   3   2      50315.55      54930.11       588.39 o
   1   3   2        394.73        475.88        37.46 o
   2   3   2        368.49        385.88        34.44 o
   3   3   2       1700.34       1929.02        40.15 o
   4   3   2      33766.19      34650.20       246.53 o
   5   3   2       3054.30       3266.67        62.05 o
   6   3   2          0.66         55.23        17.50 o
   7   3   2      22095.54      22063.76       225.95 o
   8   3   2       4069.44       3946.87        70.02 o
   9   3   2       1995.48       1944.24        75.60 o
  10   3   2      12789.71      12680.35       196.99 o
  11   3   2       2407.99       2374.53        91.76 o
  12   3   2       1204.90       1306.35        83.43 o
  13   3   2       1193.54       1337.22        90.59 o
  14   3   2       8986.06       8988.20       231.33 o
  15   3   2       1323.26       1333.14       111.55 o
  16   3   2        130.54         62.96        74.81 o
  17   3   2       1402.45       1321.07       123.40 o
  18   3   2          3.58          0.00        59.50 o
  19   3   2          8.89        223.41        95.69 o
 -19   4   2        918.24        768.00       131.12 o
 -18   4   2          1.60         10.10        68.88 o
 -17   4   2        580.16        768.14        98.33 o
 -16   4   2       6138.54       6036.09       210.70 o
 -15   4   2       2380.91       2428.85       146.58 o
 -14   4   2        471.98        522.78        64.66 o
 -13   4   2      12416.16      12149.50       223.89 o
 -12   4   2       5404.84       5251.98       140.64 o
 -11   4   2         31.06         29.91        31.12 o
 -10   4   2      20667.41      19860.88       264.53 o
  -9   4   2       3216.75       3180.42        99.29 o
  -8   4   2        686.03        760.60        56.53 o
  -7   4   2       5198.86       5155.30       114.71 o
  -6   4   2      12551.82      12743.73       142.81 o
  -5   4   2      12025.51      11963.11       136.42 o
  -4   4   2        332.77        287.11        27.92 o
  -3   4   2      48539.11      50038.46       361.11 o
  -2   4   2         83.56        233.60        27.60 o
  -1   4   2       1453.61       1492.20        41.59 o
   0   4   2      49004.55      49941.65       381.10 o
   1   4   2      12782.82      13267.89       106.10 o
   2   4   2        563.58        683.64        41.24 o
   3   4   2      44940.09      45005.29       353.17 o
   4   4   2        926.63        922.63        45.25 o
   5   4   2      13956.22      13770.51       145.07 o
   6   4   2        165.35        206.35        30.03 o
   7   4   2         35.76         80.56        18.97 o
   8   4   2      14045.63      13627.28       150.31 o
   9   4   2       3942.69       3750.94       105.24 o
  10   4   2       2625.88       2522.75        91.15 o
  11   4   2       4514.26       4748.57       141.98 o
  12   4   2          0.56          6.02        33.05 o
  13   4   2      11001.80      11380.84       216.16 o
  14   4   2       3020.65       2935.69       127.72 o
  15   4   2        100.53        107.91        52.01 o
  16   4   2       3399.85       3403.79       158.59 o
  17   4   2        258.69        262.56       155.17 o
  18   4   2       1317.02       1420.19       162.56 o
  19   4   2        931.02        971.58       143.15 o
 -19   5   2        213.43        239.07        93.26 o
 -18   5   2       3047.86       3080.08       315.15 o
 -17   5   2        676.34        686.07        98.93 o
 -16   5   2         53.43         84.60        61.90 o
 -15   5   2      13465.71      13603.31       307.88 o
 -14   5   2        581.60        607.00        73.72 o
 -13   5   2          4.73         97.95        41.11 o
 -12   5   2       3919.22       3981.81       127.48 o
 -11   5   2       2210.54       2259.40       101.08 o
 -10   5   2       2387.00       2164.48        93.70 o
  -9   5   2         41.45        103.03        36.58 o
  -8   5   2       3666.29       3658.13       106.12 o
  -7   5   2       3754.80       3709.66        78.66 o
  -6   5   2       6384.38       6504.83       105.46 o
  -5   5   2      30296.46      30065.03       257.28 o
  -4   5   2      44194.90      42844.46       549.61 o
  -3   5   2       6350.65       6166.12        98.97 o
  -2   5   2      33690.20      34494.83       291.62 o
  -1   5   2       1730.74       1663.59        48.91 o
   0   5   2      14481.65      14067.12       145.42 o
   1   5   2      17719.13      18104.67       165.83 o
   2   5   2      13170.48      13496.31       184.48 o
   3   5   2      44749.03      45577.78       483.38 o
   4   5   2       4207.58       3932.31        79.65 o
   5   5   2      51779.09      51025.59       362.45 o
   6   5   2      46107.89      45097.39       472.70 o
   7   5   2       5678.28       5844.83        99.35 o
   8   5   2      31817.43      30902.71       264.60 o
   9   5   2       9955.85       9952.46       174.72 o
  10   5   2        131.30        217.41        41.96 o
  11   5   2       2411.68       2472.30        97.90 o
  12   5   2          5.99          0.00        32.98 o
  13   5   2       3318.77       3247.55       119.35 o
  14   5   2        244.27        213.37        79.86 o
  15   5   2       2975.07       3048.65       218.27 o
  16   5   2       8369.79       8595.00       307.31 o
  17   5   2        187.82        314.44        81.75 o
  18   5   2       6259.70       6856.50       369.63 o
 -18   6   2        435.93        343.13       120.30 o
 -17   6   2         72.63        202.53        71.75 o
 -16   6   2        176.93         74.32        67.65 o
 -15   6   2       2057.78       2184.14       138.37 o
 -14   6   2       8471.44       8758.94       277.52 o
 -13   6   2       4551.71       4627.86       219.67 o
 -12   6   2      11446.13      11339.18       222.36 o
 -11   6   2      10476.93      10325.67       224.01 o
 -10   6   2        455.59        516.13        59.52 o
  -9   6   2       4639.77       4324.69       123.69 o
  -8   6   2       1085.00       1107.53        53.52 o
  -7   6   2          3.77         37.66        48.29 o
  -6   6   2       1431.60       1406.93        58.58 o
  -5   6   2       6102.51       5990.04       116.58 o
  -4   6   2      11784.26      11763.47       161.48 o
  -3   6   2      19612.73      19346.35       199.37 o
  -2   6   2       3251.14       3247.93        75.80 o
  -1   6   2      62825.31      61535.50       418.60 o
   0   6   2       5179.29       5358.37        92.30 o
   1   6   2         39.66        114.23        27.57 o
   2   6   2      15750.58      15349.67       181.02 o
   3   6   2       3915.01       3716.40        98.85 o
   4   6   2       5480.30       5248.47       125.53 o
   5   6   2      14451.64      13582.95       160.36 o
   6   6   2       1846.15       1784.47        57.59 o
   7   6   2       1083.93       1082.94        51.98 o
   8   6   2       1483.04       1445.10        60.07 o
   9   6   2      20258.72      19436.27       259.56 o
  10   6   2       1935.16       1771.98        85.11 o
  11   6   2        527.19        527.82        72.77 o
  12   6   2       9279.30       9097.68       230.74 o
  13   6   2        252.67        207.29        93.86 o
  14   6   2         35.36         28.26        50.25 o
  15   6   2       5488.32       5510.23       264.53 o
  16   6   2        637.30        759.51       143.14 o
  17   6   2         68.91        357.46       216.74 o
  18   6   2       2499.02       2367.00       207.64 o
 -18   7   2        427.69        587.54       106.72 o
 -17   7   2       1780.42       1612.71       167.86 o
 -16   7   2        288.48        158.30        78.64 o
 -15   7   2        276.51        378.34        74.06 o
 -14   7   2       1301.11       1248.44       149.57 o
 -13   7   2        908.37       1096.93       100.35 o
 -12   7   2       1996.53       1951.62       107.93 o
 -11   7   2       2637.03       2590.47       133.90 o
 -10   7   2        222.93        302.72        50.98 o
  -9   7   2       9497.25       8939.66       184.26 o
  -8   7   2       1706.19       1631.56        69.24 o
  -7   7   2        879.98        896.85        59.07 o
  -6   7   2      19975.21      19709.54       221.81 o
  -5   7   2       3471.91       3477.21        87.66 o
  -4   7   2       2466.58       2597.99        74.83 o
  -3   7   2      13683.11      13545.18       185.98 o
  -2   7   2       1915.05       1778.64        63.56 o
  -1   7   2       3017.61       3127.70       123.14 o
   0   7   2      10362.50      10156.43       183.57 o
   1   7   2       7042.26       6943.91       110.33 o
   2   7   2       1201.58       1337.76        49.59 o
   3   7   2        718.24        809.26        62.68 o
   4   7   2      17380.84      16891.56       230.70 o
   5   7   2        134.31        134.52        32.10 o
   6   7   2        355.67        396.34        33.78 o
   7   7   2      19647.13      18742.61       245.58 o
   8   7   2        813.18        768.45        61.91 o
   9   7   2          1.45         56.09        40.92 o
  10   7   2      13900.25      13451.60       275.23 o
  11   7   2       2648.09       2757.21       130.67 o
  12   7   2          1.75         95.96        71.23 o
  13   7   2       1845.54       1687.06       130.16 o
  14   7   2       7433.29       7048.12       221.71 o
  15   7   2        775.58        905.31       106.59 o
  16   7   2        125.90        209.45       139.98 o
  17   7   2       3074.61       3388.44       233.86 o
 -17   8   2        428.71        519.44       107.33 o
 -16   8   2         81.33        143.27        82.31 o
 -15   8   2        155.33        181.35        78.21 o
 -14   8   2       1043.34       1179.82       113.98 o
 -13   8   2        393.88        418.10        73.45 o
 -12   8   2         35.54         25.15        63.68 o
 -11   8   2          4.20         73.89        48.20 o
 -10   8   2        491.65        498.20        75.87 o
  -9   8   2       1032.90       1031.75        93.28 o
  -8   8   2          4.95          0.00        39.81 o
  -7   8   2        970.46       1058.97        73.58 o
  -6   8   2        465.53        483.46        51.06 o
  -5   8   2       8056.09       7790.91       138.88 o
  -4   8   2         52.88        119.60        31.67 o
  -3   8   2       1164.00       1160.41        62.16 o
  -2   8   2          2.92         68.32        46.36 o
  -1   8   2      10055.40       9727.10       147.69 o
   0   8   2        140.45        180.19        30.59 o
   1   8   2        878.32        930.26        67.21 o
   2   8   2       1445.02       1501.89        56.88 o
   3   8   2       2131.77       1955.11        86.60 o
   4   8   2         15.07         78.90        50.77 o
   5   8   2      10073.57       9409.15       175.86 o
   6   8   2        185.38        154.50        40.31 o
   7   8   2        145.64        111.34        46.71 o
   8   8   2         10.87          0.00        36.48 o
   9   8   2       9706.00       9344.81       230.04 o
  10   8   2        573.87        536.42        93.17 o
  11   8   2         44.37         43.48        46.16 o
  12   8   2        214.25        276.94        68.28 o
  13   8   2        826.72        798.15        94.09 o
  14   8   2         56.84        224.29        61.82 o
  15   8   2       1432.86       1482.06       134.22 o
  16   8   2          0.29        264.21       102.64 o
  17   8   2        176.59        182.47        88.91 o
 -16   9   2       2569.71       2677.08       182.72 o
 -15   9   2          3.33         97.08       100.31 o
 -14   9   2       2796.18       2877.42       161.79 o
 -13   9   2        747.33        708.18        91.23 o
 -12   9   2       2914.10       3055.46       250.61 o
 -11   9   2        683.35        710.90        83.82 o
 -10   9   2        163.24        213.89        60.68 o
  -9   9   2       9544.03       9360.86       242.10 o
  -8   9   2         40.54          0.00        36.81 o
  -7   9   2       1308.65       1345.05        77.16 o
  -6   9   2      19144.20      18670.33       264.44 o
  -5   9   2       2778.57       2585.45       100.26 o
  -4   9   2       4775.90       4594.83       118.17 o
  -3   9   2      11577.26      11519.10       174.04 o
  -2   9   2       3668.51       3647.60        98.14 o
  -1   9   2       5133.75       4863.67       110.31 o
   0   9   2        915.84        937.05        60.65 o
   1   9   2       8207.07       8029.11       135.92 o
   2   9   2        257.57        293.37        55.24 o
   3   9   2          3.74          8.28        37.24 o
   4   9   2       9725.46       9602.94       192.04 o
   5   9   2        390.17        412.48        53.50 o
   6   9   2        560.02        590.55        62.92 o
   7   9   2      20538.56      19514.69       278.92 o
   8   9   2         52.30          0.00        46.58 o
   9   9   2        144.34        117.19        92.83 o
  10   9   2       5365.30       5124.29       182.81 o
  11   9   2       4295.49       3933.06       165.19 o
  12   9   2         16.77         26.18        49.72 o
  13   9   2       2113.39       1778.56       137.43 o
  14   9   2       2341.92       2436.65       156.23 o
  15   9   2        179.31        204.98        63.82 o
  16   9   2         10.08          7.79        62.53 o
 -15  10   2        639.92        724.77       146.32 o
 -14  10   2       1283.55       1243.92       122.72 o
 -13  10   2         32.51        188.48        59.51 o
 -12  10   2       3517.37       3772.74       164.75 o
 -11  10   2       2316.41       2484.10       143.41 o
 -10  10   2       3032.00       3130.32       161.18 o
  -9  10   2      10409.22      10089.43       253.26 o
  -8  10   2       1046.01        979.65       100.06 o
  -7  10   2        514.64        668.21        83.67 o
  -6  10   2        175.63        267.02        49.06 o
  -5  10   2        996.03       1017.61        81.22 o
  -4  10   2        617.98        715.21        60.21 o
  -3  10   2        177.40        155.82        39.68 o
  -2  10   2        342.78        295.72        63.21 o
  -1  10   2       3585.58       3684.93       109.39 o
   0  10   2       9792.46       9528.37       196.28 o
   1  10   2      12554.15      12432.80       226.01 o
   2  10   2      15370.38      15011.43       252.06 o
   3  10   2       4179.36       4062.53       133.47 o
   4  10   2       4270.09       4261.18       130.84 o
   5  10   2         16.58          1.23        40.40 o
   6  10   2        576.83        617.90        66.73 o
   7  10   2         33.15          0.00        36.58 o
   8  10   2       4506.38       4094.73       160.76 o
   9  10   2        656.23        673.07       105.89 o
  10  10   2       4024.76       3976.03       203.17 o
  11  10   2       3795.58       3525.16       160.55 o
  12  10   2       2829.77       2594.16       167.31 o
  13  10   2       6558.20       6504.38       227.06 o
  14  10   2       1876.91       1725.11       145.04 o
  15  10   2       1413.49       1205.34       127.36 o
 -14  11   2        320.06        265.76        77.15 o
 -13  11   2         17.89         13.61        57.36 o
 -12  11   2       3832.48       4327.93       183.73 o
 -11  11   2       2358.43       2335.34       184.51 o
 -10  11   2        496.09        745.03        96.67 o
  -9  11   2        117.10        190.62        62.50 o
  -8  11   2      13100.24      12615.93       287.86 o
  -7  11   2       2786.85       2777.04       139.30 o
  -6  11   2       1657.35       1552.88       100.32 o
  -5  11   2       8962.22       8874.71       194.60 o
  -4  11   2        624.59        544.44        66.03 o
  -3  11   2         69.62         26.23        38.81 o
  -2  11   2       8128.67       8169.50       221.99 o
  -1  11   2         10.70         38.57        42.49 o
   0  11   2       1415.42       1320.86        95.66 o
   1  11   2       2489.44       2451.88       119.39 o
   2  11   2       5929.85       5910.93       164.84 o
   3  11   2       8797.88       8464.79       191.22 o
   4  11   2          2.87          5.91        57.60 o
   5  11   2      10479.55      10295.38       214.32 o
   6  11   2       3235.52       3109.45       123.45 o
   7  11   2          0.31         41.37        52.05 o
   8  11   2       6282.64       6226.43       204.57 o
   9  11   2       3233.60       3070.66       153.31 o
  10  11   2         74.94         37.06        47.09 o
  11  11   2       1835.44       1621.15       131.99 o
  12  11   2         76.12        163.73        61.85 o
  13  11   2       1703.75       1576.06       171.04 o
  14  11   2         56.58         59.48       159.98 o
 -13  12   2       1014.73        942.56       121.12 o
 -12  12   2        339.55        373.32       136.01 o
 -11  12   2          2.09        130.35        64.92 o
 -10  12   2        992.48        933.16       106.41 o
  -9  12   2        230.64        181.88        64.45 o
  -8  12   2          2.54         17.11        74.13 o
  -7  12   2       1339.94       1309.46       116.77 o
  -6  12   2          9.11         55.50        52.71 o
  -5  12   2         38.69         42.75        70.05 o
  -4  12   2         15.64          0.00        48.52 o
  -3  12   2       3401.71       3156.75       159.74 o
  -2  12   2       2281.02       2260.84       153.02 o
  -1  12   2       1561.12       1388.38       121.01 o
   0  12   2       2962.31       2927.15       148.71 o
   1  12   2       1421.14       1384.40       104.36 o
   2  12   2        177.32        152.92        93.31 o
   3  12   2       1462.71       1496.96       104.94 o
   4  12   2        424.78        439.50        69.84 o
   5  12   2         37.67          0.00        43.75 o
   6  12   2        828.47        791.56        96.77 o
   7  12   2         68.35         57.29        71.28 o
   8  12   2       1079.63       1086.46       145.53 o
   9  12   2         61.15        175.47        79.24 o
  10  12   2       2096.78       2313.32       152.75 o
  11  12   2       1832.52       1763.96       145.45 o
  12  12   2        145.94        365.38        82.31 o
 -11  13   2       1493.85       1539.83       139.13 o
 -10  13   2         16.01        238.52        79.76 o
  -9  13   2       1072.40        981.61       145.47 o
  -8  13   2       2188.14       2212.52       200.22 o
  -7  13   2         27.83         85.14        72.81 o
  -6  13   2        613.86        640.14       139.53 o
  -5  13   2       1906.93       1982.46       146.21 o
  -4  13   2        370.98        289.32        77.06 o
  -3  13   2        893.68       1078.42       108.58 o
  -2  13   2       1921.64       2107.73       148.93 o
  -1  13   2         24.88        115.44        61.88 o
   0  13   2         51.03         87.52        65.43 o
   1  13   2       3246.22       3351.90       161.99 o
   2  13   2        928.39       1086.68       109.25 o
   3  13   2        232.22        154.58        84.33 o
   4  13   2        300.48        210.52        69.95 o
   5  13   2       1252.65       1275.87       101.81 o
   6  13   2         26.57        129.84        59.92 o
   7  13   2       1176.41       1333.76       127.37 o
   8  13   2        606.48        733.57       101.89 o
   9  13   2         98.83        135.55        84.33 o
  10  13   2        212.69        403.58        95.76 o
  11  13   2        107.36        301.24       105.84 o
  -9  14   2        399.67        353.51       113.53 o
  -8  14   2          0.85          0.12        79.20 o
  -7  14   2       3258.66       3557.06       218.43 o
  -6  14   2         36.23        318.56       116.49 o
  -5  14   2        721.89        927.96       149.42 o
  -4  14   2        530.79        554.82        99.97 o
  -3  14   2       1818.83       1628.13       139.57 o
  -2  14   2       1628.52       1827.43       164.58 o
  -1  14   2         50.28        105.09        60.87 o
   0  14   2       3582.17       3564.06       170.66 o
   1  14   2       2355.25       2447.05       165.73 o
   2  14   2        204.00        180.17        76.66 o
   3  14   2       2692.57       2778.89       169.08 o
   4  14   2        321.51        226.24        77.59 o
   5  14   2        365.62        383.06       105.87 o
   6  14   2       1144.35       1519.21       165.74 o
   7  14   2          3.16        217.25       101.49 o
   8  14   2        821.11        908.35       145.13 o
   9  14   2        214.12        310.43        85.03 o
  -6  15   2       4828.62       5080.09       317.15 o
  -5  15   2        321.92        346.53       103.15 o
  -4  15   2       2623.74       3082.67       235.49 o
  -3  15   2       1512.72       1460.38       134.71 o
  -2  15   2         74.11         52.67       103.03 o
  -1  15   2       1261.92       1319.66       134.77 o
   0  15   2         24.67        140.80        69.79 o
   1  15   2        798.01        894.56       114.06 o
   2  15   2         95.57        143.72        89.77 o
   3  15   2        416.54        446.16        94.79 o
   4  15   2       2286.50       2541.08       253.41 o
   5  15   2       1166.93       1138.01       227.14 o
   6  15   2        219.22        106.46        90.48 o
 -20   1   3        636.71        742.56       112.25 o
 -19   1   3       4249.35       4412.36       204.10 o
 -18   1   3        830.49        954.73       140.43 o
 -17   1   3        142.54        196.58        72.19 o
 -16   1   3        711.95        721.56        99.55 o
 -15   1   3      20361.14      19894.66       366.77 o
 -14   1   3         38.97        154.14        60.19 o
 -13   1   3         20.54          0.00        40.01 o
 -12   1   3      13438.73      13579.66       209.86 o
 -11   1   3       1009.31       1170.63        69.19 o
 -10   1   3         43.98        191.00        32.82 o
  -9   1   3      26909.15      26015.80       229.39 o
  -8   1   3        320.62        467.67        32.09 o
  -7   1   3       5808.97       5874.29        88.25 o
  -6   1   3      22345.69      22147.20       187.44 o
  -5   1   3      10641.31      10343.13       113.01 o
  -4   1   3      20684.77      21507.56       187.04 o
  -3   1   3      16458.96      17223.25       152.98 o
  -2   1   3      30044.05      29876.35       225.08 o
  -1   1   3      30615.78      32055.11       349.25 o
   0   1   3       8785.48       9284.58        99.07 o
   1   1   3      57980.92      59381.72       375.42 o
   2   1   3      18906.45      19933.56       197.89 o
   3   1   3       2877.90       2850.50        52.32 o
   4   1   3      48387.12      49766.55       340.34 o
   5   1   3         28.58        215.94        23.52 o
   6   1   3      15636.32      16187.21       158.55 o
   7   1   3       7751.29       7918.60       109.45 o
   8   1   3       5693.83       5593.53        95.04 o
   9   1   3       8980.22       8386.28       122.83 o
  10   1   3       2266.73       2155.87        66.52 o
  11   1   3       2966.76       3041.76        77.79 o
  12   1   3      13756.43      13317.05       210.10 o
  13   1   3       3939.37       3859.63       143.46 o
  14   1   3       5889.60       5695.91       183.60 o
  15   1   3       3961.87       3973.84       161.25 o
  16   1   3       2362.64       2156.99       140.92 o
  17   1   3       4144.53       3905.66       171.47 o
  18   1   3        363.12        379.79       155.54 o
  19   1   3       4091.55       4271.51       191.87 o
 -19   2   3        790.77        968.94       121.55 o
 -18   2   3       1808.96       2006.13       249.93 o
 -17   2   3       4843.62       4768.04       194.79 o
 -16   2   3        577.24        575.11        89.40 o
 -15   2   3       1580.93       1645.21       127.41 o
 -14   2   3       1004.77       1106.02        99.79 o
 -13   2   3        185.67        179.79        52.03 o
 -12   2   3        237.87        254.58        50.67 o
 -11   2   3       1614.68       1612.99        80.35 o
 -10   2   3         83.86        123.12        45.06 o
  -9   2   3       9090.85       8510.93       150.62 o
  -8   2   3         26.83         89.81        25.88 o
  -7   2   3      26203.05      26272.04       184.27 o
  -6   2   3      24697.83      24451.46       202.93 o
  -5   2   3      10347.45      10494.24       139.48 o
  -4   2   3      40469.91      40179.11       273.11 o
  -3   2   3       2217.74       2130.63        46.92 o
  -2   2   3       2228.62       2372.63        45.70 o
  -1   2   3      18252.09      19358.37       148.08 o
   0   2   3         11.19         58.46         9.45 o
   1   2   3       1490.27       1880.32        37.74 o
   2   2   3        170.00        271.22        21.69 o
   3   2   3      24479.94      24596.50       185.98 o
   4   2   3      30556.24      31236.91       230.30 o
   5   2   3       4513.17       4498.79        75.86 o
   6   2   3      27508.92      27540.09       225.96 o
   7   2   3      11487.00      11477.57       136.88 o
   8   2   3        599.83        706.34        42.57 o
   9   2   3      15577.69      14934.51       171.30 o
  10   2   3       9339.28       9556.09       137.20 o
  11   2   3        560.23        586.98        53.46 o
  12   2   3       7057.13       6916.65       206.38 o
  13   2   3       1503.34       1501.24        86.37 o
  14   2   3       2186.97       2439.17       131.14 o
  15   2   3        823.76        677.29        91.11 o
  16   2   3       5930.18       5940.00       202.89 o
  17   2   3       2656.49       2730.36       156.03 o
  18   2   3       1996.66       2004.41       153.61 o
  19   2   3       2283.88       2197.02       196.49 o
 -19   3   3       1026.71       1132.13       128.73 o
 -18   3   3       1999.61       2118.25       162.15 o
 -17   3   3        427.44        426.10        85.46 o
 -16   3   3       1174.88       1132.65       114.66 o
 -15   3   3        961.78        997.08       102.96 o
 -14   3   3       3246.78       3205.96       142.42 o
 -13   3   3       8711.77       8705.31       184.42 o
 -12   3   3       2438.12       2417.61        99.16 o
 -11   3   3      23735.97      23094.03       290.89 o
 -10   3   3      25374.24      24449.61       291.31 o
  -9   3   3          1.35         53.43        26.08 o
  -8   3   3      14717.12      15309.04       235.02 o
  -7   3   3       5764.39       5779.61        69.62 o
  -6   3   3      37904.47      37272.46       280.81 o
  -5   3   3       4822.80       4811.96        80.24 o
  -4   3   3         78.82        111.00        29.37 o
  -3   3   3      76310.40      77502.74       460.65 o
  -2   3   3       2733.10       2639.67        53.64 o
  -1   3   3      55030.57      56586.62       374.31 o
   0   3   3      82888.18      84291.46       704.70 o
   1   3   3      14066.03      14775.23       156.98 o
   2   3   3      14599.91      14889.92       162.22 o
   3   3   3      21651.07      22164.69       151.59 o
   4   3   3       1647.24       1733.43        43.46 o
   5   3   3        251.15        345.37        27.89 o
   6   3   3       1622.83       1626.70        71.99 o
   7   3   3      12040.26      11995.35       142.12 o
   8   3   3       1146.24       1188.53        47.59 o
   9   3   3        835.34        875.57        46.83 o
  10   3   3      38223.70      37814.04       376.86 o
  11   3   3       1423.74       1443.81        76.76 o
  12   3   3       4018.10       4410.97       134.84 o
  13   3   3      32512.11      32804.08       416.67 o
  14   3   3        227.08        226.97        73.79 o
  15   3   3       1197.83       1055.76       105.96 o
  16   3   3       4742.26       4631.11       182.03 o
  17   3   3       1094.71       1151.21       114.45 o
  18   3   3          0.13         67.55        84.22 o
  19   3   3        616.92        955.15       144.62 o
 -19   4   3        733.32        674.24       106.53 o
 -18   4   3        909.87       1083.62       162.88 o
 -17   4   3          0.31          6.21        71.84 o
 -16   4   3        270.02        351.99        73.93 o
 -15   4   3       4763.68       4493.22       182.79 o
 -14   4   3          9.31         77.47        40.79 o
 -13   4   3       4720.97       4858.83       214.02 o
 -12   4   3        252.67        294.79        49.93 o
 -11   4   3       6656.18       6442.64       152.52 o
 -10   4   3       1256.30       1201.55        78.68 o
  -9   4   3       1780.05       1676.98        77.37 o
  -8   4   3      13839.66      13228.40       198.15 o
  -7   4   3       5034.18       5102.87        88.46 o
  -6   4   3       4804.09       4520.53        84.30 o
  -5   4   3      20145.03      19676.51       190.34 o
  -4   4   3       2517.84       2529.76        65.85 o
  -3   4   3       9049.58       8979.08       114.89 o
  -2   4   3      42788.98      42866.36       413.19 o
  -1   4   3      14223.72      15099.74       201.41 o
   0   4   3          9.10         42.82        16.51 o
   1   4   3         48.01         72.73        21.14 o
   2   4   3      18343.26      18480.26       199.20 o
   3   4   3       1076.55       1037.23        48.59 o
   4   4   3        425.91        429.74        26.04 o
   5   4   3      22660.21      22440.38       198.55 o
   6   4   3          0.54         38.65        15.94 o
   7   4   3      21326.90      20512.94       242.67 o
   8   4   3      32865.64      32103.85       367.87 o
   9   4   3         52.50         14.84        22.38 o
  10   4   3       6454.17       6394.76       143.09 o
  11   4   3        677.69        773.78        90.83 o
  12   4   3       2767.52       2693.58       102.96 o
  13   4   3         76.96        181.47        42.13 o
  14   4   3        266.96        174.26        52.54 o
  15   4   3       2839.95       3039.89       149.60 o
  16   4   3        586.59        348.71        95.07 o
  17   4   3        910.92        812.06       129.00 o
  18   4   3       4217.19       4358.39       237.14 o
  19   4   3       1172.04       1131.56       159.09 o
 -19   5   3       1482.54       1558.68       266.18 o
 -18   5   3        416.89        472.56       116.94 o
 -17   5   3        136.17        168.59        75.87 o
 -16   5   3       1539.50       1786.85       141.66 o
 -15   5   3       3545.18       3753.65       164.96 o
 -14   5   3        444.97        417.70        64.20 o
 -13   5   3        325.24        422.46        69.10 o
 -12   5   3       5329.56       5386.22       149.56 o
 -11   5   3          2.69          0.00        36.83 o
 -10   5   3       5503.04       5364.21       140.48 o
  -9   5   3       2396.71       2344.84        91.23 o
  -8   5   3        204.53        251.25        29.19 o
  -7   5   3        700.09        690.12        45.02 o
  -6   5   3       8348.39       8185.17       123.72 o
  -5   5   3       7048.29       7068.96       112.74 o
  -4   5   3         43.04         47.90        19.93 o
  -3   5   3         22.19        129.94        25.46 o
  -2   5   3      18483.25      18095.90       190.62 o
  -1   5   3       1367.65       1494.54        47.75 o
   0   5   3      10245.43       9865.64       118.23 o
   1   5   3      12432.07      12473.01       108.64 o
   2   5   3        895.41        949.33        55.74 o
   3   5   3      16189.69      15744.27       196.52 o
   4   5   3      26388.21      25999.89       269.77 o
   5   5   3        285.20        367.72        30.89 o
   6   5   3       1622.07       1483.06        64.79 o
   7   5   3       7403.67       6997.89       110.32 o
   8   5   3       3529.25       3505.03        80.08 o
   9   5   3       7133.08       6657.04       111.17 o
  10   5   3        219.49        232.98        51.85 o
  11   5   3       1596.32       1646.60        86.62 o
  12   5   3        382.39        376.72        54.91 o
  13   5   3       4238.85       4162.66       161.18 o
  14   5   3        640.37        675.65        84.12 o
  15   5   3         22.40        125.91        76.43 o
  16   5   3         25.35        204.51        78.96 o
  17   5   3       2720.06       2512.51       207.85 o
  18   5   3          9.35        290.44       104.89 o
 -18   6   3       2707.02       2806.24       225.63 o
 -17   6   3        632.50        889.79       130.63 o
 -16   6   3       3147.02       3208.43       208.42 o
 -15   6   3       4155.92       4160.39       149.10 o
 -14   6   3       1198.60       1202.47        96.14 o
 -13   6   3       5916.35       5679.81       164.47 o
 -12   6   3       1985.91       2164.06       134.89 o
 -11   6   3       7941.99       7980.03       260.17 o
 -10   6   3        664.79        736.74        69.66 o
  -9   6   3       1383.32       1299.36        99.55 o
  -8   6   3      13523.28      13566.35       201.23 o
  -7   6   3        488.07        638.90        69.01 o
  -6   6   3       6342.10       6224.38       113.89 o
  -5   6   3       8096.13       8349.67       131.51 o
  -4   6   3         63.04        117.02        24.64 o
  -3   6   3      16365.40      16281.30       183.29 o
  -2   6   3       8560.61       8645.03       137.66 o
  -1   6   3      22679.82      23129.74       230.94 o
   0   6   3        975.94       1094.61        52.10 o
   1   6   3        816.14        860.28        38.38 o
   2   6   3      43425.93      43538.59       386.90 o
   3   6   3      13408.62      13861.71       228.75 o
   4   6   3        177.54        190.46        35.08 o
   5   6   3      26789.90      25843.73       410.65 o
   6   6   3       2649.20       2556.31        87.15 o
   7   6   3       3074.47       3146.71        76.25 o
   8   6   3       9856.32       9473.82       139.74 o
   9   6   3        804.23        815.67        66.01 o
  10   6   3        458.76        474.36        72.06 o
  11   6   3        325.34        271.38        88.62 o
  12   6   3       1408.87       1391.46       112.23 o
  13   6   3         28.06         59.27        44.99 o
  14   6   3         41.17        194.96        66.30 o
  15   6   3       2608.44       2476.99       150.44 o
  16   6   3          9.60         35.62        59.30 o
  17   6   3          0.32        114.73       143.43 o
  18   6   3       3908.84       3926.07       260.72 o
 -18   7   3         29.31        108.70        92.44 o
 -17   7   3        286.09        492.13       115.41 o
 -16   7   3          1.37          0.00        69.14 o
 -15   7   3        727.33       1047.26       123.77 o
 -14   7   3       1832.73       1942.54       136.79 o
 -13   7   3        766.11        692.53        76.01 o
 -12   7   3      11045.33      11239.30       228.86 o
 -11   7   3       1307.35       1278.69       115.25 o
 -10   7   3        953.59        965.24        80.01 o
  -9   7   3      10214.61       9849.56       194.58 o
  -8   7   3         69.58         81.28        30.56 o
  -7   7   3        512.42        634.23        51.13 o
  -6   7   3      18216.47      17706.86       212.12 o
  -5   7   3         95.24        167.29        32.33 o
  -4   7   3       2444.47       2367.44        74.98 o
  -3   7   3         50.75        143.48        41.26 o
  -2   7   3      18393.70      18145.66       202.16 o
  -1   7   3      36071.62      35631.41       302.61 o
   0   7   3        422.85        576.12        53.93 o
   1   7   3       4816.51       4445.33        83.34 o
   2   7   3       5438.54       5408.71       173.83 o
   3   7   3        663.71        771.86        59.88 o
   4   7   3      27350.61      26378.27       303.12 o
   5   7   3       1018.16       1265.58        79.74 o
   6   7   3       3290.52       3200.28       102.23 o
   7   7   3       5718.68       5456.90       130.24 o
   8   7   3      11812.02      11618.40       190.90 o
   9   7   3       4946.53       4670.73       159.19 o
  10   7   3       2098.22       1969.35       132.04 o
  11   7   3      11315.34      10698.41       253.33 o
  12   7   3       2789.06       2683.76       136.73 o
  13   7   3         67.72         45.48        62.09 o
  14   7   3       3399.37       3191.03       156.28 o
  15   7   3       3390.03       3226.14       174.10 o
  16   7   3        724.92        644.55       115.24 o
  17   7   3       1431.44       1343.50       156.57 o
 -17   8   3       7708.95       7893.28       312.71 o
 -16   8   3        115.26         46.15        92.96 o
 -15   8   3       2229.88       2106.61       147.14 o
 -14   8   3       4407.33       4091.60       169.08 o
 -13   8   3         42.49         93.64        55.77 o
 -12   8   3        350.25        372.38        70.09 o
 -11   8   3       1510.72       1417.06       115.34 o
 -10   8   3      13367.33      12903.20       236.41 o
  -9   8   3       4370.42       4372.87       134.38 o
  -8   8   3        176.55        206.68        44.85 o
  -7   8   3      37653.70      36545.01       342.25 o
  -6   8   3      12255.74      12132.64       179.84 o
  -5   8   3         35.28         81.66        38.34 o
  -4   8   3      64140.54      63411.76       478.25 o
  -3   8   3       2474.16       2560.26        80.23 o
  -2   8   3         29.97         86.97        39.86 o
  -1   8   3      11582.64      11491.46       161.84 o
   0   8   3       2053.01       2165.89        68.83 o
   1   8   3       3376.35       3427.93        79.43 o
   2   8   3         96.39        102.88        34.64 o
   3   8   3      13439.55      13108.37       213.63 o
   4   8   3       8372.22       8202.38       169.26 o
   5   8   3       1690.46       1654.28        90.58 o
   6   8   3      12768.81      12563.47       210.59 o
   7   8   3       4381.18       4233.03       120.31 o
   8   8   3        156.13        206.55        79.91 o
   9   8   3      11166.42      10584.81       246.86 o
  10   8   3       1737.35       1751.62       128.21 o
  11   8   3       5305.68       5028.47       182.59 o
  12   8   3       6027.48       6252.48       204.60 o
  13   8   3        510.71        465.24       108.14 o
  14   8   3       4185.76       4056.05       185.66 o
  15   8   3        443.10        498.39       130.91 o
  16   8   3       1671.75       1471.86       172.40 o
 -16   9   3        849.63       1162.84       120.78 o
 -15   9   3        160.80        333.81        72.31 o
 -14   9   3        120.19        136.08        81.45 o
 -13   9   3        612.40        769.41        96.40 o
 -12   9   3        729.25        593.05        86.27 o
 -11   9   3         26.61          0.00        53.65 o
 -10   9   3       7126.60       7165.12       210.00 o
  -9   9   3       2832.90       2710.74       129.93 o
  -8   9   3        365.63        365.20        53.86 o
  -7   9   3       1233.43       1232.48        75.58 o
  -6   9   3          0.66          0.00        28.17 o
  -5   9   3         31.57          0.00        33.19 o
  -4   9   3          6.55          0.00        28.76 o
  -3   9   3        134.31        136.03        35.03 o
  -2   9   3       1508.48       1459.30        72.77 o
  -1   9   3       3370.40       3328.10        92.09 o
   0   9   3       9396.78       9196.01       147.97 o
   1   9   3       4406.36       4395.78       130.93 o
   2   9   3      18611.05      18383.97       269.78 o
   3   9   3      11684.02      11154.70       207.40 o
   4   9   3         45.25        147.38        54.08 o
   5   9   3        281.40        290.43        50.65 o
   6   9   3        338.85        388.20        57.58 o
   7   9   3        290.05        312.94        54.28 o
   8   9   3         14.48        128.39        48.28 o
   9   9   3         22.73        103.43        69.71 o
  10   9   3        739.63        762.03        91.34 o
  11   9   3       1668.60       1842.21       193.82 o
  12   9   3       6375.44       6021.04       213.07 o
  13   9   3       4143.32       4290.35       182.28 o
  14   9   3       1459.03       1416.44       127.45 o
  15   9   3       2036.85       2335.13       156.61 o
  16   9   3         28.12        159.42        81.15 o
 -15  10   3        850.08        965.63       111.53 o
 -14  10   3       2163.51       2272.67       161.76 o
 -13  10   3       1247.87       1272.89       122.45 o
 -12  10   3         40.22         46.56        64.11 o
 -11  10   3       2264.82       2237.70       140.56 o
 -10  10   3       1412.41       1531.95       120.47 o
  -9  10   3        338.03        371.73        70.70 o
  -8  10   3       3706.58       3809.90       153.69 o
  -7  10   3         71.43        114.91        52.65 o
  -6  10   3       3162.67       3335.14       116.87 o
  -5  10   3       1407.41       1489.07        84.10 o
  -4  10   3       1977.92       2056.46        85.91 o
  -3  10   3        176.95        181.71        51.10 o
  -2  10   3        139.40        142.51        50.92 o
  -1  10   3       4968.78       4937.82       142.80 o
   0  10   3       3044.16       3038.62       118.59 o
   1  10   3        155.31        153.51        49.25 o
   2  10   3      10676.71      10190.09       208.65 o
   3  10   3        498.39        534.41        66.92 o
   4  10   3        218.17        150.46        46.65 o
   5  10   3       7114.25       6828.60       167.35 o
   6  10   3        337.43        386.18        57.33 o
   7  10   3       1295.37       1291.53       110.88 o
   8  10   3       3781.56       3627.57       155.29 o
   9  10   3       2563.36       2483.90       142.40 o
  10  10   3        437.38        350.33        72.11 o
  11  10   3       1357.59       1366.71       124.97 o
  12  10   3       1042.64       1053.35       111.99 o
  13  10   3         44.95         67.23       111.50 o
  14  10   3       1005.87       1308.45       126.67 o
  15  10   3       1889.39       1807.99       154.78 o
 -14  11   3         47.68        202.64        79.96 o
 -13  11   3         46.02         78.42        65.62 o
 -12  11   3       2377.38       2355.98       153.31 o
 -11  11   3       1191.61       1324.77       120.17 o
 -10  11   3       1127.83       1203.17       111.53 o
  -9  11   3        995.39       1086.33       107.73 o
  -8  11   3         14.61         22.06        80.68 o
  -7  11   3         99.98        198.24        56.63 o
  -6  11   3       1313.17       1338.81        94.87 o
  -5  11   3         18.79         20.32        41.04 o
  -4  11   3        305.50        284.51        54.37 o
  -3  11   3       1338.16       1366.46        94.33 o
  -2  11   3       1484.91       1477.46        99.74 o
  -1  11   3       1013.04       1112.84        90.12 o
   0  11   3        563.39        686.55        75.08 o
   1  11   3       3444.20       3531.00       129.20 o
   2  11   3       1136.50       1082.64        87.20 o
   3  11   3        155.38        132.27        48.55 o
   4  11   3        245.82        232.56        67.29 o
   5  11   3        501.68        561.46        70.53 o
   6  11   3       3768.37       3513.59       129.91 o
   7  11   3         62.14         23.26        51.01 o
   8  11   3         74.99          5.65        51.98 o
   9  11   3          1.76         87.83        66.65 o
  10  11   3        394.25        494.26        76.32 o
  11  11   3        227.78        201.07        84.09 o
  12  11   3        440.47        493.61        84.29 o
  13  11   3        928.76       1100.51       120.16 o
  14  11   3         67.72        119.82        76.62 o
 -13  12   3       1939.73       2238.14       164.71 o
 -12  12   3          7.35         70.60        82.99 o
 -11  12   3        380.08        474.53        83.87 o
 -10  12   3       3085.74       3307.25       167.77 o
  -9  12   3       1050.54       1177.44       118.95 o
  -8  12   3       2877.28       2747.22       153.77 o
  -7  12   3        229.47        288.07        70.39 o
  -6  12   3       7004.06       6493.07       259.90 o
  -5  12   3       7167.13       6932.43       215.75 o
  -4  12   3        257.28        150.63        60.64 o
  -3  12   3       2199.10       2008.16       142.15 o
  -2  12   3       4011.38       4094.15       167.15 o
  -1  12   3          5.29          6.83        52.29 o
   0  12   3        272.03        338.96        64.32 o
   1  12   3       2566.12       2633.64       122.48 o
   2  12   3       3215.15       3163.13       133.77 o
   3  12   3        430.44        404.54        74.58 o
   4  12   3       1559.58       1610.76       110.02 o
   5  12   3      12401.06      11982.16       243.31 o
   6  12   3        726.12        618.90        90.16 o
   7  12   3       3071.72       3123.04       172.74 o
   8  12   3       3853.03       3642.46       174.55 o
   9  12   3         38.17        116.35        70.05 o
  10  12   3       1114.43       1079.18       118.21 o
  11  12   3       4302.97       4410.65       190.91 o
  12  12   3        357.08        519.49       132.95 o
 -11  13   3       1887.19       1633.24       169.18 o
 -10  13   3       2271.67       2322.28       205.68 o
  -9  13   3        137.46        103.25       105.04 o
  -8  13   3       1841.88       1661.55       175.99 o
  -7  13   3       2489.48       2444.26       199.39 o
  -6  13   3       1634.84       1881.70       211.42 o
  -5  13   3         13.72         10.29        54.58 o
  -4  13   3        646.87        681.57        97.98 o
  -3  13   3      10652.91      10352.16       274.09 o
  -2  13   3        506.90        579.38        87.08 o
  -1  13   3       1762.71       1865.28       141.08 o
   0  13   3       3433.47       3315.73       164.15 o
   1  13   3        661.44        638.15        91.02 o
   2  13   3       1200.77       1191.88       127.51 o
   3  13   3       3358.03       3433.25       165.80 o
   4  13   3        286.09        299.38        70.98 o
   5  13   3        742.91        747.73       109.45 o
   6  13   3         80.95         77.13        55.89 o
   7  13   3       1604.48       1736.95       139.57 o
   8  13   3        484.39        467.85        87.51 o
   9  13   3         78.93        137.45        98.61 o
  10  13   3       4315.98       4250.63       190.95 o
  -9  14   3        507.85        530.28       182.58 o
  -8  14   3          1.91        122.16       107.96 o
  -7  14   3       2466.34       2665.72       268.10 o
  -6  14   3        321.02        273.32       149.36 o
  -5  14   3        595.09        575.96       121.97 o
  -4  14   3       4507.50       4731.83       199.07 o
  -3  14   3        354.03        425.32        79.74 o
  -2  14   3        578.59        741.98        98.48 o
  -1  14   3       3510.82       3467.92       173.50 o
   0  14   3        231.04        295.83        77.41 o
   1  14   3         16.54         80.93        57.21 o
   2  14   3        253.00        234.33        78.48 o
   3  14   3       1467.21       1445.32       146.89 o
   4  14   3       2718.35       2784.19       170.15 o
   5  14   3        196.43        219.82        92.09 o
   6  14   3       3301.96       3283.27       212.48 o
   7  14   3       3917.40       3847.79       185.73 o
   8  14   3        150.01        266.72       102.35 o
  -6  15   3        310.21        593.51       323.93 o
  -5  15   3        587.43        630.00       134.72 o
  -4  15   3        120.68        323.03       201.42 o
  -3  15   3        894.95        924.21       134.90 o
  -2  15   3       2238.06       2192.66       189.94 o
  -1  15   3        420.43        413.80       103.73 o
   0  15   3        421.80        411.04        87.30 o
   1  15   3       4041.81       4167.13       197.69 o
   2  15   3         16.95          0.00        82.63 o
   3  15   3        372.29        394.51        88.76 o
   4  15   3        758.94        738.15       138.45 o
   5  15   3        129.57          0.00        89.53 o
 -20   0   4       4053.91       4024.62       280.73 o
 -19   0   4          1.24          0.00        71.57 o
 -18   0   4          4.44        136.79        99.31 o
 -17   0   4       3179.75       3199.77       245.80 o
 -16   0   4       4854.25       5375.07       281.03 o
 -15   0   4      10573.96      10352.13       375.75 o
 -14   0   4        493.45        464.99       107.19 o
 -13   0   4      11180.75      11374.99       358.15 o
 -12   0   4       6737.99       6334.45       257.62 o
 -11   0   4       6857.80       6658.50       158.17 o
 -10   0   4      15376.26      15131.59       244.97 o
  -9   0   4      10090.22      10015.65       209.03 o
  -8   0   4       7250.30       7785.29       158.76 o
  -7   0   4      19060.03      18546.00       256.29 o
  -6   0   4        556.35        651.96       100.36 o
  -5   0   4       1353.38       1211.13        63.36 o
  -4   0   4       3366.60       3288.39        86.96 o
  -3   0   4      11559.18      12045.09       198.81 o
  -2   0   4      11256.43      11172.16       233.97 o
  -1   0   4       4055.40       4380.47        71.31 o
   0   0   4       1301.05       1067.29        35.17 o
   1   0   4      52109.63      53377.03       915.24 o
   2   0   4         89.13        144.10        25.30 o
   3   0   4      62639.52      64653.01       552.56 o
   4   0   4     233744.55     234593.50      1721.31 o
   5   0   4       8169.25       7678.78       150.58 o
   6   0   4      18709.38      19307.05       259.65 o
   7   0   4       7544.41       7793.05       166.03 o
   8   0   4      48839.57      48849.36       739.87 o
   9   0   4       2640.86       2531.94       101.48 o
  10   0   4        184.85        232.07        44.26 o
  11   0   4      20613.28      19541.89       309.00 o
  12   0   4       5090.49       4658.75       212.76 o
  13   0   4       4321.43       4292.22       213.93 o
  14   0   4      34475.36      33326.63       980.02 o
  15   0   4       2038.35       2061.92       234.40 o
  16   0   4       1436.43       1417.39       170.12 o
  17   0   4       5220.69       4935.22       272.19 o
  18   0   4       5421.16       5464.83       301.10 o
  19   0   4        274.86        299.43       117.27 o
 -20   1   4        332.12        302.61        83.82 o
 -19   1   4        563.62        625.06       115.61 o
 -18   1   4       5543.23       5825.58       222.50 o
 -17   1   4       3735.63       3541.10       171.37 o
 -16   1   4       2604.79       2444.44       160.11 o
 -15   1   4      11535.59      11470.99       277.23 o
 -14   1   4       2080.70       2178.25       134.28 o
 -13   1   4       1017.47        913.12        90.95 o
 -12   1   4        327.01        414.29        59.40 o
 -11   1   4        265.79        334.03        49.42 o
 -10   1   4       3797.14       3646.73        78.76 o
  -9   1   4      11012.05      11207.06       140.59 o
  -8   1   4       4754.64       4661.98        85.51 o
  -7   1   4      37006.94      36437.34       280.52 o
  -6   1   4      26738.32      27029.20       224.12 o
  -5   1   4      23207.52      23532.67       198.50 o
  -4   1   4      19769.95      19880.46       171.50 o
  -3   1   4        488.65        550.45        29.92 o
  -2   1   4      32352.45      33777.84       294.82 o
  -1   1   4      10405.59      11111.49       125.59 o
   0   1   4       8758.35       9510.79        82.13 o
   1   1   4       9042.40       9731.03       108.04 o
   2   1   4      24863.69      26356.23       213.98 o
   3   1   4      19071.09      19519.07       215.28 o
   4   1   4       6801.17       7194.05        97.42 o
   5   1   4       9512.33       8939.29       137.92 o
   6   1   4      26260.14      26771.09       229.16 o
   7   1   4       6302.18       6192.98       100.50 o
   8   1   4        482.84        592.47        61.11 o
   9   1   4       2165.05       2157.09        63.83 o
  10   1   4       1848.26       2001.80        67.11 o
  11   1   4       2857.42       2799.02       102.85 o
  12   1   4        875.98       1045.13        72.14 o
  13   1   4       1083.07       1101.92        97.03 o
  14   1   4        277.35        324.48        62.60 o
  15   1   4       2714.55       2945.16       141.75 o
  16   1   4       1806.60       1925.11       138.04 o
  17   1   4        295.25        278.91        73.94 o
  18   1   4       1578.83       1612.91       139.63 o
  19   1   4        424.49        485.58       100.31 o
 -19   2   4         19.92         77.04        76.71 o
 -18   2   4         36.27         18.81        62.94 o
 -17   2   4       3774.93       3664.02       173.79 o
 -16   2   4         76.28        109.32        57.17 o
 -15   2   4       1243.17       1274.35       115.12 o
 -14   2   4       2290.58       2499.98       137.20 o
 -13   2   4       1237.08       1250.65       104.31 o
 -12   2   4       1105.31       1102.50        77.95 o
 -11   2   4      17502.34      16900.36       240.14 o
 -10   2   4       1086.18       1118.33        70.04 o
  -9   2   4         94.42        157.64        31.08 o
  -8   2   4       5132.02       5434.88        91.11 o
  -7   2   4      19590.96      19385.89       188.29 o
  -6   2   4        554.11        797.68        48.67 o
  -5   2   4      45603.28      46831.25       367.68 o
  -4   2   4       2981.07       3409.09        65.57 o
  -3   2   4        725.34       1006.78        38.41 o
  -2   2   4      48992.98      51387.91       320.52 o
  -1   2   4      16225.49      16161.01       115.41 o
   0   2   4      15370.37      16514.00       119.64 o
   1   2   4          5.71         40.06        12.99 o
   2   2   4       9930.34       9917.88       105.54 o
   3   2   4        220.35        310.01        24.93 o
   4   2   4       1879.01       1965.65        58.51 o
   5   2   4       8837.83       8688.47       113.17 o
   6   2   4       1119.23       1319.76        47.96 o
   7   2   4         21.33         47.32        20.40 o
   8   2   4      28372.90      28535.43       255.30 o
   9   2   4       9261.86       8872.74       132.97 o
  10   2   4       5741.42       5721.21       126.60 o
  11   2   4       1951.43       1887.57        82.72 o
  12   2   4      21125.19      21121.43       283.31 o
  13   2   4       3098.69       3323.17       173.01 o
  14   2   4       4485.92       4382.07       160.66 o
  15   2   4       5118.17       5017.30       178.15 o
  16   2   4        922.38        969.16       101.62 o
  17   2   4       2757.49       2928.18       159.69 o
  18   2   4       2954.40       3016.43       170.73 o
  19   2   4          0.32          0.00        70.70 o
 -19   3   4        782.52        732.92       109.36 o
 -18   3   4         20.68          0.00        79.23 o
 -17   3   4        707.82        743.32       101.15 o
 -16   3   4        602.73        628.05        92.19 o
 -15   3   4       1314.88       1246.69       118.33 o
 -14   3   4          5.20          0.00        44.11 o
 -13   3   4       2293.78       2151.13       103.94 o
 -12   3   4          5.28          7.45        42.84 o
 -11   3   4        178.02        227.45        51.49 o
 -10   3   4       1108.54       1267.09        74.34 o
  -9   3   4      11660.97      11423.75       185.70 o
  -8   3   4        305.92        403.86        33.75 o
  -7   3   4      11429.57      11085.18       149.73 o
  -6   3   4       6793.89       6506.23       102.57 o
  -5   3   4       3276.61       3203.30        69.60 o
  -4   3   4       3588.35       3730.73        72.17 o
  -3   3   4      25362.71      25919.03       211.84 o
  -2   3   4         23.03         43.25        44.02 o
  -1   3   4       1502.76       1553.80        41.82 o
   0   3   4       1136.72       1297.98        44.78 o
   1   3   4      24984.15      25918.72       233.71 o
   2   3   4        746.01        925.73        30.58 o
   3   3   4        273.49        332.43        21.97 o
   4   3   4        465.51        601.43        43.90 o
   5   3   4       6683.02       6765.33        98.57 o
   6   3   4       3672.00       3751.85        77.47 o
   7   3   4         19.17         43.89        20.59 o
   8   3   4       6105.28       6013.62       105.59 o
   9   3   4       4250.49       4455.81        93.95 o
  10   3   4        316.84        351.64        48.29 o
  11   3   4       5836.99       5862.87       141.00 o
  12   3   4       4621.85       4661.73       131.43 o
  13   3   4       1325.47       1530.54        93.66 o
  14   3   4         64.90        114.34        53.39 o
  15   3   4        169.79        293.09        96.57 o
  16   3   4       2373.84       2402.17       140.85 o
  17   3   4        261.13        292.61        86.39 o
  18   3   4          0.44         35.50        77.54 o
  19   3   4        549.01        629.26       122.54 o
 -19   4   4        658.69        717.99       107.40 o
 -18   4   4       1297.05       1232.50       131.93 o
 -17   4   4       1231.10       1236.28       125.00 o
 -16   4   4       1324.09       1204.10       117.58 o
 -15   4   4        230.05        324.82        75.92 o
 -14   4   4      10343.51      10069.88       211.81 o
 -13   4   4       2448.04       2262.74       106.97 o
 -12   4   4       4803.20       4644.06       135.32 o
 -11   4   4      28019.13      27712.64       336.91 o
 -10   4   4       3441.40       3412.44       109.54 o
  -9   4   4        827.94        856.32        66.04 o
  -8   4   4      11705.60      11387.81       178.09 o
  -7   4   4         91.40        145.97        25.85 o
  -6   4   4       2412.62       2379.16        65.09 o
  -5   4   4      11060.41      10578.30       136.45 o
  -4   4   4      28288.42      28310.44       240.08 o
  -3   4   4       1088.16       1065.85        43.33 o
  -2   4   4       1242.47       1364.66        45.19 o
  -1   4   4     104493.38     105886.75       663.48 o
   0   4   4       2028.50       2089.73        60.07 o
   1   4   4      14322.95      15087.62       124.99 o
   2   4   4      73964.27      75752.98       529.83 o
   3   4   4        163.78        300.02        33.83 o
   4   4   4       2570.35       2448.59        73.97 o
   5   4   4       4503.04       4490.47        77.95 o
   6   4   4       1171.60       1167.30        47.41 o
   7   4   4       6372.28       6051.45       150.48 o
   8   4   4       3794.21       3818.56        84.61 o
   9   4   4       3996.85       3902.71        88.91 o
  10   4   4      14812.36      14779.30       221.57 o
  11   4   4        521.20        543.86        62.63 o
  12   4   4      13191.11      13074.89       225.98 o
  13   4   4       3817.30       3806.13       203.22 o
  14   4   4        498.88        418.73        60.75 o
  15   4   4       3570.34       3689.56       195.74 o
  16   4   4        186.92        199.25       150.80 o
  17   4   4        589.87        593.33       116.03 o
  18   4   4       2098.81       1966.66       185.82 o
 -19   5   4       4520.64       4563.98       248.44 o
 -18   5   4        489.45        535.68       100.67 o
 -17   5   4        333.91        169.78        90.74 o
 -16   5   4       6518.25       6952.52       309.77 o
 -15   5   4        213.88        283.46        74.96 o
 -14   5   4         48.38         60.50        54.34 o
 -13   5   4      13330.35      12794.16       239.98 o
 -12   5   4       3660.52       3611.66       126.28 o
 -11   5   4        727.60        647.61        67.63 o
 -10   5   4       1161.72       1262.97        86.50 o
  -9   5   4      25837.36      25556.09       312.89 o
  -8   5   4        464.59        482.48        40.65 o
  -7   5   4        204.12        337.66        35.34 o
  -6   5   4      26279.65      26033.62       247.12 o
  -5   5   4       1610.95       1692.66        59.09 o
  -4   5   4       4283.47       3976.38        84.58 o
  -3   5   4      46027.05      46478.98       407.86 o
  -2   5   4        168.12        262.88        28.62 o
  -1   5   4       5475.53       5583.59        92.31 o
   0   5   4      40314.77      42516.50       309.97 o
   1   5   4       8974.97       8920.96       239.64 o
   2   5   4       5663.51       5807.08       115.82 o
   3   5   4       6908.76       6867.04       170.82 o
   4   5   4      39533.04      39176.09       358.05 o
   5   5   4       7388.49       7276.26       137.77 o
   6   5   4        229.96        250.53        31.78 o
   7   5   4      49467.96      48733.15       370.09 o
   8   5   4       9198.51       9492.40       156.63 o
   9   5   4       6667.53       6426.11       114.30 o
  10   5   4      14506.96      13734.31       216.49 o
  11   5   4         19.08         85.12        37.66 o
  12   5   4        253.56        132.32        53.17 o
  13   5   4         62.25        126.68        48.73 o
  14   5   4       1131.68       1301.42       116.98 o
  15   5   4       1316.78       1318.67       145.95 o
  16   5   4        119.13         28.83        82.31 o
  17   5   4       4809.45       4845.42       242.86 o
  18   5   4       5622.58       5906.19       276.83 o
 -18   6   4        237.11        179.10        92.69 o
 -17   6   4        398.97        278.97        81.79 o
 -16   6   4        240.98        229.01        74.71 o
 -15   6   4       4394.20       4456.37       155.14 o
 -14   6   4         50.70        142.93        51.14 o
 -13   6   4       5555.53       5305.86       158.66 o
 -12   6   4      10709.34      10497.29       217.85 o
 -11   6   4         31.22         27.14        41.52 o
 -10   6   4      17411.52      16335.72       257.22 o
  -9   6   4       5839.18       5806.73       146.05 o
  -8   6   4         41.53         56.82        27.26 o
  -7   6   4      10584.18      10416.00       154.13 o
  -6   6   4        667.93        811.49        53.47 o
  -5   6   4      12869.40      12801.19       200.21 o
  -4   6   4          1.73         38.93        21.94 o
  -3   6   4      13337.99      13507.75       166.73 o
  -2   6   4      22447.76      21458.11       248.17 o
  -1   6   4       4975.71       5198.84        94.99 o
   0   6   4       8805.78       8690.72       119.74 o
   1   6   4      26858.38      26312.05       231.81 o
   2   6   4         39.12        132.47        30.57 o
   3   6   4      11558.35      11359.76       216.74 o
   4   6   4       6285.90       5838.47       127.81 o
   5   6   4        207.00        181.81        49.51 o
   6   6   4       3951.09       3766.79       106.41 o
   7   6   4       1179.85       1147.31        70.50 o
   8   6   4      12122.25      11824.05       190.76 o
   9   6   4        165.19        184.36        47.84 o
  10   6   4       6824.93       6806.33       190.61 o
  11   6   4       8076.42       7550.38       206.85 o
  12   6   4        114.00         84.81        53.32 o
  13   6   4       1126.39       1108.83       106.76 o
  14   6   4       2385.71       2367.52       146.08 o
  15   6   4        775.82        683.09        92.68 o
  16   6   4        694.57        876.71       134.40 o
  17   6   4       3470.69       3542.46       236.40 o
 -17   7   4        782.14        841.42       124.72 o
 -16   7   4       1155.19       1008.65       163.89 o
 -15   7   4       2550.07       2396.50       147.50 o
 -14   7   4        279.00        412.13        66.74 o
 -13   7   4       1521.54       1670.67       111.17 o
 -12   7   4       3265.27       3158.62       127.68 o
 -11   7   4         57.60         78.43        43.96 o
 -10   7   4       3868.57       3920.97       131.32 o
  -9   7   4       4759.96       4581.52       135.19 o
  -8   7   4        722.44        734.11        55.59 o
  -7   7   4      13906.22      13731.19       188.71 o
  -6   7   4       5937.43       5979.23       122.08 o
  -5   7   4       9566.71       9339.33       173.19 o
  -4   7   4      10920.89      11129.35       161.54 o
  -3   7   4       6403.06       6243.12       116.09 o
  -2   7   4       6616.26       6445.82       115.55 o
  -1   7   4       4391.25       4508.38        94.39 o
   0   7   4       7233.39       7579.21       151.19 o
   1   7   4       5644.91       5367.12       105.44 o
   2   7   4        389.55        366.95        46.66 o
   3   7   4      13442.03      13372.50       276.42 o
   4   7   4       1093.74       1207.58        78.75 o
   5   7   4       5099.48       5122.88       128.84 o
   6   7   4      13463.02      12955.83       211.03 o
   7   7   4       1015.23        978.87        79.16 o
   8   7   4       3694.12       3607.85       110.29 o
   9   7   4       8458.29       8502.01       214.59 o
  10   7   4        755.35        717.93        83.45 o
  11   7   4       3352.45       3225.04       141.36 o
  12   7   4       3073.98       2835.60       141.94 o
  13   7   4       4721.39       4438.97       174.78 o
  14   7   4          4.02        181.57        55.56 o
  15   7   4          1.60         81.64        68.01 o
  16   7   4       4686.87       4543.80       238.22 o
  17   7   4          0.16          4.32        73.30 o
 -17   8   4         37.37         28.06        70.21 o
 -16   8   4          4.48          1.77        88.98 o
 -15   8   4       1160.62       1324.19       120.73 o
 -14   8   4        295.39        353.19        76.82 o
 -13   8   4         37.80        133.82        90.45 o
 -12   8   4        850.15        954.83        85.92 o
 -11   8   4       1643.27       1717.73       109.81 o
 -10   8   4       1172.72       1135.03        88.51 o
  -9   8   4        248.81        273.79        53.54 o
  -8   8   4        392.20        451.23        72.20 o
  -7   8   4        657.24        677.79        58.60 o
  -6   8   4         20.30         38.19        36.25 o
  -5   8   4        102.49        130.41        37.25 o
  -4   8   4       1344.70       1305.36        71.84 o
  -3   8   4          3.32         46.42        33.54 o
  -2   8   4        423.60        436.81        43.09 o
  -1   8   4       1095.29       1209.99        59.73 o
   0   8   4       4521.05       4560.08        95.09 o
   1   8   4        762.53        794.57        66.71 o
   2   8   4        902.29        830.80        67.23 o
   3   8   4        824.50        871.15        71.17 o
   4   8   4       1675.91       1783.57        93.91 o
   5   8   4        251.53        236.04        45.12 o
   6   8   4       3666.84       3419.84       114.43 o
   7   8   4        111.59         90.19        36.30 o
   8   8   4       3427.31       3264.35       138.18 o
   9   8   4        501.84        513.52        75.80 o
  10   8   4       2031.97       2034.85       129.65 o
  11   8   4        160.61        333.44        74.44 o
  12   8   4         64.43        281.49       127.51 o
  13   8   4         32.52         76.82        49.74 o
  14   8   4          1.28          0.00        42.05 o
  15   8   4        509.35        594.87        90.88 o
  16   8   4        256.65        448.50       107.62 o
 -16   9   4         27.21        189.90        76.97 o
 -15   9   4       4069.26       4143.65       186.27 o
 -14   9   4        760.52        859.03       104.39 o
 -13   9   4        385.57        486.58        81.67 o
 -12   9   4       3220.97       3463.50       154.46 o
 -11   9   4         25.96         61.97        64.13 o
 -10   9   4       3554.37       3288.97       148.39 o
  -9   9   4          2.90          1.86        38.21 o
  -8   9   4       4422.29       4135.26       132.26 o
  -7   9   4      10225.36      10134.00       175.38 o
  -6   9   4         89.58         95.18        40.42 o
  -5   9   4       2345.74       2177.84        82.59 o
  -4   9   4       7478.81       7383.32       143.53 o
  -3   9   4       2010.48       1874.09        78.25 o
  -2   9   4      10858.70      10388.88       165.03 o
  -1   9   4       4995.87       4952.05       110.51 o
   0   9   4       6688.08       6478.99       157.20 o
   1   9   4        491.85        488.92        61.70 o
   2   9   4       1658.08       1694.01        95.83 o
   3   9   4      12350.63      12139.93       243.63 o
   4   9   4        619.12        587.39        66.53 o
   5   9   4        324.97        232.62        47.47 o
   6   9   4      17863.97      17365.88       271.03 o
   7   9   4        357.86        430.80        57.37 o
   8   9   4       2335.23       2282.04       123.46 o
   9   9   4      15612.38      14665.42       307.17 o
  10   9   4       1720.86       1708.01       132.00 o
  11   9   4        314.85        484.58        83.38 o
  12   9   4       2683.44       2533.21       165.32 o
  13   9   4       3485.23       3550.98       165.30 o
  14   9   4         35.28         58.86       119.00 o
  15   9   4        183.65        351.95        86.60 o
 -15  10   4        302.16        375.61       116.63 o
 -14  10   4       1199.58       1215.94       150.05 o
 -13  10   4       1799.37       1634.13       134.35 o
 -12  10   4       3732.96       3771.57       207.76 o
 -11  10   4       2184.38       2134.41       146.71 o
 -10  10   4       5225.18       4998.46       182.62 o
  -9  10   4       1169.95       1164.70       107.30 o
  -8  10   4       2211.82       2212.58       127.64 o
  -7  10   4        105.43        214.52        56.92 o
  -6  10   4        663.18        712.80        63.17 o
  -5  10   4         26.10         16.56        33.03 o
  -4  10   4       1839.69       1794.66        82.52 o
  -3  10   4       1643.10       1711.94        79.78 o
  -2  10   4       1814.01       1771.96       102.26 o
  -1  10   4      12255.31      12143.75       234.93 o
   0  10   4       4199.50       4044.14       132.91 o
   1  10   4      13715.83      13752.17       244.18 o
   2  10   4       5861.40       5957.43       162.37 o
   3  10   4       2046.06       2203.10       110.43 o
   4  10   4       3281.53       3257.25       121.59 o
   5  10   4         30.53         37.95        41.48 o
   6  10   4        268.32        252.64        51.81 o
   7  10   4         65.56         37.37        47.96 o
   8  10   4       1152.57       1064.42       104.50 o
   9  10   4        928.41        778.47        91.66 o
  10  10   4       2028.67       2211.28       158.46 o
  11  10   4       4447.84       4066.40       238.02 o
  12  10   4       4079.54       4262.47       180.70 o
  13  10   4       3431.13       3525.86       172.49 o
  14  10   4       2706.33       2666.37       241.08 o
 -14  11   4        432.49        332.04        94.92 o
 -13  11   4       1450.71       1675.61       143.25 o
 -12  11   4       1669.07       1583.53       136.34 o
 -11  11   4         89.94         37.33        87.39 o
 -10  11   4        603.49        704.61        92.91 o
  -9  11   4       2874.92       2966.85       185.32 o
  -8  11   4        456.37        508.74        83.31 o
  -7  11   4       1136.45       1345.67       111.04 o
  -6  11   4      12448.56      12593.06       234.77 o
  -5  11   4       4121.27       4287.46       136.51 o
  -4  11   4       1793.02       1818.15       112.82 o
  -3  11   4       7559.39       7616.37       185.21 o
  -2  11   4        260.18        311.17        56.97 o
  -1  11   4        467.47        566.54        69.79 o
   0  11   4       4760.25       4744.57       148.46 o
   1  11   4         80.58        158.84        68.69 o
   2  11   4       2652.36       2602.72       119.53 o
   3  11   4       1822.04       1804.16       115.93 o
   4  11   4      13513.93      13294.36       254.88 o
   5  11   4       8564.07       8274.57       223.70 o
   6  11   4         52.57        128.70        53.30 o
   7  11   4      11847.17      11678.97       282.40 o
   8  11   4       3157.62       2946.22       150.14 o
   9  11   4        149.99        150.17        64.78 o
  10  11   4       5395.22       5370.83       203.05 o
  11  11   4        249.08        160.83        64.16 o
  12  11   4        135.64        220.84        65.03 o
  13  11   4       2005.48       2171.09       166.12 o
 -12  12   4        194.80         84.73        77.79 o
 -11  12   4        619.36        617.28       122.73 o
 -10  12   4        203.57        262.66        86.92 o
  -9  12   4        104.53        240.18        68.22 o
  -8  12   4       2045.06       2124.01       184.98 o
  -7  12   4        130.42        152.02        68.06 o
  -6  12   4         30.29          0.00        72.52 o
  -5  12   4         65.58        106.46        64.14 o
  -4  12   4       2243.12       2191.95       139.90 o
  -3  12   4       1231.47       1344.77       119.31 o
  -2  12   4       1163.83       1190.99       111.19 o
  -1  12   4       3150.08       3231.63       132.65 o
   0  12   4         86.91         96.08        51.87 o
   1  12   4        155.20        161.53        62.53 o
   2  12   4       3426.67       3325.71       137.28 o
   3  12   4        623.39        647.62        78.32 o
   4  12   4        459.08        411.62        91.47 o
   5  12   4        883.45       1001.05       117.07 o
   6  12   4         46.84         57.43        58.40 o
   7  12   4       1468.82       1459.73       161.86 o
   8  12   4        295.03        399.79        84.50 o
   9  12   4        481.76        599.57        91.26 o
  10  12   4       1121.38       1195.75       126.15 o
  11  12   4         63.57        115.52        60.16 o
  12  12   4        290.30        227.11        76.12 o
 -11  13   4         16.81          0.00        81.57 o
 -10  13   4        780.51        766.35       158.43 o
  -9  13   4        583.53        525.22       154.31 o
  -8  13   4        187.18        217.82       209.67 o
  -7  13   4         57.76          0.00        78.46 o
  -6  13   4       3640.16       3824.92       268.30 o
  -5  13   4          2.53         24.79        65.03 o
  -4  13   4        475.56        454.73        86.48 o
  -3  13   4        663.35        553.02        89.23 o
  -2  13   4        458.34        439.21        77.67 o
  -1  13   4       1352.86       1374.74       124.66 o
   0  13   4       2264.79       2377.50       162.09 o
   1  13   4         58.42          0.00        55.49 o
   2  13   4        115.56        139.74        54.65 o
   3  13   4       1279.12       1353.51       184.64 o
   4  13   4        773.70        917.93        94.52 o
   5  13   4        565.03        617.42        81.57 o
   6  13   4       1587.27       1703.77       138.59 o
   7  13   4       1630.19       1670.88       142.00 o
   8  13   4        168.60        124.26        69.39 o
   9  13   4        820.36       1088.42       176.82 o
  10  13   4        867.95       1100.35       124.17 o
  -8  14   4       4756.86       4774.31       315.62 o
  -7  14   4          9.19        116.08       164.91 o
  -6  14   4         76.00        157.73       124.86 o
  -5  14   4       1287.49       1352.07       194.13 o
  -4  14   4       3878.23       3852.08       212.01 o
  -3  14   4        331.85        335.33        88.87 o
  -2  14   4        321.12        316.01        99.75 o
  -1  14   4       1299.99       1178.40       154.81 o
   0  14   4         26.34         40.79        68.47 o
   1  14   4          2.74          0.00        54.59 o
   2  14   4       3488.21       3595.13       177.83 o
   3  14   4        882.31        956.30       115.95 o
   4  14   4        792.61        866.86       110.86 o
   5  14   4        876.39        723.37       124.51 o
   6  14   4        208.61        259.88        78.33 o
   7  14   4         71.34        143.18        69.89 o
   8  14   4          0.51          0.00        61.04 o
  -5  15   4       1743.49       1622.88       228.10 o
  -4  15   4       3181.56       3209.63       275.43 o
  -3  15   4        111.08        136.01        76.90 o
  -2  15   4       3233.72       3354.10       203.30 o
  -1  15   4        694.85        744.07       183.33 o
   0  15   4        380.36        535.89       104.37 o
   1  15   4        589.40        635.56       174.24 o
   2  15   4       1081.98       1345.99       152.05 o
   3  15   4       2595.53       2799.90       198.89 o
   4  15   4        399.57        553.52       267.39 o
   5  15   4        838.98       1023.18       184.05 o
 -19   1   5         82.99         53.67        61.83 o
 -18   1   5        977.17       1171.00       122.36 o
 -17   1   5        545.25        595.50        91.96 o
 -16   1   5       6213.68       6293.77       215.78 o
 -15   1   5        155.48        136.24        57.38 o
 -14   1   5        156.94        104.39        78.00 o
 -13   1   5       9073.36       8831.44       226.79 o
 -12   1   5          2.22         43.26        31.87 o
 -11   1   5        753.22        768.52        60.21 o
 -10   1   5      21950.92      21186.67       218.46 o
  -9   1   5        496.40        570.42        43.46 o
  -8   1   5       1404.92       1447.35        55.95 o
  -7   1   5      41187.16      40597.41       313.52 o
  -6   1   5       7223.06       7256.69       108.78 o
  -5   1   5        200.15        159.17        22.83 o
  -4   1   5        186.83        164.09        21.77 o
  -3   1   5      45413.16      46298.05       335.86 o
  -2   1   5        955.11        944.29        38.13 o
  -1   1   5      13740.21      14274.17       156.67 o
   0   1   5      26201.21      26776.36       183.29 o
   1   1   5        260.94        293.14        38.26 o
   2   1   5       3197.95       3112.90        60.19 o
   3   1   5     127257.39     126503.26       696.73 o
   4   1   5       4878.70       5408.28        88.59 o
   5   1   5       8005.88       8641.92       120.45 o
   6   1   5      22134.05      21338.90       205.88 o
   7   1   5      42259.13      41206.27       324.34 o
   8   1   5      13193.06      12751.01       160.94 o
   9   1   5       7058.16       6624.98       117.09 o
  10   1   5      10351.49       9770.45       148.15 o
  11   1   5        430.93        600.49        53.31 o
  12   1   5       4170.43       4224.09       122.98 o
  13   1   5      17902.27      17638.77       313.24 o
  14   1   5       1640.17       1820.18       121.10 o
  15   1   5        604.69        699.78        88.51 o
  16   1   5       7777.87       8361.07       239.75 o
  17   1   5        160.71        173.98        64.58 o
  18   1   5       2306.58       2259.95       168.32 o
  19   1   5        941.16       1080.27       115.86 o
 -19   2   5        578.35        644.45       108.12 o
 -18   2   5       5143.68       5229.62       212.96 o
 -17   2   5        277.58        278.47        78.26 o
 -16   2   5       4518.69       4743.29       187.47 o
 -15   2   5       6921.86       6833.59       216.33 o
 -14   2   5        330.82        232.60        64.01 o
 -13   2   5       3234.05       3298.24       114.73 o
 -12   2   5         58.52         98.96        35.45 o
 -11   2   5       1651.43       1615.05        85.78 o
 -10   2   5         41.71         76.09        26.97 o
  -9   2   5        896.70        983.22        47.43 o
  -8   2   5       3316.36       3146.41        76.36 o
  -7   2   5       5556.89       5470.77        97.79 o
  -6   2   5       9932.88       9899.32       130.72 o
  -5   2   5      40888.16      41248.25       306.30 o
  -4   2   5      12022.94      12132.95       136.24 o
  -3   2   5      28009.77      29192.90       314.84 o
  -2   2   5      22181.96      23270.74       355.03 o
  -1   2   5       2082.85       2217.88        60.99 o
   0   2   5       6281.48       6707.83       105.36 o
   1   2   5          9.37          0.00        16.26 o
   2   2   5      10172.24      10563.26       117.33 o
   3   2   5         16.02         41.21        20.02 o
   4   2   5      17103.04      16850.97       180.54 o
   5   2   5      28595.92      28819.54       277.31 o
   6   2   5      30081.17      30721.30       261.08 o
   7   2   5      13671.22      13483.68       163.57 o
   8   2   5       4334.14       4335.59        92.16 o
   9   2   5       9745.80       9555.17       143.80 o
  10   2   5        480.18        580.36        45.29 o
  11   2   5       1358.93       1486.62        65.79 o
  12   2   5       3216.13       3124.22       108.14 o
  13   2   5        785.44        861.59        82.15 o
  14   2   5         12.26          0.00        63.59 o
  15   2   5       2766.02       2771.88       146.21 o
  16   2   5       3721.30       3742.35       164.09 o
  17   2   5       1540.02       1494.38       144.17 o
  18   2   5       3639.29       3575.43       216.45 o
  19   2   5       1674.84       1698.66       176.35 o
 -19   3   5       3621.43       4214.66       203.93 o
 -18   3   5         87.02         26.76        61.14 o
 -17   3   5        454.23        488.09        91.58 o
 -16   3   5       1487.23       1547.82       129.48 o
 -15   3   5       2840.86       2722.55       146.11 o
 -14   3   5       4115.72       4094.19       165.11 o
 -13   3   5        798.13        919.13        76.70 o
 -12   3   5      17755.03      17847.88       266.20 o
 -11   3   5      14027.75      13821.53       224.67 o
 -10   3   5       1231.58       1181.73        82.31 o
  -9   3   5      16199.19      15969.69       182.12 o
  -8   3   5       5437.38       5492.59       101.10 o
  -7   3   5       8484.83       8446.31       125.57 o
  -6   3   5      13367.97      13302.28       158.45 o
  -5   3   5       2047.31       2095.51        59.94 o
  -4   3   5      26391.11      25939.58       224.63 o
  -3   3   5       3307.63       3370.28        68.68 o
  -2   3   5      24286.49      25096.00       181.27 o
  -1   3   5     194857.88     191998.92      1004.63 o
   0   3   5       3676.84       3719.45        89.24 o
   1   3   5      61044.98      62878.77       454.08 o
   2   3   5      30232.75      30548.07       248.61 o
   3   3   5       8080.35       8446.45       107.10 o
   4   3   5      20364.05      21603.00       233.22 o
   5   3   5       1753.59       1703.34        52.45 o
   6   3   5        987.83        932.20        46.15 o
   7   3   5       5152.83       4713.75       109.57 o
   8   3   5         46.13         83.64        25.55 o
   9   3   5      25224.20      24364.85       247.85 o
  10   3   5        109.56         97.66        28.18 o
  11   3   5       7570.50       7321.50       158.18 o
  12   3   5      32290.08      32580.38       373.46 o
  13   3   5        182.84        209.60        48.15 o
  14   3   5       2654.91       2478.28       139.07 o
  15   3   5       7520.18       7671.31       221.64 o
  16   3   5       2105.79       2011.42       177.53 o
  17   3   5       1573.31       1708.18       168.81 o
  18   3   5       2563.93       2504.13       209.02 o
 -19   4   5       1708.30       1891.99       163.74 o
 -18   4   5         84.41          0.00        59.65 o
 -17   4   5       2487.07       2536.09       169.89 o
 -16   4   5        300.32        309.54        73.47 o
 -15   4   5       1363.36       1273.01       137.37 o
 -14   4   5       2643.22       2840.79       117.84 o
 -13   4   5         11.18         12.22        39.13 o
 -12   4   5        439.10        495.52        61.42 o
 -11   4   5       7112.02       6974.52       163.59 o
 -10   4   5       4678.23       4666.89       128.60 o
  -9   4   5       4804.01       4774.91        95.84 o
  -8   4   5        479.96        541.72        42.59 o
  -7   4   5      36272.77      35246.24       300.56 o
  -6   4   5        109.72        178.29        30.09 o
  -5   4   5         47.80         74.09        21.32 o
  -4   4   5       8516.33       8199.44       118.40 o
  -3   4   5      16237.81      17275.06       176.76 o
  -2   4   5       1034.65        975.62        43.98 o
  -1   4   5      18185.86      18924.91       187.18 o
   0   4   5       1408.20       1331.99        46.12 o
   1   4   5       3964.01       4193.28        60.11 o
   2   4   5        219.12        253.51        43.44 o
   3   4   5       3209.76       3120.13        83.95 o
   4   4   5       5518.48       5665.85        70.33 o
   5   4   5         86.41        103.86        21.60 o
   6   4   5       7500.34       7526.22       113.42 o
   7   4   5       7827.48       7779.59       121.35 o
   8   4   5       2356.37       2238.73        76.40 o
   9   4   5      14500.38      14128.29       181.35 o
  10   4   5       6559.99       6646.44       147.51 o
  11   4   5         32.20         48.79        33.60 o
  12   4   5       1342.95       1361.92        85.94 o
  13   4   5        591.12        649.54        67.22 o
  14   4   5       2908.66       3087.96       145.03 o
  15   4   5        504.75        677.25       107.69 o
  16   4   5        216.66        189.79        78.43 o
  17   4   5       3209.29       3166.36       214.12 o
  18   4   5       1299.62       1490.60       191.42 o
 -18   5   5        382.73        337.15        77.89 o
 -17   5   5        215.28        164.85        71.81 o
 -16   5   5       3612.57       3941.53       180.01 o
 -15   5   5        566.32        596.29        88.69 o
 -14   5   5        323.86        328.14        60.50 o
 -13   5   5       4129.24       4163.95       140.62 o
 -12   5   5       2518.04       2502.81       111.04 o
 -11   5   5          5.47         60.54        40.70 o
 -10   5   5      12327.88      12078.46       216.23 o
  -9   5   5         95.38        188.88        49.12 o
  -8   5   5        130.63        182.91        32.48 o
  -7   5   5       6633.12       6600.79       119.12 o
  -6   5   5      12167.64      11960.57       161.03 o
  -5   5   5       2621.68       2601.91        71.78 o
  -4   5   5         10.59        193.39        69.95 o
  -3   5   5      14470.08      14338.96       167.21 o
  -2   5   5        748.92        774.01        43.67 o
  -1   5   5        137.66        230.02        28.62 o
   0   5   5       9178.32       9396.22       122.35 o
   1   5   5         79.86        133.02        20.02 o
   2   5   5         59.58        193.32        75.19 o
   3   5   5      22781.97      22838.89       257.59 o
   4   5   5       6033.13       6215.36       128.54 o
   5   5   5       2342.60       2453.28        85.73 o
   6   5   5       2090.82       2027.02        55.89 o
   7   5   5       5097.34       5069.94        96.91 o
   8   5   5       3314.72       3165.37        81.30 o
   9   5   5        979.79        954.26        58.99 o
  10   5   5        928.23        958.84        68.64 o
  11   5   5        195.41        256.07        54.62 o
  12   5   5       1811.66       1738.19       138.88 o
  13   5   5        730.03        823.18        88.32 o
  14   5   5          1.91          0.00        46.35 o
  15   5   5        348.29        420.45       164.62 o
  16   5   5        997.88       1258.93       170.68 o
  17   5   5        367.25        383.65       170.39 o
  18   5   5        535.71        600.01       119.77 o
 -18   6   5         46.59        272.91        87.37 o
 -17   6   5       3815.56       3545.03       182.85 o
 -16   6   5        243.32        257.23        75.54 o
 -15   6   5        546.43        633.99        76.50 o
 -14   6   5       8289.22       8320.22       206.20 o
 -13   6   5        444.02        485.80        68.23 o
 -12   6   5        963.09       1021.58        88.39 o
 -11   6   5      11109.13      10444.17       210.99 o
 -10   6   5       1087.63       1214.13        86.60 o
  -9   6   5      11113.95      10716.94       202.49 o
  -8   6   5       1203.68       1300.88        68.03 o
  -7   6   5      13237.33      12715.32       176.73 o
  -6   6   5      11131.26      10867.91       160.19 o
  -5   6   5        421.04        456.52        42.16 o
  -4   6   5      26374.72      26279.30       255.93 o
  -3   6   5       4064.13       4140.80        96.58 o
  -2   6   5        417.92        527.87        41.29 o
  -1   6   5       6840.24       6448.82       108.65 o
   0   6   5        805.27        930.84        44.72 o
   1   6   5      13256.09      13584.76       297.90 o
   2   6   5          6.59         15.33        24.65 o
   3   6   5       4568.82       4230.87       111.94 o
   4   6   5      24084.29      24252.24       284.04 o
   5   6   5       1658.94       1582.22        76.83 o
   6   6   5       1336.93       1390.13        78.64 o
   7   6   5      11115.84      11034.62       191.69 o
   8   6   5       1986.71       1813.30        90.27 o
   9   6   5        427.72        462.61        67.70 o
  10   6   5       2603.06       2486.08       129.06 o
  11   6   5       1916.63       2037.04       135.86 o
  12   6   5         19.53         99.93        49.99 o
  13   6   5          2.15        119.41        50.29 o
  14   6   5       2715.49       2774.99       153.70 o
  15   6   5          0.40         40.73        55.41 o
  16   6   5          1.69          0.00        58.63 o
  17   6   5       2059.45       2248.48       198.73 o
 -17   7   5         36.87         16.11        75.98 o
 -16   7   5       3872.52       4041.58       226.23 o
 -15   7   5        574.10        630.34        80.52 o
 -14   7   5         23.80        126.11        61.57 o
 -13   7   5       1531.35       1589.10       111.28 o
 -12   7   5         16.85          0.00        43.65 o
 -11   7   5       2590.84       2597.34       112.05 o
 -10   7   5      13318.93      12995.08       236.31 o
  -9   7   5         49.15        145.15        40.94 o
  -8   7   5      11727.47      11133.78       173.84 o
  -7   7   5       1161.87       1276.87        70.77 o
  -6   7   5       3686.59       3821.14       100.48 o
  -5   7   5       3443.83       3297.52        91.03 o
  -4   7   5          4.29         77.69        28.15 o
  -3   7   5       2256.30       2196.61        72.47 o
  -2   7   5        545.16        608.81        45.89 o
  -1   7   5       1253.77       1392.15        60.13 o
   0   7   5       7842.60       8212.69       123.94 o
   1   7   5      11220.76      11056.26       186.39 o
   2   7   5       6721.10       6984.59       149.05 o
   3   7   5      13494.17      12890.84       207.51 o
   4   7   5       1858.85       1896.91        85.49 o
   5   7   5       1198.46       1132.68        78.06 o
   6   7   5       1040.93       1060.41        77.38 o
   7   7   5        850.00        873.57        70.47 o
   8   7   5         80.32        192.95        58.40 o
   9   7   5        527.63        494.11        70.92 o
  10   7   5       4629.51       4400.20       162.41 o
  11   7   5       1824.55       1871.65       132.86 o
  12   7   5       2749.00       2663.72       228.16 o
  13   7   5       6074.38       6019.84       205.39 o
  14   7   5       5460.26       5249.58       198.22 o
  15   7   5       1007.12        964.43       110.14 o
  16   7   5       1845.96       1827.96       181.50 o
  17   7   5       1974.43       2029.54       193.58 o
 -17   8   5        192.19        113.62        88.14 o
 -16   8   5       2990.21       2878.25       203.65 o
 -15   8   5       5958.47       5929.31       209.20 o
 -14   8   5        182.98        326.70        72.39 o
 -13   8   5       2574.50       2504.50       152.68 o
 -12   8   5       2808.10       2997.16       127.40 o
 -11   8   5       1417.19       1512.25       102.78 o
 -10   8   5         46.32         56.65        39.24 o
  -9   8   5       1314.16       1267.85        91.21 o
  -8   8   5      14795.20      14960.55       248.26 o
  -7   8   5       2320.11       2313.58        87.02 o
  -6   8   5        910.31       1106.09        70.65 o
  -5   8   5      40831.17      39951.05       364.41 o
  -4   8   5       1138.10       1220.92        70.89 o
  -3   8   5       1955.80       1958.67        74.67 o
  -2   8   5      34001.83      33973.63       316.00 o
  -1   8   5       1476.56       1491.82        65.37 o
   0   8   5        561.86        516.08        44.99 o
   1   8   5       4087.23       4121.74       121.01 o
   2   8   5      16992.57      17056.94       251.53 o
   3   8   5       5015.25       5352.86       160.95 o
   4   8   5       2668.41       2708.21       103.20 o
   5   8   5      17058.86      16594.98       255.14 o
   6   8   5       5779.69       5535.48       161.45 o
   7   8   5        762.78        752.78        70.59 o
   8   8   5      16051.47      15122.56       243.79 o
   9   8   5        752.10        652.43        81.41 o
  10   8   5        470.19        487.58        74.49 o
  11   8   5       6264.47       6256.48       203.18 o
  12   8   5       1498.43       1717.10       133.39 o
  13   8   5       4035.36       3890.17       170.72 o
  14   8   5       1470.00       1515.87       131.92 o
  15   8   5       3781.16       3922.49       182.28 o
  16   8   5       3708.03       3715.96       273.00 o
 -16   9   5        127.93        212.91       128.06 o
 -15   9   5       1775.63       2032.14       150.09 o
 -14   9   5       1188.40       1326.84       128.79 o
 -13   9   5        792.14        916.95       118.67 o
 -12   9   5       3843.28       3769.49       161.76 o
 -11   9   5       1635.50       1484.20       122.07 o
 -10   9   5         59.33        134.57        49.44 o
  -9   9   5        205.46        187.15        47.31 o
  -8   9   5        720.64        742.82        73.31 o
  -7   9   5         76.80         45.15        34.00 o
  -6   9   5       1723.94       1707.03        80.64 o
  -5   9   5         35.70         79.83        33.33 o
  -4   9   5        409.46        384.78        47.74 o
  -3   9   5        281.65        426.78        53.03 o
  -2   9   5       5428.19       5559.68       121.21 o
  -1   9   5        561.21        662.53       109.24 o
   0   9   5       2177.45       2282.97       101.07 o
   1   9   5       6416.00       6444.84       158.43 o
   2   9   5         63.25        171.26        46.50 o
   3   9   5       1536.75       1649.77       102.30 o
   4   9   5       4534.87       4281.30       133.61 o
   5   9   5       1300.61       1371.00        93.73 o
   6   9   5       2419.10       2293.00       110.47 o
   7   9   5        772.90        868.81        77.11 o
   8   9   5         74.12        236.53        96.16 o
   9   9   5       1196.06       1315.54       123.77 o
  10   9   5       4744.23       4846.36       181.80 o
  11   9   5        825.80        680.06        89.60 o
  12   9   5       2280.48       2446.63       153.52 o
  13   9   5       2946.66       3044.85       173.74 o
  14   9   5       1504.30       1367.85       128.45 o
  15   9   5        655.45        966.72       112.60 o
 -15  10   5         95.20         26.74        62.11 o
 -14  10   5       3065.12       3050.23       206.96 o
 -13  10   5          1.65         26.11        89.09 o
 -12  10   5       1739.11       1852.77       141.42 o
 -11  10   5       2137.34       2369.43       165.44 o
 -10  10   5         30.98         38.13        43.39 o
  -9  10   5       2681.61       2723.67       136.80 o
  -8  10   5       1099.80       1263.70       112.09 o
  -7  10   5       1763.62       1680.21       103.00 o
  -6  10   5       5868.81       6342.86       144.51 o
  -5  10   5        124.53        116.74        36.12 o
  -4  10   5       2443.04       2498.11        93.85 o
  -3  10   5        978.29       1106.92        87.06 o
  -2  10   5       3573.18       3440.39       122.63 o
  -1  10   5       2088.03       2133.39       105.81 o
   0  10   5          1.41         24.52        38.19 o
   1  10   5       8869.55       8526.38       191.87 o
   2  10   5       5068.85       4991.66       149.43 o
   3  10   5         51.65        119.97        44.90 o
   4  10   5       8646.95       8523.14       209.46 o
   5  10   5       1739.18       1686.59       103.56 o
   6  10   5       1082.86       1074.36        88.88 o
   7  10   5       9741.36       9207.77       201.32 o
   8  10   5       3046.25       3101.39       150.79 o
   9  10   5        406.55        354.96        91.81 o
  10  10   5       1763.37       1981.20       142.35 o
  11  10   5       3832.12       3754.93       208.78 o
  12  10   5        481.60        522.52        82.87 o
  13  10   5        490.19        627.76        90.13 o
  14  10   5       1343.59       1309.35       129.19 o
 -14  11   5          0.78         57.06       181.45 o
 -13  11   5       2384.88       2415.77       200.27 o
 -12  11   5        574.86        598.20       102.19 o
 -11  11   5        363.71        332.44        84.46 o
 -10  11   5       1600.61       1537.50       149.29 o
  -9  11   5         48.05          0.00        52.65 o
  -8  11   5         11.88         36.12        57.01 o
  -7  11   5        641.12        578.67        81.56 o
  -6  11   5        458.65        540.97        67.76 o
  -5  11   5        445.86        510.97        66.73 o
  -4  11   5         75.71        110.61        46.90 o
  -3  11   5        865.00        824.62        80.43 o
  -2  11   5       1219.64       1196.84        95.30 o
  -1  11   5       2656.51       2841.26       121.90 o
   0  11   5       3791.27       4030.19       138.89 o
   1  11   5       1021.09       1137.23        91.33 o
   2  11   5         99.98        146.85        45.89 o
   3  11   5       3239.65       3117.11       129.79 o
   4  11   5        233.19        224.34        60.39 o
   5  11   5        660.54        677.39        75.38 o
   6  11   5        339.47        482.99        91.46 o
   7  11   5        152.33        158.90        70.01 o
   8  11   5       1361.82       1307.60       121.93 o
   9  11   5         13.31        180.15        59.15 o
  10  11   5       1255.74       1386.33       126.19 o
  11  11   5        945.92       1058.56       113.54 o
  12  11   5        817.27        932.16       108.23 o
  13  11   5         25.40          0.00        77.70 o
 -12  12   5        934.26       1237.45       146.03 o
 -11  12   5        348.97        402.31        91.37 o
 -10  12   5        657.19        759.93       120.18 o
  -9  12   5       1257.45       1632.51       217.27 o
  -8  12   5       1290.69       1387.58       208.95 o
  -7  12   5       3200.93       3198.37       252.25 o
  -6  12   5       4930.71       4829.83       284.15 o
  -5  12   5         26.39        113.21        58.39 o
  -4  12   5       4466.26       4521.53       175.16 o
  -3  12   5       4790.42       4928.21       181.10 o
  -2  12   5       1378.01       1427.83       107.44 o
  -1  12   5        921.52       1008.32        92.78 o
   0  12   5       2709.64       2610.54       126.92 o
   1  12   5       1505.26       1642.52       114.04 o
   2  12   5       1021.12       1200.35       101.35 o
   3  12   5        661.48        784.04        84.63 o
   4  12   5       9386.40       9172.94       223.05 o
   5  12   5         10.91         50.91        44.16 o
   6  12   5       6140.89       5917.41       205.96 o
   7  12   5       7824.77       7305.79       232.79 o
   8  12   5       1013.88       1140.59       130.00 o
   9  12   5       4671.28       4549.13       192.14 o
  10  12   5       1986.93       1966.03       152.41 o
  11  12   5        334.02        409.71        87.79 o
  12  12   5       2335.86       2496.80       174.38 o
 -10  13   5       1477.04       1495.54       224.97 o
  -9  13   5       4868.79       4708.87       315.17 o
  -8  13   5       2494.25       2354.32       287.41 o
  -7  13   5        315.54        438.62       279.17 o
  -6  13   5       1760.74       1909.19       222.99 o
  -5  13   5        202.13        113.48       109.10 o
  -4  13   5       6885.27       6749.24       258.55 o
  -3  13   5        192.02        254.75        85.72 o
  -2  13   5       4726.42       4830.70       217.28 o
  -1  13   5       5558.31       5780.41       237.95 o
   0  13   5        757.36        801.27       112.90 o
   1  13   5       5276.98       5478.60       178.00 o
   2  13   5       3941.13       3795.60       173.82 o
   3  13   5       3233.75       3339.60       195.20 o
   4  13   5       3435.35       3225.08       274.40 o
   5  13   5        291.07        186.77        98.64 o
   6  13   5        328.85        194.36        76.18 o
   7  13   5        449.42        583.62       110.17 o
   8  13   5       1273.50       1367.67       160.84 o
   9  13   5       1743.92       1580.57       164.24 o
  10  13   5        122.23        109.51        75.06 o
  -8  14   5       2059.21       2429.22       573.64 o
  -7  14   5        798.41        941.88       242.65 o
  -6  14   5          1.57          0.00        81.51 o
  -5  14   5       2998.66       3530.66       289.37 o
  -4  14   5        241.33        316.13       103.24 o
  -3  14   5         55.65         51.21        78.28 o
  -2  14   5       3596.76       3517.28       206.31 o
  -1  14   5        109.38         40.79       112.55 o
   0  14   5          3.09         29.30        83.60 o
   1  14   5       1954.74       2072.24       185.85 o
   2  14   5       3014.39       3476.62       207.92 o
   3  14   5        185.75         82.71       120.99 o
   4  14   5         98.75         56.92       106.70 o
   5  14   5       2756.20       2839.59       196.88 o
   6  14   5        363.28        492.50       102.93 o
   7  14   5          3.30         48.23       111.35 o
  -5  15   5        100.34        182.49       103.24 o
  -4  15   5        477.25        385.37       219.09 o
  -3  15   5        823.52        927.99       206.61 o
  -2  15   5         13.04          0.00        73.06 o
  -1  15   5         32.66          0.00        78.03 o
   0  15   5       3073.42       3153.29       202.71 o
   1  15   5         10.91         94.74        74.34 o
   2  15   5         46.48        142.98        77.33 o
   3  15   5        585.10        572.08       137.80 o
   4  15   5        886.61       1026.24       263.85 o
 -19   0   6          0.82          0.00        89.77 o
 -18   0   6        749.60        501.21       121.47 o
 -17   0   6       1108.78       1241.19       179.07 o
 -16   0   6       2588.27       2463.51       229.23 o
 -15   0   6       1809.96       2085.48       347.48 o
 -14   0   6      11604.68      12069.03       393.04 o
 -13   0   6      12415.67      12137.56       486.48 o
 -12   0   6       1053.73       1044.93       130.12 o
 -11   0   6      26830.86      26528.02       376.14 o
 -10   0   6      17531.79      16766.55       281.34 o
  -9   0   6       3181.44       2655.57       106.34 o
  -8   0   6      35832.94      36282.10       432.68 o
  -7   0   6       4614.74       4225.76       127.59 o
  -6   0   6      10518.41       9650.90       187.32 o
  -5   0   6       9295.95       9127.44       204.90 o
  -4   0   6       9790.57       9507.83       171.55 o
  -3   0   6      21735.41      21802.73       269.45 o
  -2   0   6       3387.05       3485.80        93.24 o
  -1   0   6      27225.39      27932.56       305.83 o
   0   0   6      10220.13       9871.88       216.74 o
   1   0   6       1044.46       1065.03        55.43 o
   2   0   6      40210.69      39933.50       568.06 o
   3   0   6      30988.24      31077.84       351.36 o
   4   0   6       8744.15       8677.03       170.37 o
   5   0   6      35119.57      34599.50       402.73 o
   6   0   6      11722.73      12882.23       229.87 o
   7   0   6      46304.55      45058.60       507.91 o
   8   0   6       9918.04       9561.97       200.99 o
   9   0   6       5782.59       5727.29       159.27 o
  10   0   6      10020.65      10010.09       221.24 o
  11   0   6        817.99        974.84        88.68 o
  12   0   6       6614.33       6596.30       197.68 o
  13   0   6      15744.89      15345.75       414.75 o
  14   0   6       3279.46       3141.29       195.80 o
  15   0   6      13653.46      13933.85       419.95 o
  16   0   6       5616.96       6420.37       295.47 o
  17   0   6        828.94        885.19       143.77 o
  18   0   6        281.48        316.83       107.36 o
 -19   1   6        773.92        939.06       119.15 o
 -18   1   6        776.24        729.27       101.97 o
 -17   1   6        351.30        368.53        80.55 o
 -16   1   6       7718.25       7656.74       251.63 o
 -15   1   6       1241.02       1212.36       115.74 o
 -14   1   6       3419.54       3414.43       152.44 o
 -13   1   6       8255.51       8035.18       238.70 o
 -12   1   6        140.74         94.26        36.27 o
 -11   1   6         17.42         27.01        27.86 o
 -10   1   6        393.92        493.25        44.60 o
  -9   1   6       1447.32       1598.77        63.77 o
  -8   1   6       4187.81       4238.22        92.45 o
  -7   1   6      11750.49      11381.84       150.23 o
  -6   1   6       7512.90       7657.69       117.33 o
  -5   1   6      29273.42      29223.48       247.42 o
  -4   1   6      26577.05      26478.02       223.74 o
  -3   1   6      13814.16      14200.02       145.73 o
  -2   1   6       3642.65       3517.51        53.41 o
  -1   1   6       3486.41       3756.76        64.15 o
   0   1   6       2491.91       2624.40        45.75 o
   1   1   6       8339.01       8956.79       108.95 o
   2   1   6       1269.55       1321.33        52.04 o
   3   1   6       4401.12       4525.69        81.76 o
   4   1   6       9597.92       8735.52       120.69 o
   5   1   6      19591.65      19616.27       199.53 o
   6   1   6       8505.98       8284.02       127.20 o
   7   1   6      14460.23      14121.83       173.44 o
   8   1   6      14873.60      14644.24       180.02 o
   9   1   6       4343.98       4506.08        99.75 o
  10   1   6         17.60         87.49        46.45 o
  11   1   6        806.71        813.08        58.30 o
  12   1   6          2.55          0.00        36.35 o
  13   1   6        896.73        990.99        92.23 o
  14   1   6        410.79        484.07        65.11 o
  15   1   6       1905.40       1906.80       133.49 o
  16   1   6       1882.03       1895.06       137.97 o
  17   1   6       3424.24       3308.16       170.20 o
  18   1   6       2818.68       3009.35       167.03 o
 -19   2   6       1413.09       1578.41       148.20 o
 -18   2   6       1494.44       1614.15       144.51 o
 -17   2   6        254.49        153.84        67.60 o
 -16   2   6        263.68        361.53        82.60 o
 -15   2   6       4481.14       4742.48       184.01 o
 -14   2   6         82.05        102.76        56.56 o
 -13   2   6        235.24        214.43        47.94 o
 -12   2   6       6127.21       5827.94       147.44 o
 -11   2   6        954.96        911.45        73.94 o
 -10   2   6        129.27        199.14        33.93 o
  -9   2   6       2537.31       2561.69        75.07 o
  -8   2   6      10862.39      10616.03       149.04 o
  -7   2   6         10.43         34.08        31.26 o
  -6   2   6      13692.62      13143.83       158.92 o
  -5   2   6      25432.37      24361.57       223.16 o
  -4   2   6        828.15        959.50        43.55 o
  -3   2   6      33576.71      35059.80       264.88 o
  -2   2   6      61159.70      62381.43       474.15 o
  -1   2   6       3398.91       3940.42        87.15 o
   0   2   6       7617.05       7514.18       120.79 o
   1   2   6      36836.14      37545.59       307.69 o
   2   2   6       3766.23       3715.96        70.45 o
   3   2   6       4243.00       4402.36        79.97 o
   4   2   6      18348.12      18064.22       183.60 o
   5   2   6       4466.06       4655.72        91.57 o
   6   2   6       2686.21       2721.24        71.39 o
   7   2   6      14531.41      14427.51       177.09 o
   8   2   6       3149.13       3150.55        84.81 o
   9   2   6        151.19        198.60        32.74 o
  10   2   6        418.25        556.88        49.04 o
  11   2   6      24482.40      23758.89       261.94 o
  12   2   6        691.20        667.60        66.56 o
  13   2   6       2712.56       2555.55       107.18 o
  14   2   6       9709.99       9820.14       240.13 o
  15   2   6         16.60         39.94        46.58 o
  16   2   6        516.68        605.84        84.37 o
  17   2   6       6365.45       6629.21       339.81 o
  18   2   6         28.50          0.00        68.22 o
 -19   3   6        855.66       1102.74       131.29 o
 -18   3   6          1.07          5.58        62.57 o
 -17   3   6        746.75        800.19       106.00 o
 -16   3   6       1843.07       1802.73       142.19 o
 -15   3   6         82.57         86.03        64.01 o
 -14   3   6         12.41         40.83        64.72 o
 -13   3   6        196.13        204.72        49.02 o
 -12   3   6       4490.99       4551.13       134.88 o
 -11   3   6        310.40        229.97        46.00 o
 -10   3   6        140.96         96.19        46.21 o
  -9   3   6       4137.37       3924.15       125.72 o
  -8   3   6       1630.46       1696.38        62.21 o
  -7   3   6       1868.68       1868.95        63.72 o
  -6   3   6       9334.27       9536.62       137.30 o
  -5   3   6        482.59        676.01        44.69 o
  -4   3   6        104.63        198.09        37.96 o
  -3   3   6      16091.27      16422.24       165.85 o
  -2   3   6         50.56        186.59        20.97 o
  -1   3   6       7509.34       7592.10       126.16 o
   0   3   6       2798.24       3223.49        50.31 o
   1   3   6       3998.54       4298.59        74.75 o
   2   3   6         77.68        111.17        19.12 o
   3   3   6       1774.87       1961.81        59.35 o
   4   3   6       2053.68       1979.23        58.81 o
   5   3   6        218.33        346.17        39.59 o
   6   3   6        508.43        559.65        39.70 o
   7   3   6       2831.04       2940.71        78.01 o
   8   3   6       1746.73       1853.61        67.59 o
   9   3   6         77.26        115.68        29.23 o
  10   3   6        169.52        197.72        35.43 o
  11   3   6       3129.47       2954.06       104.84 o
  12   3   6        711.85        921.78       108.67 o
  13   3   6       2263.16       2300.70       104.50 o
  14   3   6       1024.91       1274.89       107.24 o
  15   3   6       1774.07       1698.62       152.88 o
  16   3   6          0.45          0.00        79.58 o
  17   3   6          0.54          0.00        64.64 o
  18   3   6       3555.68       3651.71       226.08 o
 -19   4   6        734.51        788.84       115.07 o
 -18   4   6        162.21          0.00        69.75 o
 -17   4   6       3999.18       4126.58       189.41 o
 -16   4   6        832.92       1005.74       129.89 o
 -15   4   6       4646.85       5018.14       190.42 o
 -14   4   6         93.41        295.37        60.42 o
 -13   4   6       4252.07       4217.02       137.27 o
 -12   4   6      23201.08      22843.01       318.81 o
 -11   4   6         54.66         88.23        38.77 o
 -10   4   6       1962.16       2055.84        95.40 o
  -9   4   6      15965.60      15668.93       193.92 o
  -8   4   6        526.32        611.26        45.91 o
  -7   4   6        816.58        915.41        61.13 o
  -6   4   6      15002.71      14390.60       177.59 o
  -5   4   6       2061.97       2319.79        67.13 o
  -4   4   6       8264.97       8644.18       135.37 o
  -3   4   6       1671.61       1681.34        53.79 o
  -2   4   6      46979.27      45848.05       348.02 o
  -1   4   6       6372.80       6091.63        94.80 o
   0   4   6       5523.11       5738.79        92.23 o
   1   4   6      47282.29      48374.63       341.86 o
   2   4   6         16.46         45.59        17.73 o
   3   4   6       2838.98       3096.66        65.22 o
   4   4   6      23030.52      22995.24       209.65 o
   5   4   6       2042.36       2126.93        58.81 o
   6   4   6        100.49        104.28        24.23 o
   7   4   6      13787.83      14043.77       175.05 o
   8   4   6       8779.02       8616.92       138.99 o
   9   4   6       9827.51      10072.36       155.94 o
  10   4   6        496.01        622.34        53.04 o
  11   4   6      19837.69      19650.35       277.12 o
  12   4   6       4610.43       4796.10       137.87 o
  13   4   6        268.68        258.29        60.09 o
  14   4   6       3473.60       3562.06       151.90 o
  15   4   6        159.26        136.83        71.68 o
  16   4   6         72.58         73.43        97.27 o
  17   4   6       5052.11       4973.02       249.88 o
  18   4   6        482.69        686.92       127.36 o
 -18   5   6       3670.84       3787.87       196.22 o
 -17   5   6       4207.40       4379.58       195.36 o
 -16   5   6          0.45         15.47        89.04 o
 -15   5   6       3243.55       3320.34       200.28 o
 -14   5   6       5085.59       4538.00       150.52 o
 -13   5   6       1555.51       1663.00       108.87 o
 -12   5   6       1162.81       1239.46       102.51 o
 -11   5   6       2768.02       2694.62       109.92 o
 -10   5   6      14002.36      13844.99       235.64 o
  -9   5   6        198.07        164.06        55.75 o
  -8   5   6       1690.11       1753.42        72.80 o
  -7   5   6      36409.09      35741.15       319.79 o
  -6   5   6       1857.30       1999.98        68.60 o
  -5   5   6      11187.46      10944.02       153.99 o
  -4   5   6       2033.67       1960.14        63.01 o
  -3   5   6        131.47        202.08        29.29 o
  -2   5   6       3028.35       2785.65        71.06 o
  -1   5   6       8351.88       8438.76       122.94 o
   0   5   6       1516.41       1611.90        54.49 o
   1   5   6       1123.23       1231.79        50.88 o
   2   5   6        107.09        175.52        34.51 o
   3   5   6      21161.12      21943.69       257.01 o
   4   5   6      10351.44      10230.15       172.24 o
   5   5   6         96.89        104.43        32.90 o
   6   5   6      26722.74      26331.98       239.42 o
   7   5   6       3589.51       3694.66        83.31 o
   8   5   6       1049.94       1043.36        56.34 o
   9   5   6      44601.59      44046.98       432.73 o
  10   5   6       4816.08       4701.45       160.14 o
  11   5   6        689.32        687.81        79.99 o
  12   5   6       2651.08       2746.64       137.44 o
  13   5   6        912.58        948.32        98.97 o
  14   5   6       1690.29       1825.43       139.61 o
  15   5   6          2.68          0.00        62.73 o
  16   5   6       3089.36       3334.33       210.30 o
  17   5   6       2795.58       2527.00       214.38 o
 -18   6   6        410.37        478.05       106.46 o
 -17   6   6        117.27        247.78        75.83 o
 -16   6   6        713.64        768.76       106.58 o
 -15   6   6         61.53         34.19        49.04 o
 -14   6   6        967.64        983.92        90.36 o
 -13   6   6       1418.02       1425.75       103.12 o
 -12   6   6         87.42         96.14        54.70 o
 -11   6   6      16082.31      15491.17       295.52 o
 -10   6   6       4300.36       4397.92       134.70 o
  -9   6   6       9188.26       8975.89       255.35 o
  -8   6   6      22437.30      22307.58       251.43 o
  -7   6   6        298.11        345.30        43.95 o
  -6   6   6       2033.78       1996.58        74.11 o
  -5   6   6       1344.32       1510.11        66.11 o
  -4   6   6      14009.47      13905.91       179.83 o
  -3   6   6       1042.40       1167.00        60.10 o
  -2   6   6        150.36        237.33        69.88 o
  -1   6   6       5443.60       5513.23       102.88 o
   0   6   6      25099.13      25404.36       300.44 o
   1   6   6      20513.66      21044.91       211.01 o
   2   6   6      19037.54      18808.31       243.47 o
   3   6   6      30807.78      30577.22       329.06 o
   4   6   6         11.89         21.35        28.97 o
   5   6   6          8.55          0.87        32.60 o
   6   6   6        158.93        259.86        57.70 o
   7   6   6       6775.24       6559.24       151.87 o
   8   6   6       1426.75       1432.81        90.42 o
   9   6   6       1670.52       1674.64        89.46 o
  10   6   6       6061.46       6027.02       198.58 o
  11   6   6       1653.27       1698.02       123.83 o
  12   6   6       7627.28       7542.48       220.43 o
  13   6   6       8437.45       8625.26       242.29 o
  14   6   6        545.55        548.64       111.19 o
  15   6   6        925.98       1157.23       111.15 o
  16   6   6       2199.17       1924.56       188.83 o
  17   6   6        724.34        835.70       167.55 o
 -17   7   6        182.43        223.81       168.81 o
 -16   7   6       3753.82       4052.67       216.62 o
 -15   7   6        118.94        183.11        85.92 o
 -14   7   6        282.40        299.72        61.94 o
 -13   7   6       2452.83       2586.26       120.94 o
 -12   7   6       2870.38       2830.65       120.42 o
 -11   7   6       1687.08       1881.61       114.28 o
 -10   7   6       1250.12       1277.12        93.87 o
  -9   7   6       2849.18       2723.33       107.56 o
  -8   7   6       1474.05       1491.57        76.90 o
  -7   7   6       1949.72       1944.14        80.12 o
  -6   7   6       7628.76       7676.55       142.80 o
  -5   7   6       8209.92       7890.92       141.82 o
  -4   7   6       5876.79       5579.33       116.89 o
  -3   7   6      14897.61      15038.39       263.04 o
  -2   7   6        739.98        796.70        53.39 o
  -1   7   6       5904.85       5939.75       133.38 o
   0   7   6       6900.12       6602.14       114.60 o
   1   7   6         56.40         77.39        33.89 o
   2   7   6       7462.48       7816.27       161.69 o
   3   7   6       4077.17       4115.92       119.42 o
   4   7   6       1201.45       1348.37        80.18 o
   5   7   6       5218.90       4989.78       133.94 o
   6   7   6       2369.03       2452.05        99.59 o
   7   7   6       2445.33       2405.38       102.21 o
   8   7   6       3604.96       3530.40       116.34 o
   9   7   6       1541.16       1539.53       115.57 o
  10   7   6       2430.23       2386.79       160.50 o
  11   7   6       2405.18       2448.43       145.23 o
  12   7   6       2887.39       2898.34       153.25 o
  13   7   6       1568.04       1912.41       143.78 o
  14   7   6        619.33        789.69        95.60 o
  15   7   6       3468.40       3818.58       178.13 o
  16   7   6        696.44        768.97       128.88 o
 -16   8   6        356.28        435.50       123.74 o
 -15   8   6         31.57        149.62        63.95 o
 -14   8   6         82.32         43.47        58.63 o
 -13   8   6        346.63        358.87        63.15 o
 -12   8   6        324.97        387.52        80.45 o
 -11   8   6       1513.07       1466.70       101.44 o
 -10   8   6       1263.27       1124.55        88.87 o
  -9   8   6        612.70        640.98        69.42 o
  -8   8   6       1124.07       1080.70        83.55 o
  -7   8   6       3228.72       3194.63        98.85 o
  -6   8   6       2173.18       2271.20        85.84 o
  -5   8   6       2135.51       2130.36        84.26 o
  -4   8   6       1364.01       1362.08        73.21 o
  -3   8   6       2151.74       2201.29        78.56 o
  -2   8   6       1772.22       1728.55        73.58 o
  -1   8   6         66.50        112.68        33.45 o
   0   8   6          1.08         60.01        34.20 o
   1   8   6        618.52        691.98        65.43 o
   2   8   6        590.89        737.95        67.81 o
   3   8   6        316.54        303.86        51.86 o
   4   8   6          3.47          0.00        30.31 o
   5   8   6        254.75        376.07        52.93 o
   6   8   6        103.00        129.13        44.61 o
   7   8   6         88.45         57.96        43.15 o
   8   8   6        439.12        539.36        61.79 o
   9   8   6       1914.80       1828.51       127.15 o
  10   8   6          2.46         52.62        47.34 o
  11   8   6          0.25          0.00        44.94 o
  12   8   6        177.52        308.12        71.22 o
  13   8   6       1113.58       1197.51       117.85 o
  14   8   6        352.88        360.08        77.60 o
  15   8   6         14.74         59.16        59.45 o
  16   8   6         76.29        276.39       124.14 o
 -16   9   6       5023.85       5214.04       268.34 o
 -15   9   6        151.88        189.44        76.81 o
 -14   9   6        123.11        216.98        89.09 o
 -13   9   6       4740.78       4906.60       220.76 o
 -12   9   6         10.19         48.03        70.73 o
 -11   9   6        197.42        246.62        67.54 o
 -10   9   6       2463.63       2532.66       114.81 o
  -9   9   6       2352.07       2365.19       113.10 o
  -8   9   6       6675.27       6492.10       168.04 o
  -7   9   6          6.58          0.00        33.47 o
  -6   9   6      11261.42      10886.33       184.90 o
  -5   9   6       9149.17       9306.48       168.81 o
  -4   9   6       1196.88       1213.18        75.12 o
  -3   9   6      17561.00      17190.11       225.57 o
  -2   9   6       7787.80       7639.41       231.52 o
  -1   9   6       2810.16       3090.31       114.38 o
   0   9   6      14824.24      14493.36       243.08 o
   1   9   6        951.55        961.84        81.18 o
   2   9   6      11346.89      10847.89       210.29 o
   3   9   6       4439.00       4568.23       148.68 o
   4   9   6       7076.14       6883.16       170.82 o
   5   9   6       5938.45       5747.67       171.69 o
   6   9   6          6.77         24.50        38.99 o
   7   9   6       4750.01       4753.84       146.21 o
   8   9   6       7758.00       7106.46       214.56 o
   9   9   6        112.35        135.10        52.39 o
  10   9   6       3010.35       3071.27       153.64 o
  11   9   6       2101.10       2036.99       147.21 o
  12   9   6       2507.97       2521.92       165.21 o
  13   9   6        342.10        522.76       122.35 o
  14   9   6         51.57        150.73        74.87 o
  15   9   6       4795.55       5156.18       215.17 o
 -15  10   6       1018.36       1391.52       163.35 o
 -14  10   6        927.75        806.69       123.15 o
 -13  10   6       5400.72       5328.49       238.77 o
 -12  10   6       2313.16       2433.78       188.23 o
 -11  10   6       1522.93       1262.69       194.35 o
 -10  10   6       2558.82       2503.21       294.05 o
  -9  10   6        186.47         64.44       101.42 o
  -8  10   6       2899.48       2841.28       121.64 o
  -7  10   6        598.84        673.94        71.57 o
  -6  10   6        985.45       1056.75        76.99 o
  -5  10   6       1476.11       1548.64        90.90 o
  -4  10   6       1603.10       1735.64       147.89 o
  -3  10   6       1884.95       1847.54       104.55 o
  -2  10   6       7765.25       7855.79       185.12 o
  -1  10   6       6116.94       5935.46       161.42 o
   0  10   6       8780.88       8489.01       193.22 o
   1  10   6       1417.56       1440.15       101.65 o
   2  10   6       2153.00       2257.15       110.11 o
   3  10   6       3547.11       3531.92       128.46 o
   4  10   6       1785.53       1896.14       109.25 o
   5  10   6       3383.44       3441.61       129.62 o
   6  10   6       2944.05       2942.86       123.88 o
   7  10   6         24.29         97.71        58.50 o
   8  10   6         73.29        105.47        65.13 o
   9  10   6       2570.73       2596.36       153.92 o
  10  10   6       2733.90       2539.47       157.71 o
  11  10   6        961.92        873.63       116.52 o
  12  10   6       3297.65       3489.58       166.97 o
  13  10   6        809.83        919.11       107.94 o
  14  10   6       1839.79       2055.61       226.85 o
 -13  11   6        714.30       1046.12       163.84 o
 -12  11   6        237.33         92.41       150.35 o
 -11  11   6       1015.84       1031.31       131.97 o
 -10  11   6       6539.94       6300.15       250.44 o
  -9  11   6          9.27          0.00       102.82 o
  -8  11   6         49.65        183.70        89.39 o
  -7  11   6      13166.19      12692.08       444.15 o
  -6  11   6        140.01        261.95        59.24 o
  -5  11   6       3349.58       3244.16       191.15 o
  -4  11   6      19723.86      19163.21       343.84 o
  -3  11   6        369.02        396.68        64.68 o
  -2  11   6        921.58        923.12        84.04 o
  -1  11   6       3866.61       3859.85       137.33 o
   0  11   6       2285.20       2353.08       120.75 o
   1  11   6         19.74         51.68        40.83 o
   2  11   6       1760.28       1840.13       114.39 o
   3  11   6       9810.38       9661.23       218.70 o
   4  11   6       1378.00       1422.97       107.80 o
   5  11   6         53.86         59.16        52.04 o
   6  11   6      23636.79      23415.90       373.03 o
   7  11   6       1239.74       1201.24       116.81 o
   8  11   6        577.71        616.07        85.31 o
   9  11   6       8547.44       8869.07       256.67 o
  10  11   6        612.48        675.05        92.27 o
  11  11   6         59.11         46.57        82.11 o
  12  11   6       2228.08       2198.46       162.61 o
  13  11   6        367.11        508.14       171.72 o
 -12  12   6       1340.46       1442.04       192.75 o
 -11  12   6         69.62         44.73       129.94 o
 -10  12   6       1072.57       1034.94       193.18 o
  -9  12   6       1513.08       1653.43       220.04 o
  -8  12   6         62.71          0.00       121.32 o
  -7  12   6          1.86          6.01        72.06 o
  -6  12   6         41.58          0.00        72.34 o
  -5  12   6        590.59        604.13       110.13 o
  -4  12   6         47.40         55.14        76.30 o
  -3  12   6        150.29        212.42        65.85 o
  -2  12   6       1007.32        981.46       102.34 o
  -1  12   6        166.78        161.02        63.17 o
   0  12   6        791.25        948.11       102.97 o
   1  12   6       3162.48       3128.55       152.88 o
   2  12   6       1239.70       1188.32       114.27 o
   3  12   6       1475.05       1537.33       112.73 o
   4  12   6       2604.25       2717.35       137.59 o
   5  12   6          6.16          0.00        44.21 o
   6  12   6          7.27        135.17        73.50 o
   7  12   6          1.84          0.00        56.29 o
   8  12   6        344.08        457.68        91.14 o
   9  12   6        529.08        535.58        92.97 o
  10  12   6         95.23        312.78        76.95 o
  11  12   6        491.05        570.89       117.65 o
 -10  13   6        736.78        855.19       171.39 o
  -9  13   6        402.67        386.71       442.90 o
  -8  13   6        903.32        663.70       150.69 o
  -7  13   6       1797.51       2014.68       232.02 o
  -6  13   6        458.01        469.63       179.04 o
  -5  13   6         47.91          5.03        89.10 o
  -4  13   6       3742.83       4097.36       205.99 o
  -3  13   6       2004.27       2123.76       174.11 o
  -2  13   6        465.67        437.03        97.50 o
  -1  13   6       1331.22       1516.67       154.09 o
   0  13   6       2109.64       2069.97       167.07 o
   1  13   6          4.67         13.65        57.94 o
   2  13   6       1924.30       2190.29       156.54 o
   3  13   6       1345.64       1794.84       143.80 o
   4  13   6          8.07        109.72        65.74 o
   5  13   6       1044.30       1242.37       141.80 o
   6  13   6       2531.31       2572.01       183.74 o
   7  13   6        424.17        375.69       140.19 o
   8  13   6        100.94        121.35        86.90 o
   9  13   6       1351.52       1420.13       163.01 o
  -8  14   6         23.57        232.42       144.88 o
  -7  14   6        389.05        235.51       124.55 o
  -6  14   6        372.17        145.12       164.91 o
  -5  14   6        590.57        386.88       141.84 o
  -4  14   6         51.09        143.67        78.82 o
  -3  14   6         18.01          0.00       104.29 o
  -2  14   6       1943.04       1923.65       177.21 o
  -1  14   6          0.86         10.34        81.29 o
   0  14   6         18.20        123.47        79.71 o
   1  14   6       2758.60       2891.06       199.47 o
   2  14   6        404.65        661.87       118.73 o
   3  14   6        752.66        770.12       107.24 o
   4  14   6       1162.99       1040.32       142.85 o
   5  14   6         22.16          0.00        81.43 o
   6  14   6          1.02          0.00        78.30 o
   7  14   6         25.22          0.00        72.43 o
  -4  15   6        255.85        378.87       147.24 o
  -3  15   6       1980.22       2234.52       198.27 o
  -2  15   6       1275.86       1287.41       153.81 o
  -1  15   6         47.57        157.18       110.65 o
   0  15   6       1213.48       1483.93       178.74 o
   1  15   6        274.29        134.74        88.15 o
   2  15   6       1465.94       1599.30       173.38 o
   3  15   6         16.77        113.65       113.96 o
 -19   1   7        496.81        506.11        99.60 o
 -18   1   7        428.19        435.60        89.12 o
 -17   1   7       3855.25       4264.23       188.71 o
 -16   1   7       2113.28       2118.86       154.21 o
 -15   1   7        760.38        748.12        94.94 o
 -14   1   7       6096.38       6101.09       199.25 o
 -13   1   7       1296.65       1330.58       110.48 o
 -12   1   7       2467.37       2558.34       101.55 o
 -11   1   7      40845.20      39970.10       362.07 o
 -10   1   7       3959.13       3812.91        96.24 o
  -9   1   7       5710.41       5681.86       114.68 o
  -8   1   7      14593.38      13600.61       176.86 o
  -7   1   7      26965.83      26808.13       286.74 o
  -6   1   7       9008.51       9268.19       135.01 o
  -5   1   7       7596.55       7241.80       114.32 o
  -4   1   7      26597.69      26027.92       228.92 o
  -3   1   7       8015.17       7994.66       109.09 o
  -2   1   7       1650.67       1760.73        40.46 o
  -1   1   7      75789.77      74299.84       635.34 o
   0   1   7        437.62        459.43        26.52 o
   1   1   7       9053.85       9259.93       117.55 o
   2   1   7      50175.73      51004.35       355.58 o
   3   1   7        710.85        724.04        42.92 o
   4   1   7       7186.79       7352.86       116.22 o
   5   1   7      21240.94      21638.26       219.31 o
   6   1   7      12813.03      12694.18       166.21 o
   7   1   7       1104.32       1110.40        58.73 o
   8   1   7       3462.56       3480.82        89.56 o
   9   1   7      15787.00      15213.32       196.08 o
  10   1   7         33.33        120.75        37.93 o
  11   1   7         40.97        138.30        59.25 o
  12   1   7      12995.07      12728.96       220.83 o
  13   1   7        130.28        138.53        50.18 o
  14   1   7        980.68       1050.11       100.52 o
  15   1   7       5009.35       4733.11       176.67 o
  16   1   7         14.74         18.04        59.25 o
  17   1   7        599.99        638.91        94.20 o
  18   1   7       1087.85       1249.02       154.14 o
 -19   2   7       1802.78       1694.53       154.27 o
 -18   2   7        833.50        720.93       106.61 o
 -17   2   7       2953.09       3054.38       174.98 o
 -16   2   7       3332.55       3479.53       194.84 o
 -15   2   7        301.06        325.10        72.76 o
 -14   2   7       6728.65       6642.01       208.11 o
 -13   2   7        519.80        570.49        68.35 o
 -12   2   7         23.59         43.94        60.93 o
 -11   2   7          4.78         44.52        36.54 o
 -10   2   7       5138.71       5244.72       111.72 o
  -9   2   7       5483.96       5366.05       112.82 o
  -8   2   7       4300.61       4294.60        97.39 o
  -7   2   7       3431.88       3318.25        84.07 o
  -6   2   7       6007.50       5776.54       106.41 o
  -5   2   7      18678.04      18122.17       191.81 o
  -4   2   7       4608.21       4683.64        87.31 o
  -3   2   7      43207.98      45846.20       370.33 o
  -2   2   7       5334.58       5111.31       106.73 o
  -1   2   7        959.01       1257.25        57.01 o
   0   2   7        732.32        759.86        52.34 o
   1   2   7       5077.06       5280.77        92.74 o
   2   2   7        400.56        534.53        39.65 o
   3   2   7         64.66         78.49        19.91 o
   4   2   7       8590.17       8389.36       124.24 o
   5   2   7       8912.38       9031.53       134.72 o
   6   2   7      10877.60      11017.97       155.59 o
   7   2   7      23491.00      23320.13       241.44 o
   8   2   7       7739.99       7602.68       134.68 o
   9   2   7       3259.67       3074.07        87.33 o
  10   2   7       4220.20       4261.08       104.99 o
  11   2   7       1154.93       1301.27        70.55 o
  12   2   7        565.43        717.54        67.50 o
  13   2   7       2768.09       2626.99       122.48 o
  14   2   7        955.25        917.69        96.14 o
  15   2   7        807.16        985.19        99.57 o
  16   2   7         64.67         73.74        86.46 o
  17   2   7       4337.67       4386.21       230.23 o
  18   2   7       1808.02       1752.18       175.51 o
 -19   3   7         84.35         18.12        99.76 o
 -18   3   7         15.73         97.26        67.10 o
 -17   3   7       4258.67       4459.66       194.27 o
 -16   3   7       4580.78       4676.78       195.86 o
 -15   3   7       3114.43       3134.80       198.58 o
 -14   3   7          7.96          0.00        52.47 o
 -13   3   7      13675.12      13971.93       248.26 o
 -12   3   7       2626.00       2585.67       157.00 o
 -11   3   7        185.63        181.63        41.05 o
 -10   3   7      18435.20      17901.71       259.50 o
  -9   3   7       4824.17       4726.37       106.19 o
  -8   3   7        338.32        482.18        44.94 o
  -7   3   7      36074.40      35111.01       308.78 o
  -6   3   7        164.77        194.19        40.36 o
  -5   3   7         70.79        125.94        39.85 o
  -4   3   7       9940.17       9667.69       130.38 o
  -3   3   7      12076.81      11927.73       114.70 o
  -2   3   7      46816.19      46424.02       391.96 o
  -1   3   7       1162.28       1170.37        78.40 o
   0   3   7      59462.86      59700.73       463.74 o
   1   3   7      25715.08      25790.79       322.15 o
   2   3   7       1400.84       1517.13        50.46 o
   3   3   7      62142.80      61838.88       420.92 o
   4   3   7      11197.34      11594.22       148.76 o
   5   3   7       1175.24       1322.27        56.41 o
   6   3   7       9466.15       9246.26       137.93 o
   7   3   7       1768.14       1723.96        63.99 o
   8   3   7      12170.47      12150.22       172.18 o
   9   3   7        551.45        604.62        60.23 o
  10   3   7       5415.94       5419.33       120.57 o
  11   3   7      17352.86      17601.09       260.55 o
  12   3   7          7.27         58.98        34.56 o
  13   3   7       6990.64       7454.11       177.22 o
  14   3   7       8395.52       8252.10       282.14 o
  15   3   7        430.11        523.50        98.65 o
  16   3   7       3686.27       3663.15       203.50 o
  17   3   7       2575.57       2604.30       206.56 o
  18   3   7        387.40        452.66       105.14 o
 -18   4   7       5467.49       5419.83       224.25 o
 -17   4   7        780.51        747.00       106.61 o
 -16   4   7       1245.86       1326.31       128.29 o
 -15   4   7       1628.38       1447.22       124.71 o
 -14   4   7         21.27          2.01        58.69 o
 -13   4   7          1.51          0.00        42.22 o
 -12   4   7        309.13        405.19        56.38 o
 -11   4   7        187.43        245.72        48.69 o
 -10   4   7        750.27        640.13        66.15 o
  -9   4   7         33.31         77.43        31.80 o
  -8   4   7      13320.60      13076.42       179.81 o
  -7   4   7       6387.73       6219.08       120.14 o
  -6   4   7        719.24        826.12        55.86 o
  -5   4   7      16729.89      17104.09       194.38 o
  -4   4   7       1713.18       1944.16        59.86 o
  -3   4   7          6.08         62.18        30.03 o
  -2   4   7       8407.86       9015.92       115.00 o
  -1   4   7       6804.16       7196.48        98.54 o
   0   4   7        297.85        376.27        34.67 o
   1   4   7       2235.23       2511.86        62.21 o
   2   4   7       1024.17       1126.60        49.77 o
   3   4   7      24022.73      24278.70       280.77 o
   4   4   7       1065.87       1105.20        49.57 o
   5   4   7       2675.16       2740.43        69.55 o
   6   4   7      17291.49      17077.37       193.52 o
   7   4   7        615.37        655.40        49.14 o
   8   4   7        716.56        779.84        53.93 o
   9   4   7       6595.00       6797.64       131.93 o
  10   4   7       1387.72       1468.56        74.69 o
  11   4   7      10490.13      10818.02       200.94 o
  12   4   7       1401.71       1490.04       116.15 o
  13   4   7       4822.36       4998.04       195.18 o
  14   4   7        383.17        278.72        66.99 o
  15   4   7        914.89        894.45       166.76 o
  16   4   7       2942.79       3126.14       196.53 o
  17   4   7        281.64        265.02       214.61 o
 -18   5   7        135.42        184.70        79.70 o
 -17   5   7        913.85       1042.38       119.84 o
 -16   5   7        688.92        788.73       103.18 o
 -15   5   7          3.59         47.62        56.79 o
 -14   5   7        510.63        557.57        74.13 o
 -13   5   7       3307.06       3260.31       127.53 o
 -12   5   7         13.20        114.44        40.84 o
 -11   5   7       4597.14       4538.63       142.42 o
 -10   5   7        285.14        343.85        55.62 o
  -9   5   7       1575.68       1674.15        94.66 o
  -8   5   7       3236.29       3172.41        92.34 o
  -7   5   7       1404.78       1408.17        70.47 o
  -6   5   7       1602.66       1599.52        71.29 o
  -5   5   7       1458.37       1533.03        69.98 o
  -4   5   7       2473.40       2490.49        71.83 o
  -3   5   7        715.90        947.77        48.53 o
  -2   5   7       1993.18       2129.50        61.38 o
  -1   5   7       1068.38       1073.06        50.01 o
   0   5   7        653.15        759.89        44.51 o
   1   5   7       2900.32       3122.46        72.70 o
   2   5   7      21662.32      21101.99       199.56 o
   3   5   7       1139.62       1387.41        72.63 o
   4   5   7         17.30          0.00        41.84 o
   5   5   7       3140.48       3000.72        99.08 o
   6   5   7       7144.37       6793.28       131.17 o
   7   5   7        175.80        251.15        33.90 o
   8   5   7      13179.75      13264.39       224.28 o
   9   5   7       1179.36       1328.43        89.98 o
  10   5   7        132.06        137.65        50.30 o
  11   5   7       1670.75       1883.26       123.40 o
  12   5   7       6343.32       6422.60       201.99 o
  13   5   7       1056.57       1032.16       104.18 o
  14   5   7        242.64         92.34        97.12 o
  15   5   7       1180.54       1348.97       154.89 o
  16   5   7        789.32        785.72       130.20 o
  17   5   7        740.71        550.91       114.02 o
 -18   6   7       2924.65       2895.06       193.04 o
 -17   6   7          9.34        162.32        72.93 o
 -16   6   7        270.69        277.31        81.13 o
 -15   6   7       2579.47       2846.82       154.84 o
 -14   6   7         94.46         96.53        81.77 o
 -13   6   7        107.60         56.84        45.66 o
 -12   6   7       6209.27       5942.80       167.80 o
 -11   6   7         22.25         98.36        59.51 o
 -10   6   7        117.56        105.99        42.94 o
  -9   6   7       2962.99       2911.87       110.52 o
  -8   6   7       1508.42       1662.56        78.66 o
  -7   6   7       4625.36       4632.24       111.36 o
  -6   6   7        602.77        701.16        54.64 o
  -5   6   7       1808.65       1810.53        72.08 o
  -4   6   7       3276.93       3394.06        90.61 o
  -3   6   7          5.86         71.28        45.39 o
  -2   6   7       9072.34       9136.16       138.18 o
  -1   6   7       2827.80       2733.94        75.00 o
   0   6   7        148.26        170.99        36.09 o
   1   6   7       5300.21       5567.64        97.50 o
   2   6   7       1056.94       1123.07        70.58 o
   3   6   7      15615.47      15448.69       231.50 o
   4   6   7       1710.80       1709.39        85.96 o
   5   6   7       8574.01       8695.81       173.29 o
   6   6   7      23979.40      23118.73       299.41 o
   7   6   7       6110.30       6125.23       152.37 o
   8   6   7       5328.26       5312.72       161.41 o
   9   6   7       6723.75       6886.47       166.09 o
  10   6   7       4668.98       4370.58       161.03 o
  11   6   7       3838.52       3923.13       158.16 o
  12   6   7       1847.11       1886.20       137.54 o
  13   6   7       3966.14       4199.25       173.69 o
  14   6   7         18.00         32.17        75.04 o
  15   6   7        301.14        310.92        73.75 o
  16   6   7       3848.37       4056.27       225.53 o
  17   6   7        253.57        301.35       109.43 o
 -17   7   7        478.80        432.50       255.61 o
 -16   7   7        398.01        251.03       144.68 o
 -15   7   7       1110.02       1106.80       114.13 o
 -14   7   7        540.78        634.65        79.72 o
 -13   7   7       1436.01       1660.25       115.98 o
 -12   7   7       1042.40       1092.95        90.41 o
 -11   7   7       5284.05       5039.96       153.48 o
 -10   7   7       4031.54       3931.14       132.93 o
  -9   7   7       6629.80       6413.18       163.32 o
  -8   7   7       3351.52       3209.76        98.62 o
  -7   7   7       3360.33       3226.25        97.40 o
  -6   7   7        682.39        699.17        59.81 o
  -5   7   7        408.92        458.84        48.48 o
  -4   7   7       6275.52       5901.48       123.21 o
  -3   7   7        433.23        497.17        45.25 o
  -2   7   7         35.28        132.21        40.96 o
  -1   7   7       4253.06       4369.83       114.77 o
   0   7   7      12430.05      12267.45       165.17 o
   1   7   7       3632.35       3648.39       109.98 o
   2   7   7      24591.63      24528.61       303.03 o
   3   7   7      11250.66      11020.20       197.45 o
   4   7   7        354.84        465.36        54.39 o
   5   7   7        131.06        126.14        56.65 o
   6   7   7         55.15         20.96        35.59 o
   7   7   7       3634.15       3597.04       119.78 o
   8   7   7       1003.22       1054.59        83.64 o
   9   7   7       1980.12       2033.88       138.67 o
  10   7   7         13.01          0.00        45.44 o
  11   7   7        620.01        583.32        82.08 o
  12   7   7      15601.80      15598.21       332.48 o
  13   7   7       2037.44       2029.88       146.85 o
  14   7   7       2673.41       2646.40       187.02 o
  15   7   7       3573.18       3860.63       179.74 o
  16   7   7          1.46        335.81       226.85 o
 -16   8   7       5611.46       5735.94       325.02 o
 -15   8   7         32.32          0.00       105.36 o
 -14   8   7       3313.80       3139.65       160.87 o
 -13   8   7       2848.93       2897.45       150.50 o
 -12   8   7        253.33        328.97        67.59 o
 -11   8   7       2974.30       2786.83       121.44 o
 -10   8   7         55.94         39.71        63.10 o
  -9   8   7       5096.40       4913.14       147.50 o
  -8   8   7         57.12         95.54        46.80 o
  -7   8   7       3325.20       3234.46       101.87 o
  -6   8   7      24327.63      24253.38       280.42 o
  -5   8   7        386.70        418.99        49.66 o
  -4   8   7       8634.11       8477.42       154.31 o
  -3   8   7      37592.16      37564.46       348.90 o
  -2   8   7        227.85        264.35        41.51 o
  -1   8   7        401.94        527.99        69.76 o
   0   8   7      21398.00      21012.21       285.09 o
   1   8   7      11740.38      11779.33       209.19 o
   2   8   7        322.76        466.96        58.55 o
   3   8   7         12.03         16.85        36.66 o
   4   8   7      20782.69      20223.29       289.57 o
   5   8   7       6238.34       5947.28       164.32 o
   6   8   7       6282.49       6426.63       170.33 o
   7   8   7      20992.66      20235.30       300.93 o
   8   8   7       3026.68       3084.93       120.50 o
   9   8   7       3307.19       3314.16       146.26 o
  10   8   7       8942.49       8499.40       237.35 o
  11   8   7        220.07        244.41        68.41 o
  12   8   7         14.05         78.10        89.09 o
  13   8   7       1808.87       2049.81       152.88 o
  14   8   7       5200.69       5146.94       208.68 o
  15   8   7       1982.47       1977.41       162.79 o
 -15   9   7         95.26        265.32        90.85 o
 -14   9   7       1285.53       1317.54       152.30 o
 -13   9   7       3474.37       3830.71       210.13 o
 -12   9   7       1463.74       1615.24       130.19 o
 -11   9   7       1389.64       1546.99       122.40 o
 -10   9   7        282.93        370.23        66.55 o
  -9   9   7        336.85        349.51        69.35 o
  -8   9   7         95.26         51.82        48.95 o
  -7   9   7         59.71         47.60        40.50 o
  -6   9   7       1973.14       1832.73        92.01 o
  -5   9   7         13.05         69.62        49.36 o
  -4   9   7       4266.77       4379.77       123.97 o
  -3   9   7        386.78        434.46        59.99 o
  -2   9   7       7675.55       7799.30       176.53 o
  -1   9   7       5249.60       5335.18       146.17 o
   0   9   7       1340.08       1420.13        94.46 o
   1   9   7        121.15         84.95        45.42 o
   2   9   7        218.38        188.69        51.29 o
   3   9   7       1692.71       1822.89       102.99 o
   4   9   7       1983.13       2019.32       106.94 o
   5   9   7       1417.54       1569.49        98.01 o
   6   9   7       4459.49       4204.23       140.22 o
   7   9   7        118.04         87.17        47.75 o
   8   9   7       1602.53       1612.42       128.86 o
   9   9   7       1697.82       1728.36       132.12 o
  10   9   7        283.47        412.82        74.13 o
  11   9   7       2830.05       3050.86       155.85 o
  12   9   7        155.73        227.53        86.08 o
  13   9   7         87.34        158.37        65.35 o
  14   9   7       1794.59       1943.76       160.91 o
 -14  10   7          2.61          0.00        86.09 o
 -13  10   7        157.09        111.66        87.53 o
 -12  10   7       7988.69       8503.80       295.06 o
 -11  10   7        776.83        733.13       113.39 o
 -10  10   7        774.01       1123.99       126.53 o
  -9  10   7       4865.44       5095.43       238.64 o
  -8  10   7       2093.24       1987.56       135.33 o
  -7  10   7        910.61        974.49        96.39 o
  -6  10   7       2736.58       2717.65       120.99 o
  -5  10   7       4615.53       4515.04       165.19 o
  -4  10   7       1321.44       1464.24       142.16 o
  -3  10   7         63.30         75.80        51.42 o
  -2  10   7       9097.18       9180.24       232.96 o
  -1  10   7        187.50        261.68        56.84 o
   0  10   7       3104.73       2997.57       122.10 o
   1  10   7       3122.64       3133.09       121.56 o
   2  10   7       3008.65       2824.82       123.23 o
   3  10   7       1633.55       1586.05       101.59 o
   4  10   7       6614.18       6157.48       172.06 o
   5  10   7       7710.51       7646.04       191.94 o
   6  10   7       2930.13       2892.67       188.20 o
   7  10   7       1079.17       1210.97       115.76 o
   8  10   7       3764.30       3485.41       192.95 o
   9  10   7        895.85        985.46       106.43 o
  10  10   7       2659.57       2996.75       181.24 o
  11  10   7        415.45        665.18        87.86 o
  12  10   7         33.77        132.00       115.27 o
  13  10   7       1230.60       1568.17       152.68 o
 -13  11   7         10.76         49.00       128.71 o
 -12  11   7        195.03        341.63        98.31 o
 -11  11   7        965.62       1183.22       133.71 o
 -10  11   7         47.16         85.00       106.57 o
  -9  11   7        129.73        181.98        81.98 o
  -8  11   7       3097.14       2808.68       265.37 o
  -7  11   7        239.47        282.74        82.17 o
  -6  11   7       1369.65       1566.84       120.17 o
  -5  11   7        742.29        771.04        93.25 o
  -4  11   7        676.22        672.16        89.37 o
  -3  11   7         77.39         20.98        53.88 o
  -2  11   7       3632.76       3357.92       151.01 o
  -1  11   7       1013.71        976.51       103.63 o
   0  11   7        312.19        389.88        76.17 o
   1  11   7       2210.95       2253.83       140.66 o
   2  11   7       1213.87       1194.88       111.84 o
   3  11   7        269.31        205.69       102.69 o
   4  11   7       2211.19       2163.99       140.96 o
   5  11   7       2462.38       2452.53       126.72 o
   6  11   7          7.28         16.76       101.27 o
   7  11   7          0.13          0.00        73.79 o
   8  11   7         42.87        101.45        61.97 o
   9  11   7       2428.57       2686.28       160.19 o
  10  11   7       1109.30       1257.72       145.79 o
  11  11   7        303.67        439.30        86.35 o
  12  11   7        234.93        361.99        79.62 o
 -12  12   7       1315.57       1851.47       273.28 o
 -11  12   7        774.07        831.69       165.59 o
 -10  12   7       2114.05       2237.78       316.86 o
  -9  12   7        709.84        745.11       288.59 o
  -8  12   7       5327.88       5142.52       309.00 o
  -7  12   7       1313.30       1481.80       199.53 o
  -6  12   7        669.06        783.90       150.42 o
  -5  12   7      10988.55      11533.76       331.04 o
  -4  12   7        773.92        838.84       101.37 o
  -3  12   7        120.34        260.12        65.34 o
  -2  12   7      10481.07      10674.17       353.98 o
  -1  12   7          4.73         25.00        52.43 o
   0  12   7       1470.66       1624.62       133.81 o
   1  12   7       1337.18       1135.81       115.01 o
   2  12   7        260.36        406.79        81.02 o
   3  12   7       1295.63       1369.86       127.60 o
   4  12   7        305.81        349.30        76.53 o
   5  12   7       1739.57       1866.74       141.82 o
   6  12   7       4726.86       4499.41       231.28 o
   7  12   7         10.67          0.00        82.36 o
   8  12   7       4980.94       5200.48       242.70 o
   9  12   7       1399.68       1395.89       150.76 o
  10  12   7        204.88        127.10       156.06 o
  11  12   7       2495.18       2462.21       210.36 o
 -10  13   7       3511.39       3804.69       306.32 o
  -9  13   7       1079.60       1236.44       208.69 o
  -8  13   7       1164.03       1173.65       296.83 o
  -7  13   7       1636.03       1690.79       216.57 o
  -6  13   7         54.38         67.41       206.13 o
  -5  13   7         66.75        101.79        96.45 o
  -4  13   7        889.08        839.22       123.34 o
  -3  13   7        442.96        423.80        99.39 o
  -2  13   7       3646.15       3771.97       206.54 o
  -1  13   7        332.90        637.74        89.62 o
   0  13   7       7833.97       7821.55       241.49 o
   1  13   7       6755.24       6891.22       230.53 o
   2  13   7       1249.84       1372.79       131.78 o
   3  13   7       3817.33       3974.20       185.98 o
   4  13   7       1415.48       1443.48       134.01 o
   5  13   7         13.85          0.00       136.00 o
   6  13   7         62.35         65.22        71.72 o
   7  13   7         61.16         62.70        78.96 o
   8  13   7        801.45        701.40       127.58 o
   9  13   7        257.12        409.34        96.32 o
  -7  14   7        364.31        513.94       265.03 o
  -6  14   7       3427.88       3136.40       296.52 o
  -5  14   7        257.88        164.41       130.75 o
  -4  14   7        273.84        285.55       145.92 o
  -3  14   7       2090.20       2304.66       198.95 o
  -2  14   7        321.54        411.05       165.18 o
  -1  14   7        589.50        847.91       122.44 o
   0  14   7        844.50       1106.74       196.45 o
   1  14   7       1341.86       1526.86       165.99 o
   2  14   7        112.29         82.40        72.54 o
   3  14   7        121.94         25.85        68.92 o
   4  14   7       3642.89       3958.38       189.51 o
   5  14   7          2.48        233.68       116.66 o
   6  14   7        107.15         25.90       104.39 o
  -2  15   7         48.86        115.09       152.06 o
  -1  15   7        588.01        556.66       114.70 o
   0  15   7         24.68          0.00        77.41 o
   1  15   7        116.11        235.83       113.22 o
 -19   0   8       1359.33       1403.26       208.05 o
 -18   0   8       1280.33       1594.37       254.43 o
 -17   0   8          8.19         23.78        80.78 o
 -16   0   8       2051.06       2075.56       318.04 o
 -15   0   8       5402.03       5580.42       348.66 o
 -14   0   8        113.47        141.82        83.82 o
 -13   0   8        215.16        390.51       103.96 o
 -12   0   8      39474.16      38272.88       699.16 o
 -11   0   8       9866.90       9482.19       227.35 o
 -10   0   8         84.01        103.76        83.32 o
  -9   0   8      41824.79      40908.68       506.45 o
  -8   0   8       2425.33       2282.62       107.27 o
  -7   0   8      15428.98      15291.29       352.51 o
  -6   0   8      21162.70      21109.68       314.41 o
  -5   0   8       8817.81       8949.96       188.06 o
  -4   0   8       2056.65       2156.72        87.80 o
  -3   0   8      10564.14      10779.90       268.67 o
  -2   0   8      58814.36      58907.00       801.91 o
  -1   0   8      10773.01      10570.82       219.09 o
   0   0   8      29328.95      29602.63       350.37 o
   1   0   8      60719.91      61297.79       856.05 o
   2   0   8         22.49         65.08        67.40 o
   3   0   8       2786.38       2995.80       106.02 o
   4   0   8       9277.16       9001.65       190.79 o
   5   0   8        474.36        600.06        64.81 o
   6   0   8       4474.30       4633.78       145.65 o
   7   0   8      25632.15      25219.74       372.15 o
   8   0   8        718.38        797.64        78.22 o
   9   0   8      19390.05      18794.91       322.64 o
  10   0   8       1225.56       1330.45        98.58 o
  11   0   8      10103.69      10093.21       242.44 o
  12   0   8      20980.43      20150.93       568.23 o
  13   0   8          0.55         31.12       164.91 o
  14   0   8       6560.89       6334.37       278.39 o
  15   0   8       4436.35       4520.17       246.16 o
  16   0   8        284.93        511.20       107.93 o
  17   0   8       1878.10       1860.83       200.94 o
  18   0   8       1798.70       1896.85       531.24 o
 -19   1   8        459.77        480.01        97.08 o
 -18   1   8        425.56        342.40        87.12 o
 -17   1   8        382.06        458.19        94.53 o
 -16   1   8        345.27        357.99        77.90 o
 -15   1   8       1420.98       1619.39       131.34 o
 -14   1   8       4346.70       4142.32       168.08 o
 -13   1   8        172.88        224.92        62.89 o
 -12   1   8       2414.13       2431.22       105.28 o
 -11   1   8       2751.08       2811.03        90.16 o
 -10   1   8        446.44        447.90        49.07 o
  -9   1   8        125.95        169.37        34.49 o
  -8   1   8        657.23        769.90        55.58 o
  -7   1   8       1067.92       1195.56        60.92 o
  -6   1   8      17478.50      17283.93       197.74 o
  -5   1   8       3204.55       3236.09        78.67 o
  -4   1   8      10841.94      10952.75       149.16 o
  -3   1   8      31052.77      30424.38       255.84 o
  -2   1   8       8059.66       7993.80        92.50 o
  -1   1   8      11456.89      11454.38       117.54 o
   0   1   8        537.82        470.05        32.14 o
   1   1   8        988.30       1073.52        57.77 o
   2   1   8        298.24        253.97        33.73 o
   3   1   8      25257.79      25502.85       423.00 o
   4   1   8       1654.94       1591.26        57.83 o
   5   1   8       3006.60       3261.32        82.44 o
   6   1   8      32532.21      32357.40       298.33 o
   7   1   8      17782.50      17378.98       212.03 o
   8   1   8       7753.28       7580.64       154.32 o
   9   1   8      11588.95      11051.24       172.48 o
  10   1   8       6651.17       6591.52       135.04 o
  11   1   8          4.86         45.84        32.83 o
  12   1   8         14.14         24.57        41.66 o
  13   1   8        282.93        238.23        54.64 o
  14   1   8       1209.52       1236.86       107.78 o
  15   1   8       1592.31       1681.56       127.79 o
  16   1   8       1467.75       1504.08       124.42 o
  17   1   8       3885.35       4010.15       231.12 o
  18   1   8       1475.95       1638.60       179.11 o
 -19   2   8        669.20        604.28       107.70 o
 -18   2   8       3161.03       3346.96       190.42 o
 -17   2   8        125.03         53.44        77.40 o
 -16   2   8       8998.24       9244.07       385.94 o
 -15   2   8        243.72        242.58        67.26 o
 -14   2   8       1674.81       1745.26       134.15 o
 -13   2   8       8628.57       8285.09       188.85 o
 -12   2   8       3122.26       3065.32       114.56 o
 -11   2   8       1061.99       1204.93        85.28 o
 -10   2   8       3588.91       3619.44        99.95 o
  -9   2   8       2653.37       2676.63        97.81 o
  -8   2   8      13681.88      13628.01       183.93 o
  -7   2   8       3560.30       3612.59        90.66 o
  -6   2   8      16337.95      16040.06       190.07 o
  -5   2   8        962.36       1121.23        76.05 o
  -4   2   8       4973.47       4972.66       106.94 o
  -3   2   8      56567.93      56254.25       457.00 o
  -2   2   8       1952.62       1806.87        70.13 o
  -1   2   8        471.59        537.09        57.01 o
   0   2   8      10950.59      11177.25       167.09 o
   1   2   8       9854.18      10040.34       127.37 o
   2   2   8       2113.89       2434.83        92.02 o
   3   2   8      25067.93      24833.28       233.84 o
   4   2   8       2149.94       2372.86        69.68 o
   5   2   8          1.51         42.49        26.88 o
   6   2   8       2578.56       2613.16        84.81 o
   7   2   8       8023.96       7892.63       139.75 o
   8   2   8        126.04        131.68        43.02 o
   9   2   8         14.77         24.59        33.71 o
  10   2   8       2349.32       2235.19        82.49 o
  11   2   8       2323.33       2333.79        87.63 o
  12   2   8       1684.49       1701.05        92.26 o
  13   2   8       6101.19       6175.27       162.22 o
  14   2   8         47.72        222.48        57.08 o
  15   2   8         53.71        133.26        67.19 o
  16   2   8       8427.68       8462.62       303.78 o
  17   2   8        721.89        766.02       127.34 o
  18   2   8        238.01        231.65       108.90 o
 -19   3   8        442.18        531.64        99.17 o
 -18   3   8         50.59        125.66       112.89 o
 -17   3   8       1827.65       1579.88       143.12 o
 -16   3   8        154.27        229.11        71.28 o
 -15   3   8         42.45          0.00        70.05 o
 -14   3   8       2289.57       2198.89       149.41 o
 -13   3   8        108.80         96.47        46.66 o
 -12   3   8        315.18        238.92        51.24 o
 -11   3   8          3.66         18.69        34.58 o
 -10   3   8       3804.00       3792.84       120.64 o
  -9   3   8       2011.81       1978.02        76.89 o
  -8   3   8        195.92        211.94        36.01 o
  -7   3   8       3071.88       3159.57        86.28 o
  -6   3   8        176.18        231.47        36.52 o
  -5   3   8        605.11        599.90        44.73 o
  -4   3   8       4852.72       4393.69       110.00 o
  -3   3   8       2495.99       2396.57        82.31 o
  -2   3   8      13076.65      13514.17       291.30 o
  -1   3   8       6692.98       6595.78       132.60 o
   0   3   8        396.46        414.18        46.17 o
   1   3   8      22542.18      22161.97       205.85 o
   2   3   8        716.43        784.93        55.44 o
   3   3   8        194.13        323.94        42.67 o
   4   3   8       2083.46       2095.39        65.11 o
   5   3   8       9138.06       9100.52       140.74 o
   6   3   8       1137.68       1177.16        62.02 o
   7   3   8         28.89         83.46        33.92 o
   8   3   8         20.93          3.66        23.67 o
   9   3   8       2570.16       2646.18        86.24 o
  10   3   8        193.65        226.30        39.36 o
  11   3   8       1183.66       1332.94        91.83 o
  12   3   8       1129.97       1292.28        89.52 o
  13   3   8        345.42        313.89        69.37 o
  14   3   8        388.98        272.20        88.04 o
  15   3   8       5006.29       5371.56       236.85 o
  16   3   8          1.58          1.17       125.77 o
  17   3   8        918.57       1032.26       144.83 o
 -18   4   8       1216.74       1224.33       135.21 o
 -17   4   8         96.77         89.01        79.91 o
 -16   4   8       1765.48       2002.26       153.70 o
 -15   4   8       1060.06       1073.14       114.43 o
 -14   4   8       1559.28       1497.66       108.01 o
 -13   4   8       5190.06       5061.25       154.09 o
 -12   4   8       2480.52       2438.67       113.13 o
 -11   4   8       4814.62       4703.12       141.39 o
 -10   4   8       4840.10       4795.05       137.23 o
  -9   4   8       1030.62        977.86        64.21 o
  -8   4   8      11810.76      11612.54       176.92 o
  -7   4   8      25823.71      25806.47       267.79 o
  -6   4   8        204.78        228.96        35.90 o
  -5   4   8       1270.28       1264.26        56.50 o
  -4   4   8         54.48        113.05        35.29 o
  -3   4   8      16854.47      16193.69       220.36 o
  -2   4   8        666.66        626.93        54.59 o
  -1   4   8        270.06        361.75        61.85 o
   0   4   8      31180.19      30883.79       317.58 o
   1   4   8         11.66         51.64        22.80 o
   2   4   8      15664.83      15711.01       173.72 o
   3   4   8      50455.72      49814.86       373.69 o
   4   4   8       1284.21       1389.11        56.82 o
   5   4   8      11895.59      11855.53       176.47 o
   6   4   8      13481.58      13521.24       175.41 o
   7   4   8       5351.84       5218.85       108.25 o
   8   4   8        296.47        305.34        40.07 o
   9   4   8         94.71        146.80        34.80 o
  10   4   8      15738.50      15933.52       254.32 o
  11   4   8       4528.28       4582.48       164.31 o
  12   4   8         14.62         64.99        46.61 o
  13   4   8       7302.62       7517.36       245.33 o
  14   4   8       2262.63       2422.38       148.26 o
  15   4   8        236.23        386.02        84.65 o
  16   4   8       9376.09       9495.55       330.13 o
  17   4   8         64.81        117.28       234.40 o
 -18   5   8       2030.69       2057.73       208.49 o
 -17   5   8        804.01        907.06       117.44 o
 -16   5   8       6042.86       5951.09       388.32 o
 -15   5   8       2964.60       2929.50       163.81 o
 -14   5   8        134.08        106.58        50.26 o
 -13   5   8       1382.75       1348.98       107.57 o
 -12   5   8        374.64        409.54        58.52 o
 -11   5   8       1910.75       1934.08       109.46 o
 -10   5   8          1.76          0.00        43.20 o
  -9   5   8        336.54        301.75        51.60 o
  -8   5   8      25143.72      24391.39       302.11 o
  -7   5   8       5441.85       5399.82       118.97 o
  -6   5   8      17803.80      17495.42       213.43 o
  -5   5   8      43244.80      42267.77       354.81 o
  -4   5   8        575.73        659.96        46.93 o
  -3   5   8       4927.98       5095.57        96.68 o
  -2   5   8       5564.69       5830.95        97.82 o
  -1   5   8        966.61       1001.29        46.00 o
   0   5   8       4983.85       5236.72        95.26 o
   1   5   8       2794.51       2844.95        72.96 o
   2   5   8      10166.92      10521.98       138.15 o
   3   5   8       2574.64       2603.47        73.97 o
   4   5   8        401.83        507.26        54.74 o
   5   5   8      33324.29      33271.62       288.12 o
   6   5   8         51.39         26.24        34.13 o
   7   5   8        218.80        228.81        45.65 o
   8   5   8      25588.30      25982.36       332.71 o
   9   5   8        440.60        373.38        61.37 o
  10   5   8        485.26        449.99        75.82 o
  11   5   8      16616.58      16649.71       322.12 o
  12   5   8        814.82        793.82        93.22 o
  13   5   8        182.08        364.10        64.51 o
  14   5   8        439.55        640.15        99.80 o
  15   5   8       3831.70       4157.90       218.85 o
  16   5   8        811.97        911.15       131.17 o
  17   5   8        856.37        979.01       138.80 o
 -17   6   8         68.77        236.61       116.29 o
 -16   6   8        356.75        297.90        89.32 o
 -15   6   8        289.59        322.89        79.06 o
 -14   6   8       1146.13       1230.76       103.21 o
 -13   6   8        384.37        354.60        85.17 o
 -12   6   8       4064.60       4224.63       163.30 o
 -11   6   8       3262.76       3250.54       123.82 o
 -10   6   8       1048.68       1088.16        86.20 o
  -9   6   8      11810.07      11413.88       215.17 o
  -8   6   8       4364.81       4564.65       115.02 o
  -7   6   8        287.42        283.41        45.37 o
  -6   6   8       6114.73       6049.34       126.59 o
  -5   6   8       1064.40       1288.60        65.91 o
  -4   6   8       3340.36       3255.59        89.48 o
  -3   6   8       3686.90       3568.43       118.88 o
  -2   6   8       6843.84       6724.22       118.34 o
  -1   6   8      11696.10      11847.79       257.24 o
   0   6   8       2428.99       2505.63        74.55 o
   1   6   8      27319.35      27590.00       255.75 o
   2   6   8      26706.21      26711.13       308.03 o
   3   6   8       1768.59       1957.65        88.34 o
   4   6   8       3890.34       4102.73       142.87 o
   5   6   8       1743.31       1866.72        95.63 o
   6   6   8       4258.68       4176.12       127.22 o
   7   6   8       4215.92       3959.42       127.47 o
   8   6   8        405.15        488.71        60.83 o
   9   6   8       2608.27       2679.01       113.92 o
  10   6   8         19.59         58.01        49.23 o
  11   6   8      12207.72      11809.59       278.11 o
  12   6   8       8731.98       8754.13       308.07 o
  13   6   8        888.90        888.11       101.01 o
  14   6   8       8197.35       9218.72       381.18 o
  15   6   8       1514.83       1753.45       144.68 o
  16   6   8        579.67        610.17       180.47 o
 -17   7   8       3172.92       3319.29       229.15 o
 -16   7   8        108.78        175.28        88.51 o
 -15   7   8         63.68        216.81        83.41 o
 -14   7   8       3513.00       3567.39       168.35 o
 -13   7   8        474.70        427.21        79.86 o
 -12   7   8        633.30        666.55        87.85 o
 -11   7   8       1486.61       1418.84       118.28 o
 -10   7   8       3856.43       3902.13       156.65 o
  -9   7   8        156.44        140.78        43.44 o
  -8   7   8        864.36        855.68        65.38 o
  -7   7   8       5646.32       5692.70       129.96 o
  -6   7   8        876.29        979.49        66.53 o
  -5   7   8       2929.69       2851.05        89.80 o
  -4   7   8       9561.00       9440.87       157.21 o
  -3   7   8        217.67        274.83        40.27 o
  -2   7   8       3183.50       3240.83        89.72 o
  -1   7   8      12199.55      11898.83       168.22 o
   0   7   8        215.20        310.63        54.91 o
   1   7   8       6228.58       6161.54       142.65 o
   2   7   8       5221.20       5211.26       134.32 o
   3   7   8       2617.32       2589.21       101.78 o
   4   7   8       3353.64       3259.22       113.69 o
   5   7   8       1309.84       1289.70        90.69 o
   6   7   8       4209.88       4305.94       133.40 o
   7   7   8       7054.59       6713.37       168.46 o
   8   7   8        871.52        831.07        80.72 o
   9   7   8       7462.17       7240.76       215.31 o
  10   7   8        305.61        316.48        70.65 o
  11   7   8       1353.31       1504.77       127.00 o
  12   7   8       2312.76       2403.05       160.01 o
  13   7   8          9.45         76.90        51.45 o
  14   7   8       1800.12       1984.79       152.68 o
  15   7   8       1822.10       2071.21       158.67 o
  16   7   8        222.29        334.18       101.12 o
 -16   8   8          8.97         85.68        93.68 o
 -15   8   8         29.88        121.68        84.57 o
 -14   8   8          6.05         82.00        65.13 o
 -13   8   8         17.67        136.36        58.50 o
 -12   8   8        193.84        380.52        68.37 o
 -11   8   8        543.04        585.49        80.21 o
 -10   8   8          0.03          0.00        63.56 o
  -9   8   8        517.99        368.50        70.48 o
  -8   8   8       1469.90       1495.25       114.40 o
  -7   8   8       1377.74       1494.22        95.61 o
  -6   8   8        801.29        837.32        74.83 o
  -5   8   8        194.20        155.80        51.33 o
  -4   8   8        492.74        611.12        64.66 o
  -3   8   8        691.22        715.48        67.28 o
  -2   8   8         65.19        106.61        48.00 o
  -1   8   8        221.83        282.95        50.55 o
   0   8   8        210.43        247.41        47.77 o
   1   8   8        650.03        669.43        67.18 o
   2   8   8       1432.07       1478.45        90.35 o
   3   8   8        613.07        722.21        69.45 o
   4   8   8       1345.54       1463.20        93.02 o
   5   8   8        826.74        894.01        78.15 o
   6   8   8       1782.86       1980.61       106.17 o
   7   8   8       2189.01       2358.29       115.26 o
   8   8   8        399.06        359.57        57.24 o
   9   8   8        163.76        207.49        60.77 o
  10   8   8       2522.14       2664.55       149.85 o
  11   8   8        511.40        476.93        83.82 o
  12   8   8       1368.97       1401.37       130.45 o
  13   8   8         80.62         56.09        57.05 o
  14   8   8       1533.66       1714.27       179.54 o
  15   8   8          5.89        167.81       144.67 o
 -15   9   8          2.31         78.62        83.36 o
 -14   9   8       6888.43       7494.18       286.71 o
 -13   9   8        880.98       1287.07       141.39 o
 -12   9   8          0.13        119.64        53.33 o
 -11   9   8       4588.39       4536.73       179.71 o
 -10   9   8       2384.23       2547.53       143.02 o
  -9   9   8         45.68         95.56        54.07 o
  -8   9   8       1414.61       1495.70       117.62 o
  -7   9   8      10984.10      10744.86       214.99 o
  -6   9   8       2564.40       2359.88       105.75 o
  -5   9   8         61.41         47.82        58.83 o
  -4   9   8      15743.39      15528.39       259.73 o
  -3   9   8        872.68        918.39       107.22 o
  -2   9   8         82.43         96.46        49.00 o
  -1   9   8       6556.47       6387.28       193.75 o
   0   9   8         35.92         58.17        50.89 o
   1   9   8       2616.12       2515.11       134.87 o
   2   9   8       7706.42       7919.35       182.13 o
   3   9   8       6741.55       6700.84       169.92 o
   4   9   8       4171.62       4184.41       138.36 o
   5   9   8         34.94        131.30        66.14 o
   6   9   8      11973.44      11582.06       233.99 o
   7   9   8       2125.24       2141.62       113.55 o
   8   9   8         91.50        122.78        90.11 o
   9   9   8       4581.62       4576.03       185.04 o
  10   9   8        973.24       1033.57       112.32 o
  11   9   8        340.18        380.78        78.73 o
  12   9   8       1903.37       2356.22       171.26 o
  13   9   8         80.98         81.77        62.93 o
  14   9   8       2921.52       2887.99       189.90 o
 -14  10   8        827.54        808.93       128.66 o
 -13  10   8       1379.56       1654.14       163.31 o
 -12  10   8       2424.78       2268.68       188.67 o
 -11  10   8       2531.70       2883.15       180.65 o
 -10  10   8       1293.04       1449.83       123.10 o
  -9  10   8       3331.20       3317.57       151.43 o
  -8  10   8       1362.97       1399.58       117.34 o
  -7  10   8       1173.71       1276.78       109.46 o
  -6  10   8       2550.82       2447.21       140.79 o
  -5  10   8        221.31        217.38        61.89 o
  -4  10   8          0.75         42.18        45.26 o
  -3  10   8       2934.52       3141.25       148.21 o
  -2  10   8       4741.83       4811.17       177.18 o
  -1  10   8       2306.42       2333.97       144.04 o
   0  10   8       4687.62       4560.47       174.95 o
   1  10   8       2196.95       2144.32       136.54 o
   2  10   8       3117.14       3120.30       154.04 o
   3  10   8       4794.58       4801.36       180.42 o
   4  10   8       2912.58       2781.84       151.38 o
   5  10   8       3415.41       2945.12       148.59 o
   6  10   8        896.56        949.30       104.21 o
   7  10   8         74.51        111.58        79.66 o
   8  10   8        596.01        705.43        89.33 o
   9  10   8       2571.48       2509.77       179.43 o
  10  10   8       1151.38       1300.29       124.40 o
  11  10   8       1825.23       1764.58       147.13 o
  12  10   8       1261.55       1394.19       170.36 o
  13  10   8        809.02        721.44       150.06 o
 -13  11   8       2903.23       3121.21       214.83 o
 -12  11   8       1072.40       1112.78       141.76 o
 -11  11   8       2847.07       3405.69       204.85 o
 -10  11   8        225.66        294.56        92.71 o
  -9  11   8       1136.67       1109.70       176.02 o
  -8  11   8       9923.88      10048.07       412.26 o
  -7  11   8        977.56        947.02       123.15 o
  -6  11   8       2651.54       2678.40       146.82 o
  -5  11   8       9297.83       9984.78       393.99 o
  -4  11   8          3.82         13.78        48.67 o
  -3  11   8       9366.70       9635.67       254.82 o
  -2  11   8       7399.04       7268.62       224.21 o
  -1  11   8        253.73        261.12        72.85 o
   0  11   8       3580.50       3312.70       157.28 o
   1  11   8          4.41         40.16        59.14 o
   2  11   8       3418.53       3497.24       162.18 o
   3  11   8         36.31          0.00        46.40 o
   4  11   8         70.63         58.07        54.87 o
   5  11   8       6341.41       6575.61       218.30 o
   6  11   8        488.62        461.83        87.45 o
   7  11   8       1530.72       1569.88       169.67 o
   8  11   8      10258.23       9891.51       406.36 o
   9  11   8        319.04        406.46       133.01 o
  10  11   8        335.10        236.18       103.14 o
  11  11   8       2237.78       2149.52       193.31 o
  12  11   8        679.09        835.47       170.82 o
 -11  12   8       2607.81       2556.19       275.71 o
 -10  12   8       1985.78       1915.61       241.41 o
  -9  12   8        101.18        250.48       102.64 o
  -8  12   8         88.74        108.74        79.11 o
  -7  12   8        357.98        438.21       123.35 o
  -6  12   8        282.07        436.75       131.92 o
  -5  12   8        169.28        119.01        63.51 o
  -4  12   8        664.58        794.95       100.85 o
  -3  12   8        481.97        468.99        79.73 o
  -2  12   8        110.00        236.45        68.47 o
  -1  12   8        525.79        361.28        78.72 o
   0  12   8       5253.51       5230.84       226.54 o
   1  12   8        392.71        515.21        83.96 o
   2  12   8       1636.26       1629.54       135.90 o
   3  12   8       1141.17        993.96       112.05 o
   4  12   8        143.48        226.62        70.78 o
   5  12   8        496.66        643.09        95.67 o
   6  12   8        579.38        490.59       108.79 o
   7  12   8         11.22        187.62       110.14 o
   8  12   8          6.04          0.00        69.12 o
   9  12   8        210.19        332.82        96.18 o
  10  12   8       1216.09       1387.26       162.05 o
  -9  13   8          2.86          0.00       150.77 o
  -8  13   8        299.14        320.43       110.69 o
  -7  13   8       1563.06       1495.29       252.07 o
  -6  13   8         35.17         69.09        91.88 o
  -5  13   8        649.07        794.49       171.33 o
  -4  13   8       1244.86       1213.45       147.81 o
  -3  13   8        777.13        808.12       119.23 o
  -2  13   8        765.46        877.77       107.24 o
  -1  13   8       1081.65       1240.82       126.02 o
   0  13   8        479.57        606.41        95.72 o
   1  13   8        250.05        411.03        86.30 o
   2  13   8       1538.82       1594.72       141.11 o
   3  13   8          7.87         18.51        87.83 o
   4  13   8        315.48        416.46        85.09 o
   5  13   8        414.77        351.97       100.87 o
   6  13   8        173.68         82.67        78.00 o
   7  13   8         29.82        103.67        74.67 o
   8  13   8       1257.11       1242.31       215.26 o
  -6  14   8         33.65         91.51       114.15 o
  -5  14   8         53.18          0.00        99.35 o
  -4  14   8        149.22         53.01        99.95 o
  -3  14   8       1574.73       1762.26       177.26 o
  -2  14   8        105.04        134.31        81.33 o
  -1  14   8         53.74         38.03        73.59 o
   0  14   8       7047.65       7466.53       355.71 o
   1  14   8        192.07        352.98        84.22 o
   2  14   8         80.84        270.86       144.17 o
   3  14   8       1745.11       2023.88       161.78 o
   4  14   8        745.20        708.75       110.31 o
   5  14   8         11.33          0.00        80.41 o
 -19   1   9         36.29          0.00        88.41 o
 -18   1   9       1716.05       1631.47       148.79 o
 -17   1   9       3603.96       3721.99       179.13 o
 -16   1   9        759.46        710.54        96.71 o
 -15   1   9        485.62        526.41        85.15 o
 -14   1   9       3107.85       3117.03       148.48 o
 -13   1   9       5292.26       5445.20       185.01 o
 -12   1   9      10672.83      10161.90       223.46 o
 -11   1   9         33.78         75.97        32.75 o
 -10   1   9      13003.10      12600.67       191.11 o
  -9   1   9       5592.94       5586.55       123.21 o
  -8   1   9       9962.43       9783.33       158.93 o
  -7   1   9       5292.94       5189.81       111.70 o
  -6   1   9       2226.55       2364.60        74.36 o
  -5   1   9       1948.14       1803.09        62.54 o
  -4   1   9      19907.15      19358.86       248.64 o
  -3   1   9       1155.97       1309.66        54.61 o
  -2   1   9      20258.38      21221.54       200.64 o
  -1   1   9          9.68         27.60        31.88 o
   0   1   9      21764.29      21911.97       209.68 o
   1   1   9      19309.10      19346.12       199.71 o
   2   1   9        565.82        697.18        42.75 o
   3   1   9       1171.86       1365.16        60.09 o
   4   1   9       1866.59       1910.81        65.43 o
   5   1   9       2897.30       3237.20        87.22 o
   6   1   9       1678.45       1862.10        68.62 o
   7   1   9      20749.64      20385.95       239.98 o
   8   1   9       4426.96       4118.12       107.76 o
   9   1   9        218.65        277.47        42.01 o
  10   1   9         17.47         95.02        32.58 o
  11   1   9      29354.00      28743.21       313.58 o
  12   1   9        384.88        549.69        85.67 o
  13   1   9         11.53         49.19        59.25 o
  14   1   9       6211.04       6000.58       191.79 o
  15   1   9        724.09        899.12        98.26 o
  16   1   9         35.84          0.00        51.56 o
  17   1   9       4600.71       4670.17       231.88 o
 -18   2   9       1234.38       1115.67       129.40 o
 -17   2   9       3931.24       4242.62       193.95 o
 -16   2   9        761.33        623.13        92.99 o
 -15   2   9       2434.33       2228.14       147.00 o
 -14   2   9       4658.55       4755.89       182.88 o
 -13   2   9        181.14        298.27        57.26 o
 -12   2   9       3342.18       3430.60       122.19 o
 -11   2   9       1163.92       1117.35        84.70 o
 -10   2   9       8849.16       8887.20       159.56 o
  -9   2   9          7.49          2.52        27.30 o
  -8   2   9       7996.86       7810.71       141.54 o
  -7   2   9      12220.29      11901.33       170.82 o
  -6   2   9       4399.37       4290.51       137.31 o
  -5   2   9       2113.55       2173.10        68.07 o
  -4   2   9      26850.20      26997.77       245.39 o
  -3   2   9       7325.61       7241.76       141.91 o
  -2   2   9       7023.68       7005.27       138.47 o
  -1   2   9      18529.28      18543.02       233.73 o
   0   2   9       1442.57       1420.58        71.62 o
   1   2   9        975.40       1036.10        48.64 o
   2   2   9          7.48         50.60        40.04 o
   3   2   9      20609.62      20290.46       214.47 o
   4   2   9         94.96        215.53        62.86 o
   5   2   9       6881.36       6819.94       124.68 o
   6   2   9      20982.56      20681.01       236.27 o
   7   2   9        177.01        211.41        36.76 o
   8   2   9      15782.21      15454.31       208.16 o
   9   2   9      11863.68      11869.56       185.73 o
  10   2   9        298.43        336.42        52.40 o
  11   2   9       1241.73       1294.11        79.43 o
  12   2   9        256.62        305.22        51.90 o
  13   2   9        879.00       1018.29        83.90 o
  14   2   9        233.01        234.72        73.11 o
  15   2   9        469.98        717.65       112.24 o
  16   2   9        831.26        729.79       120.92 o
  17   2   9       1268.34       1348.82       167.94 o
 -18   3   9       4173.94       4474.25       207.24 o
 -17   3   9       2019.97       2127.41       163.58 o
 -16   3   9        207.11         80.35        85.01 o
 -15   3   9        267.86        308.63        81.83 o
 -14   3   9      10388.38      10655.82       297.31 o
 -13   3   9        111.76        140.06        48.28 o
 -12   3   9        113.40         96.87        46.17 o
 -11   3   9      14928.90      14643.74       247.96 o
 -10   3   9        477.23        533.52        58.82 o
  -9   3   9       8514.80       8569.11       154.83 o
  -8   3   9      19897.85      19305.36       232.25 o
  -7   3   9         40.45        125.04        31.77 o
  -6   3   9       1980.94       1946.36        70.71 o
  -5   3   9       1535.58       1527.88        59.17 o
  -4   3   9      10697.47      10425.24       178.13 o
  -3   3   9       4961.46       4726.89       118.74 o
  -2   3   9       1791.14       1952.67        80.62 o
  -1   3   9      16646.76      17003.90       228.62 o
   0   3   9       9777.62       9391.61       251.47 o
   1   3   9        388.43        449.55        39.33 o
   2   3   9      53564.52      52844.75       390.41 o
   3   3   9      32233.68      31810.35       283.44 o
   4   3   9       2849.99       2853.16        79.44 o
   5   3   9      35859.34      35247.47       318.50 o
   6   3   9        227.41        377.86        49.83 o
   7   3   9       3906.72       3815.75       116.83 o
   8   3   9         63.54         57.97        33.01 o
   9   3   9       3958.88       4084.29       107.77 o
  10   3   9       4587.83       4189.62       119.54 o
  11   3   9          3.18        115.18        39.38 o
  12   3   9       8635.19       8682.96       227.92 o
  13   3   9      10411.54      10157.55       254.12 o
  14   3   9        420.68        348.60        90.67 o
  15   3   9       8235.61       8189.89       297.92 o
  16   3   9       4219.66       4345.30       230.45 o
  17   3   9       1694.62       1532.22       170.85 o
 -18   4   9        506.40        583.54       115.71 o
 -17   4   9        422.56        414.88        89.15 o
 -16   4   9       6356.06       6605.31       231.56 o
 -15   4   9       1752.60       1902.01       145.84 o
 -14   4   9          3.24        103.56        48.71 o
 -13   4   9       2155.00       2066.66       141.65 o
 -12   4   9        123.45        165.73        51.24 o
 -11   4   9       2456.12       2500.75       108.18 o
 -10   4   9        400.40        571.52        61.75 o
  -9   4   9       2610.94       2629.69        89.16 o
  -8   4   9       4408.62       4375.67       109.57 o
  -7   4   9        118.30        150.41        36.56 o
  -6   4   9      26674.50      26935.06       271.98 o
  -5   4   9       4161.12       3896.69        90.26 o
  -4   4   9         37.24        108.46        36.76 o
  -3   4   9      20114.52      19373.82       259.42 o
  -2   4   9       2919.57       2838.54        95.90 o
  -1   4   9       2544.20       2557.70        90.79 o
   0   4   9      13540.03      13185.45       202.30 o
   1   4   9        689.11        770.64        49.21 o
   2   4   9       2932.88       3108.55        76.02 o
   3   4   9       7372.29       7099.64       119.18 o
   4   4   9      10176.81       9742.24       145.28 o
   5   4   9      12360.58      12020.26       168.53 o
   6   4   9         13.11         89.37        72.07 o
   7   4   9      11295.57      10799.56       185.95 o
   8   4   9         69.63         66.57        32.90 o
   9   4   9        325.95        298.58        52.63 o
  10   4   9       6663.44       6568.71       168.05 o
  11   4   9         84.69        132.41        48.89 o
  12   4   9         21.08          0.00        46.23 o
  13   4   9       3400.97       3703.94       160.50 o
  14   4   9       1725.29       1805.66       136.89 o
  15   4   9       1056.78       1091.21       138.16 o
  16   4   9        178.45        298.45       102.55 o
  17   4   9       1722.25       1791.31       176.24 o
 -17   5   9        657.31        760.42       130.82 o
 -16   5   9        106.80          0.00       127.75 o
 -15   5   9         26.94         69.61        83.59 o
 -14   5   9        931.48       1042.24        93.03 o
 -13   5   9        397.96        470.85        69.33 o
 -12   5   9       3129.96       3000.25       123.73 o
 -11   5   9       3796.59       3907.00       133.31 o
 -10   5   9       1084.02       1264.86        89.69 o
  -9   5   9       1304.03       1246.84        82.62 o
  -8   5   9       5677.90       5453.14       125.51 o
  -7   5   9       7053.55       6706.39       133.69 o
  -6   5   9       7250.96       7346.02       135.50 o
  -5   5   9        279.25        241.95        47.31 o
  -4   5   9       3685.93       3687.10        83.64 o
  -3   5   9       1235.21       1303.07        77.98 o
  -2   5   9       4171.13       4444.58       138.84 o
  -1   5   9        452.57        627.62        57.28 o
   0   5   9        207.22        323.30        45.28 o
   1   5   9       8735.00       8818.43       128.37 o
   2   5   9       2143.38       2152.34        66.39 o
   3   5   9       2110.54       2080.25        65.88 o
   4   5   9       1693.38       1870.87        65.66 o
   5   5   9       2753.01       2674.40        99.57 o
   6   5   9        382.80        546.99        82.97 o
   7   5   9       7306.67       7091.76       170.63 o
   8   5   9       5841.00       5901.57       156.61 o
   9   5   9       1367.77       1385.95        97.92 o
  10   5   9         71.90          0.00        52.03 o
  11   5   9       8362.20       8508.35       231.39 o
  12   5   9         26.63         26.71        47.91 o
  13   5   9          4.82          0.00        41.91 o
  14   5   9        693.59        786.13        98.57 o
  15   5   9        296.99        423.02       105.70 o
  16   5   9        110.41        133.13        80.79 o
 -17   6   9        115.51        148.04       133.36 o
 -16   6   9       1890.56       2314.83       196.53 o
 -15   6   9          3.96         14.05        74.47 o
 -14   6   9        115.85        127.27        75.81 o
 -13   6   9       2241.10       2130.28       146.78 o
 -12   6   9        639.57        691.82        86.84 o
 -11   6   9         11.41          0.00        38.86 o
 -10   6   9       6368.02       6264.46       192.45 o
  -9   6   9       4609.71       4443.40       160.62 o
  -8   6   9        874.03        823.72        73.72 o
  -7   6   9       4852.63       4540.43       133.15 o
  -6   6   9      13937.97      13636.68       227.15 o
  -5   6   9       1411.86       1674.59       103.77 o
  -4   6   9       1592.14       1484.77        86.70 o
  -3   6   9      18874.63      18227.12       257.96 o
  -2   6   9        475.63        634.77        67.46 o
  -1   6   9         80.68         91.84        37.76 o
   0   6   9      15198.21      15501.11       183.65 o
   1   6   9       1445.20       1418.43        74.95 o
   2   6   9         34.44         46.44        39.89 o
   3   6   9       3189.95       3113.39       103.54 o
   4   6   9       8333.43       8281.06       172.05 o
   5   6   9      10729.54      10615.94       254.37 o
   6   6   9        230.38        219.54        56.97 o
   7   6   9      21429.38      20697.54       301.13 o
   8   6   9       6665.75       6924.49       172.87 o
   9   6   9       2146.99       2127.97       115.50 o
  10   6   9      10799.87      11408.57       274.91 o
  11   6   9        894.32        866.97        97.45 o
  12   6   9        572.83        653.20        91.21 o
  13   6   9       1873.65       2213.70       161.86 o
  14   6   9        958.14       1060.66       117.40 o
  15   6   9       2693.50       3071.40       304.70 o
  16   6   9          1.97          7.48        72.16 o
 -16   7   9        112.97        178.35        87.44 o
 -15   7   9       2209.99       2175.58       163.89 o
 -14   7   9       1560.64       1524.04       131.33 o
 -13   7   9       1785.29       1785.43       139.54 o
 -12   7   9       9839.76       9854.90       299.75 o
 -11   7   9       3193.35       3151.11       146.60 o
 -10   7   9        769.41        741.22        88.95 o
  -9   7   9       4892.49       5023.27       174.34 o
  -8   7   9         65.53        173.72        45.74 o
  -7   7   9        414.66        385.83        57.06 o
  -6   7   9       2003.19       2070.84       112.62 o
  -5   7   9       5230.13       5426.25       144.35 o
  -4   7   9        591.84        573.84        71.28 o
  -3   7   9       3991.03       3829.32       120.05 o
  -2   7   9      17129.47      17113.80       254.25 o
  -1   7   9        228.61        224.43        51.19 o
   0   7   9       5871.98       6096.60       183.60 o
   1   7   9      15754.11      15846.10       302.73 o
   2   7   9         21.55         70.51        37.17 o
   3   7   9       3955.08       4087.83       164.96 o
   4   7   9       7089.00       7229.97       170.80 o
   5   7   9        129.91        161.23        46.58 o
   6   7   9        401.88        598.41        67.78 o
   7   7   9        252.65        350.96        55.00 o
   8   7   9       3600.29       3347.07       125.61 o
   9   7   9        102.34         70.45        64.67 o
  10   7   9        919.41        986.68       107.45 o
  11   7   9       6130.90       5760.43       222.60 o
  12   7   9        143.25         10.95        64.85 o
  13   7   9       4005.10       4074.41       183.73 o
  14   7   9       4155.38       4493.47       192.82 o
  15   7   9          5.45        159.93        74.26 o
 -16   8   9        325.21        543.20       139.90 o
 -15   8   9       3142.39       3193.23       193.45 o
 -14   8   9       2857.52       2964.43       170.57 o
 -13   8   9        856.43       1041.91       116.20 o
 -12   8   9       4162.38       4085.55       172.98 o
 -11   8   9        124.94        240.55        70.12 o
 -10   8   9       1125.23       1254.54       128.53 o
  -9   8   9        664.11        605.85        84.31 o
  -8   8   9       1434.32       1418.51       115.88 o
  -7   8   9       4599.18       4624.93       140.75 o
  -6   8   9        270.42        308.80        52.48 o
  -5   8   9       9470.61       9206.82       192.64 o
  -4   8   9      19243.61      18848.91       278.94 o
  -3   8   9          6.98         38.05        40.63 o
  -2   8   9       9178.68       9100.58       228.60 o
  -1   8   9      14824.64      15026.32       296.72 o
   0   8   9       4546.12       4618.56       167.06 o
   1   8   9       3739.47       3676.97       150.92 o
   2   8   9       3386.95       3211.51       141.17 o
   3   8   9      17557.11      17075.18       324.48 o
   4   8   9         58.18        103.64        55.46 o
   5   8   9       5040.82       4928.80       152.14 o
   6   8   9      21668.36      21523.62       320.42 o
   7   8   9       1820.21       1893.90       111.80 o
   8   8   9       7105.70       7151.44       186.29 o
   9   8   9       9372.19       9136.62       348.19 o
  10   8   9         92.54          0.00        52.06 o
  11   8   9       1832.23       2008.22       149.80 o
  12   8   9       3037.48       2996.64       160.34 o
  13   8   9       1768.45       1834.78       185.78 o
  14   8   9         53.94        203.79       140.77 o
 -15   9   9        280.48        368.63       106.01 o
 -14   9   9        346.53        446.39       145.75 o
 -13   9   9        555.36        460.14        86.18 o
 -12   9   9        403.39        416.89        86.66 o
 -11   9   9       4144.74       4340.55       177.78 o
 -10   9   9       2574.46       2626.33       142.60 o
  -9   9   9        665.22        680.77        91.84 o
  -8   9   9       4223.77       4290.40       165.56 o
  -7   9   9        254.32        274.40        55.48 o
  -6   9   9        906.84        795.95        77.78 o
  -5   9   9          0.42         25.81        41.24 o
  -4   9   9        110.19        109.50        50.44 o
  -3   9   9       6152.78       6195.34       196.05 o
  -2   9   9        592.96        611.33        83.10 o
  -1   9   9       4883.44       5065.93       180.24 o
   0   9   9       2936.40       3057.98       146.99 o
   1   9   9       1497.93       1519.64       144.85 o
   2   9   9       5443.53       5670.13       191.65 o
   3   9   9        280.08        157.79        64.24 o
   4   9   9        258.99        284.96        77.19 o
   5   9   9       2339.03       2346.67       143.51 o
   6   9   9       1235.95       1310.69       118.76 o
   7   9   9        116.39         89.44        56.89 o
   8   9   9          7.21        141.58        84.46 o
   9   9   9       1463.94       1729.07       164.90 o
  10   9   9        847.62        845.48       119.76 o
  11   9   9         95.80         94.82        66.98 o
  12   9   9        767.10        839.66       145.80 o
  13   9   9        620.44        735.79       119.92 o
 -14  10   9          1.13        227.21        79.60 o
 -13  10   9       2649.52       2465.96       199.66 o
 -12  10   9       1575.75       1670.68       168.98 o
 -11  10   9         67.65         78.33        63.23 o
 -10  10   9       2598.88       2611.78       152.50 o
  -9  10   9       3776.13       3661.83       164.47 o
  -8  10   9         72.38          0.00        53.32 o
  -7  10   9       3591.02       3266.34       191.51 o
  -6  10   9       2990.81       2919.14       167.30 o
  -5  10   9        294.74        289.95        67.82 o
  -4  10   9        689.25        670.71        90.47 o
  -3  10   9       5019.96       4854.93       180.47 o
  -2  10   9        451.46        485.32        82.94 o
  -1  10   9          2.69          0.00        52.24 o
   0  10   9       2507.53       2571.16       146.49 o
   1  10   9       1425.47       1508.59       121.71 o
   2  10   9        564.19        624.30        85.78 o
   3  10   9       1087.74       1206.21       115.81 o
   4  10   9       2917.92       3039.71       160.70 o
   5  10   9        465.66        562.77       138.73 o
   6  10   9       2842.66       2979.36       155.74 o
   7  10   9       4629.52       4551.09       229.95 o
   8  10   9       2036.02       1960.36       182.25 o
   9  10   9        773.52       1141.80       175.84 o
  10  10   9       4772.35       5267.73       240.69 o
  11  10   9        498.67        352.89       108.39 o
  12  10   9       1432.73       1431.97       159.00 o
 -12  11   9          2.57          0.00        77.73 o
 -11  11   9         26.49          0.00        75.85 o
 -10  11   9        491.42        439.36       128.27 o
  -9  11   9       2268.00       1871.58       224.07 o
  -8  11   9         48.99         22.51        79.65 o
  -7  11   9        858.09        847.93       117.47 o
  -6  11   9       1357.29       1383.65       122.32 o
  -5  11   9        125.03        111.78        61.70 o
  -4  11   9        198.27        210.41        67.94 o
  -3  11   9          3.04          0.00        92.15 o
  -2  11   9         74.99         82.61        72.43 o
  -1  11   9         54.86         29.10        53.21 o
   0  11   9        515.55        650.69        91.47 o
   1  11   9        145.08        182.19        62.10 o
   2  11   9       1018.04       1192.51       120.21 o
   3  11   9       2219.53       2313.99       161.14 o
   4  11   9       1609.44       1409.50       129.42 o
   5  11   9        244.56         70.78        95.89 o
   6  11   9        223.88        188.99        72.22 o
   7  11   9        213.56         67.68        97.88 o
   8  11   9       1555.85       1980.95       192.21 o
   9  11   9        188.69        382.83        89.92 o
  10  11   9          8.77        122.13        78.38 o
  11  11   9        670.24        884.82       143.59 o
 -11  12   9          1.50          0.00       170.80 o
 -10  12   9         13.58         38.37        90.46 o
  -9  12   9       3946.24       4221.24       288.80 o
  -8  12   9       1015.23        819.34       169.81 o
  -7  12   9        611.07        731.53       166.09 o
  -6  12   9       5468.93       5541.21       250.52 o
  -5  12   9          3.56         31.69        59.62 o
  -4  12   9        127.01        198.84        69.16 o
  -3  12   9      10046.27       9796.27       271.36 o
  -2  12   9        160.40        156.84        68.15 o
  -1  12   9        150.07        314.37        96.23 o
   0  12   9       1707.74       1927.96       166.57 o
   1  12   9       1597.56       1798.48       145.47 o
   2  12   9       2535.11       2642.09       170.15 o
   3  12   9          3.30          0.00        65.52 o
   4  12   9        610.73        644.60       100.01 o
   5  12   9       2435.41       2811.26       170.55 o
   6  12   9          2.21         66.00       100.49 o
   7  12   9       2057.27       2075.13       202.81 o
   8  12   9       3396.27       3395.90       438.18 o
   9  12   9         15.90         99.41        87.72 o
  -8  13   9       1045.99       1056.13       182.89 o
  -7  13   9          3.52        302.73       106.28 o
  -6  13   9        106.25         95.06       123.68 o
  -5  13   9       1178.42        991.88       186.22 o
  -4  13   9         21.99          0.00       105.22 o
  -3  13   9        141.21        104.50        86.71 o
  -2  13   9         13.30         33.24        86.37 o
  -1  13   9       6608.38       6862.64       238.50 o
   0  13   9       6523.05       6445.40       229.93 o
   1  13   9        578.98        660.10        99.12 o
   2  13   9       7000.33       7061.38       248.26 o
   3  13   9       1863.01       1963.43       162.60 o
   4  13   9         21.13          0.00        64.92 o
   5  13   9       3511.58       3460.67       237.79 o
   6  13   9        229.18        212.77        94.88 o
   7  13   9        245.20        229.04       142.04 o
  -5  14   9       1621.97       1949.17       277.99 o
  -4  14   9       2217.56       2183.30       263.13 o
  -3  14   9         12.22         37.00        81.93 o
  -2  14   9        193.12          0.00        81.24 o
  -1  14   9        373.29        537.38       212.17 o
   0  14   9        119.24         63.37        72.28 o
   1  14   9        156.66        355.62        88.48 o
   2  14   9          0.07          0.00        67.70 o
   3  14   9       2074.11       2139.10       170.47 o
   4  14   9         88.94         40.21        85.69 o
 -18   0  10       1437.27       1383.16       194.88 o
 -17   0  10        829.14        930.89       167.26 o
 -16   0  10       3173.55       2972.19       272.10 o
 -15   0  10        341.57        572.69       169.62 o
 -14   0  10        985.72       1210.07       184.93 o
 -13   0  10      13281.32      13569.00       772.71 o
 -12   0  10       2843.07       2661.52       181.45 o
 -11   0  10       4329.51       4336.90       166.76 o
 -10   0  10      38791.18      38650.16       522.45 o
  -9   0  10        870.30        834.95       116.28 o
  -8   0  10         74.63        180.34        56.45 o
  -7   0  10      16754.79      16325.01       294.22 o
  -6   0  10        208.63        175.91        48.27 o
  -5   0  10       7623.86       7715.38       183.48 o
  -4   0  10      10017.10       9590.45       198.82 o
  -3   0  10      20082.23      20485.66       297.73 o
  -2   0  10      24487.02      24456.11       328.98 o
  -1   0  10      11492.98      11611.05       276.72 o
   0   0  10      61431.09      61842.36       888.90 o
   1   0  10      17631.30      18097.44       346.49 o
   2   0  10         11.12        129.07        44.54 o
   3   0  10      23549.63      24027.29       349.86 o
   4   0  10          4.22         33.08        35.16 o
   5   0  10        537.28        749.92        74.16 o
   6   0  10      26851.63      25586.59       387.62 o
   7   0  10        997.18       1015.99        97.02 o
   8   0  10       5581.02       5248.28       207.79 o
   9   0  10       8827.77       8197.44       225.38 o
  10   0  10      14260.38      14248.68       320.24 o
  11   0  10      21806.90      22056.72       390.35 o
  12   0  10       1588.82       1779.24       125.30 o
  13   0  10      12572.04      12412.88       424.05 o
  14   0  10       1369.24       1501.97       169.81 o
  15   0  10        973.45       1028.30       151.44 o
  16   0  10       4806.00       5279.89       280.72 o
  17   0  10       1054.35        939.97       249.72 o
 -18   1  10        712.87        639.53       106.19 o
 -17   1  10        590.48        781.56       114.09 o
 -16   1  10        175.48        259.30        71.46 o
 -15   1  10        605.21        688.30        94.74 o
 -14   1  10          3.96          0.00        47.80 o
 -13   1  10        305.44        267.43        79.56 o
 -12   1  10       3546.75       3769.17       129.12 o
 -11   1  10       1046.66       1012.61        72.28 o
 -10   1  10         94.88         78.45        35.47 o
  -9   1  10        346.69        393.77        48.46 o
  -8   1  10       7084.46       7039.37       138.09 o
  -7   1  10       1207.07       1266.70        68.28 o
  -6   1  10       1509.87       1563.61        67.90 o
  -5   1  10       3671.23       3607.87        88.83 o
  -4   1  10      15978.74      16567.42       188.76 o
  -3   1  10       5587.96       5428.98        97.39 o
  -2   1  10       9122.57       9082.43       143.53 o
  -1   1  10      13976.82      13690.44       187.21 o
   0   1  10       1982.32       1940.14        61.38 o
   1   1  10        672.29        699.93        47.22 o
   2   1  10        760.47        947.15        52.08 o
   3   1  10        173.77        168.02        38.69 o
   4   1  10       1275.04       1270.54        68.84 o
   5   1  10      19116.13      18605.89       223.62 o
   6   1  10       2982.85       3166.32        91.55 o
   7   1  10       5569.03       5266.77       121.94 o
   8   1  10      19519.06      18509.82       240.81 o
   9   1  10       4134.86       3857.53       122.90 o
  10   1  10       4532.01       4395.52       129.31 o
  11   1  10       4541.35       4259.93       133.60 o
  12   1  10       1349.03       1453.07        97.81 o
  13   1  10         35.77          0.00        43.64 o
  14   1  10        320.17        392.21        72.95 o
  15   1  10        418.46        415.54        76.54 o
  16   1  10       1132.44       1131.72       138.70 o
  17   1  10       2250.92       2314.85       198.19 o
 -18   2  10          5.38         63.72        75.39 o
 -17   2  10       1919.51       2009.60       161.88 o
 -16   2  10       2015.94       2000.42       154.86 o
 -15   2  10        906.88        961.98       110.61 o
 -14   2  10       2257.71       2545.08       153.47 o
 -13   2  10       1218.87       1426.79       101.52 o
 -12   2  10       2427.18       2410.58       109.53 o
 -11   2  10       2297.04       2279.67       108.53 o
 -10   2  10          4.41         36.18        34.57 o
  -9   2  10       4721.51       4826.37       118.62 o
  -8   2  10       2178.78       2096.42        80.38 o
  -7   2  10       2324.20       2308.24        78.97 o
  -6   2  10       5084.84       5155.83       109.01 o
  -5   2  10       1902.55       1909.42        64.11 o
  -4   2  10      15876.67      15066.75       170.66 o
  -3   2  10       2176.14       2171.01        84.26 o
  -2   2  10       3634.00       3668.50       144.22 o
  -1   2  10      20232.39      20006.22       300.08 o
   0   2  10      11937.76      12121.52       192.74 o
   1   2  10        601.17        691.44        43.67 o
   2   2  10      34943.01      35101.95       305.65 o
   3   2  10       4299.15       4327.63       116.07 o
   4   2  10       1591.35       1707.40        67.91 o
   5   2  10       8717.21       8333.00       143.71 o
   6   2  10      18567.31      17909.49       225.06 o
   7   2  10        334.67        400.32        45.24 o
   8   2  10         10.94         99.67        34.92 o
   9   2  10       6181.77       5974.48       134.26 o
  10   2  10       2500.12       2467.50        93.13 o
  11   2  10       1923.68       1810.41        90.68 o
  12   2  10       4031.49       4161.31       134.57 o
  13   2  10        640.91        578.50        68.70 o
  14   2  10       1107.55       1221.57       147.96 o
  15   2  10       9398.82       9544.25       314.95 o
  16   2  10       1992.59       2178.14       190.81 o
  17   2  10          1.59          0.00        74.90 o
 -18   3  10       2102.94       1971.50       189.49 o
 -17   3  10         21.75         15.35        81.43 o
 -16   3  10         17.64          6.69        97.36 o
 -15   3  10       2588.51       2985.86       167.28 o
 -14   3  10          9.05        100.24        59.82 o
 -13   3  10          2.62          0.00        53.42 o
 -12   3  10       3063.74       3082.70       121.13 o
 -11   3  10         10.42          0.00        36.09 o
 -10   3  10        291.64        280.37        46.03 o
  -9   3  10        148.32        126.15        38.39 o
  -8   3  10       8752.15       8459.93       152.22 o
  -7   3  10        396.58        473.59        48.25 o
  -6   3  10        838.05        902.12        61.37 o
  -5   3  10       9174.29       9146.95       135.77 o
  -4   3  10       4888.30       4786.22       157.45 o
  -3   3  10         23.07         78.39        32.42 o
  -2   3  10      14735.44      14108.60       215.16 o
  -1   3  10       2225.16       2250.75        86.30 o
   0   3  10        244.28        245.25        42.69 o
   1   3  10       4689.75       4688.64       119.62 o
   2   3  10      11747.13      11708.68       155.72 o
   3   3  10       3309.11       3280.35        85.64 o
   4   3  10       1992.32       1953.79        71.68 o
   5   3  10       1867.36       1817.58        73.71 o
   6   3  10        256.89        366.46        72.17 o
   7   3  10       1290.96       1386.29        75.41 o
   8   3  10        690.68        835.10        65.13 o
   9   3  10        370.25        429.10        48.46 o
  10   3  10        291.64        378.96        48.64 o
  11   3  10        827.08        741.37        88.05 o
  12   3  10       1125.38       1153.92       108.58 o
  13   3  10        353.33        299.67        78.96 o
  14   3  10        250.99        210.79        81.33 o
  15   3  10         76.20         19.38       110.07 o
  16   3  10         13.68         26.59        76.53 o
 -18   4  10         20.07         35.26       179.89 o
 -17   4  10        874.91        801.37       125.94 o
 -16   4  10        336.59        241.69        99.31 o
 -15   4  10        875.86        778.18       123.30 o
 -14   4  10       1687.22       1882.17       165.01 o
 -13   4  10       3438.63       3585.76       135.43 o
 -12   4  10       4992.56       4864.89       152.70 o
 -11   4  10       2494.08       2708.03       114.29 o
 -10   4  10       1006.62        916.27        79.23 o
  -9   4  10      17917.89      17154.44       229.48 o
  -8   4  10       8975.81       8482.47       153.71 o
  -7   4  10        787.29        918.38        63.73 o
  -6   4  10       8071.18       8146.91       173.14 o
  -5   4  10        297.62        389.92        54.82 o
  -4   4  10       6354.98       6315.60       148.63 o
  -3   4  10       1107.21       1116.35        77.75 o
  -2   4  10        527.38        543.55        56.94 o
  -1   4  10       6251.91       6478.49       147.14 o
   0   4  10        678.28        725.07        64.43 o
   1   4  10      11858.75      12395.98       200.45 o
   2   4  10      32053.88      30738.21       278.96 o
   3   4  10        758.27        867.47        60.13 o
   4   4  10       9127.43       9259.24       147.44 o
   5   4  10       3014.41       3070.35        88.40 o
   6   4  10       9750.51       9357.27       157.43 o
   7   4  10       4382.65       4181.98       104.77 o
   8   4  10          1.58         16.17        37.67 o
   9   4  10       6277.96       6075.27       161.88 o
  10   4  10        105.60        214.30        51.76 o
  11   4  10        801.19        798.46        93.90 o
  12   4  10       9840.07      10235.54       258.40 o
  13   4  10       1028.69       1096.76       110.25 o
  14   4  10       1514.19       1694.95       134.72 o
  15   4  10       9099.34       9512.24       375.78 o
  16   4  10         75.70        225.27        85.15 o
 -17   5  10       5644.35       6094.00       275.97 o
 -16   5  10       2902.47       2932.27       226.93 o
 -15   5  10       1202.15       1243.50       142.56 o
 -14   5  10       8562.52       8602.16       246.52 o
 -13   5  10        676.82        840.06        99.03 o
 -12   5  10       1565.45       1638.47       126.27 o
 -11   5  10       3299.21       3154.96       141.18 o
 -10   5  10        241.47        217.34        57.94 o
  -9   5  10       5768.94       5735.51       150.97 o
  -8   5  10       2798.04       2716.47       107.72 o
  -7   5  10       4765.75       4489.49       135.00 o
  -6   5  10      33410.24      33033.18       376.35 o
  -5   5  10        172.70        186.02        49.95 o
  -4   5  10      25992.39      25334.32       317.45 o
  -3   5  10      19293.12      19049.43       268.12 o
  -2   5  10       1074.44       1038.02        76.46 o
  -1   5  10       9779.45      10123.49       189.38 o
   0   5  10         89.40         76.55        41.11 o
   1   5  10        864.98        994.19        74.91 o
   2   5  10        145.03        276.29        38.55 o
   3   5  10       6210.66       6172.08       113.55 o
   4   5  10      12867.82      12470.01       208.51 o
   5   5  10        921.51       1057.19        80.04 o
   6   5  10      10370.62      10535.55       206.81 o
   7   5  10      13061.50      13014.02       231.04 o
   8   5  10        586.18        584.67        69.49 o
   9   5  10       2554.43       2601.98       121.26 o
  10   5  10       5658.89       5524.55       210.18 o
  11   5  10       1250.10       1138.85       123.38 o
  12   5  10        886.23        963.88       103.33 o
  13   5  10       1733.69       2020.32       146.03 o
  14   5  10       1170.36       1328.25       124.71 o
  15   5  10         26.54         35.43        71.52 o
  16   5  10        359.21        253.05        90.43 o
 -17   6  10       1399.27       1598.31       177.32 o
 -16   6  10        514.43        544.05       113.08 o
 -15   6  10        136.02        274.90        90.70 o
 -14   6  10        471.40        602.02        92.70 o
 -13   6  10       5907.02       6193.16       211.92 o
 -12   6  10       2365.07       2623.06       146.89 o
 -11   6  10          8.81          1.52        42.40 o
 -10   6  10       2427.24       2533.20       145.05 o
  -9   6  10        181.68        186.65        53.81 o
  -8   6  10         71.84         40.91        37.71 o
  -7   6  10      14359.78      14117.39       262.07 o
  -6   6  10          9.91          0.00        46.17 o
  -5   6  10       3058.05       2730.68       107.10 o
  -4   6  10       5508.48       5467.54       170.12 o
  -3   6  10      17162.48      17006.82       258.33 o
  -2   6  10       1067.43       1114.32        82.07 o
  -1   6  10       1382.01       1427.14        89.30 o
   0   6  10      22875.65      23410.73       299.22 o
   1   6  10        491.42        589.52        74.42 o
   2   6  10        839.34        777.93        85.14 o
   3   6  10      15925.27      15635.88       296.20 o
   4   6  10       1916.78       2185.30        97.79 o
   5   6  10       4149.84       3944.86       146.42 o
   6   6  10       6820.26       6876.25       169.12 o
   7   6  10        714.15        808.24        75.46 o
   8   6  10       2155.57       2152.06       113.43 o
   9   6  10         46.33        110.88        48.48 o
  10   6  10       6747.23       6865.90       216.35 o
  11   6  10       3070.46       3107.11       152.64 o
  12   6  10        482.54        589.76        89.53 o
  13   6  10       5994.76       6058.62       216.85 o
  14   6  10       1479.07       1480.53       132.86 o
  15   6  10        596.59        753.45       185.92 o
 -16   7  10         75.75         88.95        83.78 o
 -15   7  10       4821.08       5318.97       246.18 o
 -14   7  10        386.26        438.87        82.93 o
 -13   7  10        335.48        245.35        70.12 o
 -12   7  10       3121.54       3137.21       154.03 o
 -11   7  10       1967.55       1922.05       140.03 o
 -10   7  10         15.85          0.00        42.75 o
  -9   7  10         21.12         82.29        71.07 o
  -8   7  10      14681.02      14302.98       250.06 o
  -7   7  10        360.44        453.63        63.50 o
  -6   7  10       1077.82       1313.87        93.17 o
  -5   7  10      11698.94      11153.59       214.04 o
  -4   7  10         90.34         79.18        42.52 o
  -3   7  10         19.93          0.00        64.35 o
  -2   7  10      11140.28      11243.24       210.42 o
  -1   7  10        347.56        369.85        70.84 o
   0   7  10       2419.81       2545.75       133.85 o
   1   7  10       7554.56       7687.26       210.21 o
   2   7  10       9193.07       9568.76       237.72 o
   3   7  10        956.04       1006.33       100.16 o
   4   7  10       1247.50       1429.48       117.50 o
   5   7  10       6252.94       6314.32       197.29 o
   6   7  10       1810.62       1700.31       128.07 o
   7   7  10        339.54        465.35        62.37 o
   8   7  10       5594.65       5722.40       166.93 o
   9   7  10        116.08        185.63        64.42 o
  10   7  10        288.63        306.08        82.92 o
  11   7  10       2177.09       2316.58       148.40 o
  12   7  10         59.93        152.46        81.95 o
  13   7  10       1108.68       1012.40       115.55 o
  14   7  10        834.76        940.20       113.02 o
  15   7  10        407.83        531.07       129.89 o
 -15   8  10          5.27        246.31        91.43 o
 -14   8  10          0.02          0.00        67.33 o
 -13   8  10       3031.65       2963.61       168.93 o
 -12   8  10        255.93        457.89        80.49 o
 -11   8  10         84.63          0.00        57.13 o
 -10   8  10        113.81         95.20        53.54 o
  -9   8  10        124.31         73.15        51.38 o
  -8   8  10        425.61        356.84        71.92 o
  -7   8  10       5242.12       5496.32       157.88 o
  -6   8  10        713.59        703.86        72.17 o
  -5   8  10        321.76        321.77        63.00 o
  -4   8  10       1270.44       1347.98        95.12 o
  -3   8  10       7238.93       7429.13       211.39 o
  -2   8  10       1089.97       1125.85       104.12 o
  -1   8  10        983.20       1103.28       105.70 o
   0   8  10       1697.67       1587.84       123.25 o
   1   8  10       1269.94       1413.09       117.88 o
   2   8  10         20.12         17.61        45.81 o
   3   8  10        585.29        531.65        85.72 o
   4   8  10        397.61        396.42        74.19 o
   5   8  10          2.83        105.85        56.62 o
   6   8  10        837.93        787.90        95.98 o
   7   8  10       1344.21       1466.58       124.28 o
   8   8  10        132.01        107.66        58.83 o
   9   8  10        242.22        305.21        89.79 o
  10   8  10        407.65        551.40       173.77 o
  11   8  10          0.32          0.00        62.19 o
  12   8  10        255.53        396.64        96.62 o
  13   8  10          1.47          0.00       127.34 o
  14   8  10          6.63        163.66        94.66 o
 -14   9  10        238.37        188.53       111.53 o
 -13   9  10        179.23        194.91        87.05 o
 -12   9  10       2420.87       2402.68       164.23 o
 -11   9  10       2643.00       2838.56       154.25 o
 -10   9  10         33.02         54.41        64.18 o
  -9   9  10        817.27        891.05       102.41 o
  -8   9  10       2819.62       2838.54       148.90 o
  -7   9  10         92.21        200.81        67.08 o
  -6   9  10         50.19        100.30        43.23 o
  -5   9  10       9415.73       9076.24       277.81 o
  -4   9  10       1586.38       1719.56       127.68 o
  -3   9  10        696.02        671.37        86.03 o
  -2   9  10       6645.90       6853.93       210.82 o
  -1   9  10         11.73          0.00        51.57 o
   0   9  10        295.40        358.68        75.26 o
   1   9  10       8768.22       8851.49       243.80 o
   2   9  10        785.61        858.98        98.31 o
   3   9  10       1311.26       1217.17       117.18 o
   4   9  10       2990.17       3082.94       162.03 o
   5   9  10      10730.36      10424.29       327.73 o
   6   9  10       3310.16       3023.43       162.86 o
   7   9  10        295.63        188.14        64.34 o
   8   9  10       9775.11       9309.83       318.57 o
   9   9  10        444.02        365.50       170.00 o
  10   9  10        138.41        142.63        82.05 o
  11   9  10       3779.81       3561.00       213.10 o
  12   9  10        479.26        401.31        96.48 o
  13   9  10        770.95        735.58       247.23 o
 -13  10  10        215.19        476.46       128.13 o
 -12  10  10       2005.90       2366.58       189.66 o
 -11  10  10       3330.14       3600.58       175.90 o
 -10  10  10       3191.80       3237.31       225.10 o
  -9  10  10       7148.39       6812.31       355.76 o
  -8  10  10       1197.75       1223.76       141.77 o
  -7  10  10        918.73       1183.51       136.12 o
  -6  10  10        405.87        436.84        80.05 o
  -5  10  10        387.50        424.19        78.45 o
  -4  10  10         11.63          0.00        54.07 o
  -3  10  10       1183.62       1103.60       113.77 o
  -2  10  10        160.85        138.97        65.77 o
  -1  10  10       2036.10       1994.45       148.09 o
   0  10  10       4622.34       4657.19       184.73 o
   1  10  10       4496.05       4839.65       187.80 o
   2  10  10       7265.35       7438.19       231.00 o
   3  10  10       3447.33       3391.08       165.14 o
   4  10  10       2978.07       3104.46       165.53 o
   5  10  10         68.12          0.00        52.61 o
   6  10  10          4.26         27.33        60.45 o
   7  10  10        222.98        239.02        88.27 o
   8  10  10       1151.86       1012.13       134.31 o
   9  10  10         29.75        105.46       157.27 o
  10  10  10        648.91        624.62       114.23 o
  11  10  10       2498.13       2617.88       207.46 o
  12  10  10       1059.87       1177.67       154.35 o
 -12  11  10         32.10          0.00        72.10 o
 -11  11  10       1320.62       1443.44       206.06 o
 -10  11  10        243.10        346.00       131.76 o
  -9  11  10       2984.42       3239.19       213.27 o
  -8  11  10         17.73        163.45        76.87 o
  -7  11  10       1806.02       1891.89       172.35 o
  -6  11  10       5695.74       5726.51       207.91 o
  -5  11  10         98.36        103.96        62.13 o
  -4  11  10       2770.69       2906.14       166.55 o
  -3  11  10       5803.62       5922.92       209.83 o
  -2  11  10          2.33         77.56        58.28 o
  -1  11  10       3507.96       3447.26       171.95 o
   0  11  10       2421.72       2431.71       166.70 o
   1  11  10       2003.17       1900.09       149.88 o
   2  11  10          4.53          0.00        47.54 o
   3  11  10        171.51        217.69        67.38 o
   4  11  10       5967.88       6045.12       221.25 o
   5  11  10          9.62         43.17        59.76 o
   6  11  10        380.24        373.11        86.25 o
   7  11  10       7468.82       7483.79       402.17 o
   8  11  10         84.44         70.25        76.54 o
   9  11  10       1700.88       1323.37       192.38 o
  10  11  10       8553.70       8805.09       425.57 o
 -10  12  10         18.81        163.50       111.12 o
  -9  12  10        676.36        700.79       156.74 o
  -8  12  10        460.21        545.33       193.18 o
  -7  12  10         58.63        186.13        91.68 o
  -6  12  10       1095.62        975.71       143.81 o
  -5  12  10        457.40        383.48        87.70 o
  -4  12  10        163.89         45.05        97.33 o
  -3  12  10          8.90          0.00        68.01 o
  -2  12  10         53.42         44.12        58.26 o
  -1  12  10       3442.00       3774.05       182.41 o
   0  12  10         88.00        198.24        71.68 o
   1  12  10        707.55        721.53       104.65 o
   2  12  10        799.08        912.19       117.53 o
   3  12  10         84.11          0.49       119.89 o
   4  12  10        784.88        972.71       115.53 o
   5  12  10        708.96        638.28        99.94 o
   6  12  10         97.13        232.08        93.16 o
   7  12  10        426.92        257.64       110.94 o
   8  12  10          0.38        102.84        87.93 o
   9  12  10       1925.19       1899.74       191.52 o
  -8  13  10        339.50        611.93       131.80 o
  -7  13  10         41.14         73.70        84.81 o
  -6  13  10        318.87        285.17       121.29 o
  -5  13  10        561.37        428.29       156.13 o
  -4  13  10        145.34        374.57       104.67 o
  -3  13  10        475.34        502.17        94.77 o
  -2  13  10        895.96        890.27       113.38 o
  -1  13  10       1431.87       1460.06       137.21 o
   0  13  10        626.81        673.57       104.50 o
   1  13  10       1499.05       1749.02       149.96 o
   2  13  10         51.41        105.24        69.96 o
   3  13  10          0.57          0.00        72.43 o
   4  13  10       1375.98       1606.46       149.66 o
   5  13  10        420.96        356.63       131.94 o
   6  13  10        653.79        602.14       130.16 o
  -4  14  10        480.69        504.27       156.97 o
  -3  14  10        339.55        312.84       103.72 o
  -2  14  10        330.44        311.38       178.15 o
  -1  14  10       2835.96       2984.07       218.93 o
   0  14  10          1.37         44.88        74.23 o
   1  14  10       1994.61       2102.00       169.08 o
   2  14  10       2705.62       2801.47       193.64 o
 -18   1  11       3296.22       3266.52       228.33 o
 -17   1  11        133.39        269.05        80.24 o
 -16   1  11        381.08        416.73        90.26 o
 -15   1  11        178.06         65.00        61.72 o
 -14   1  11       2369.57       2284.46       153.94 o
 -13   1  11       1561.30       1486.41       122.38 o
 -12   1  11        560.09        528.09        69.57 o
 -11   1  11       1627.17       1677.32        85.51 o
 -10   1  11       3927.17       3948.83       113.49 o
  -9   1  11        817.58        837.23        67.50 o
  -8   1  11       8510.33       8143.72       152.16 o
  -7   1  11       4332.18       4107.70       105.65 o
  -6   1  11       4676.93       4521.29       106.41 o
  -5   1  11       4033.66       4064.84        95.70 o
  -4   1  11        364.95        391.40        57.42 o
  -3   1  11      23333.49      22788.68       224.98 o
  -2   1  11       6568.92       6647.63       109.44 o
  -1   1  11       2836.94       2886.46        83.32 o
   0   1  11      22328.53      21920.78       224.45 o
   1   1  11       2187.66       2232.44        71.40 o
   2   1  11      11439.07      11541.94       180.80 o
   3   1  11      18054.30      17929.85       215.47 o
   4   1  11       5403.01       5200.70       115.67 o
   5   1  11       7140.50       7042.45       137.82 o
   6   1  11      10400.07       9920.67       184.36 o
   7   1  11       7900.56       7386.87       149.38 o
   8   1  11       2685.84       2728.53       105.62 o
   9   1  11         51.50        171.88        53.23 o
  10   1  11      24518.48      23524.84       290.75 o
  11   1  11        690.05        849.50        69.97 o
  12   1  11       1300.26       1414.37       100.20 o
  13   1  11      10447.97      10608.05       253.70 o
  14   1  11       1966.28       2325.32       136.40 o
  15   1  11       1157.88       1188.96       136.25 o
  16   1  11       3720.15       4098.60       217.24 o
 -18   2  11       2348.47       2507.65       218.75 o
 -17   2  11        577.64        395.86       116.02 o
 -16   2  11       3969.49       3964.94       218.99 o
 -15   2  11       2324.56       2087.24       182.74 o
 -14   2  11        241.29        216.14        68.58 o
 -13   2  11       3495.98       3466.07       154.40 o
 -12   2  11        728.13        834.62        77.66 o
 -11   2  11         14.54         24.09        55.07 o
 -10   2  11       2918.87       2831.31        99.69 o
  -9   2  11       5489.58       5494.41       128.89 o
  -8   2  11       5006.64       4870.25       118.17 o
  -7   2  11       3348.34       3385.59        96.61 o
  -6   2  11      15304.70      14851.20       202.81 o
  -5   2  11       5094.47       4676.26        98.15 o
  -4   2  11       2194.40       2179.06       100.82 o
  -3   2  11       6377.95       6126.31       141.71 o
  -2   2  11       4236.27       4031.54       114.97 o
  -1   2  11       2677.10       2579.69        94.65 o
   0   2  11       3570.53       3514.80       108.01 o
   1   2  11       1659.61       1663.92        72.70 o
   2   2  11       6451.20       6604.20       120.88 o
   3   2  11        375.27        508.68        47.59 o
   4   2  11       8445.30       8248.34       144.40 o
   5   2  11       7850.15       7939.56       146.30 o
   6   2  11       1016.44       1200.30        71.98 o
   7   2  11       9703.71       9486.30       168.91 o
   8   2  11       7435.69       7066.49       150.00 o
   9   2  11       2946.43       2777.30        96.99 o
  10   2  11       4980.74       4978.80       131.14 o
  11   2  11       2931.73       2938.93       102.93 o
  12   2  11        145.23        143.74        47.49 o
  13   2  11         13.74         46.51        81.27 o
  14   2  11        163.21        348.99        85.03 o
  15   2  11       1257.54       1429.92       276.54 o
  16   2  11       1362.95       1476.43       156.57 o
 -17   3  11        307.81        372.44       106.97 o
 -16   3  11        453.89        369.97       108.81 o
 -15   3  11       2571.61       2521.14       199.87 o
 -14   3  11          2.09         75.75        90.59 o
 -13   3  11         33.53         79.39        62.77 o
 -12   3  11      18232.26      18036.26       431.50 o
 -11   3  11        303.45        336.83        59.95 o
 -10   3  11       6188.06       5955.55       138.27 o
  -9   3  11      21931.15      21870.20       265.85 o
  -8   3  11         29.96         38.65        30.67 o
  -7   3  11       2136.54       2144.33        80.09 o
  -6   3  11       5016.37       4967.11       136.61 o
  -5   3  11       4330.18       4307.02       131.75 o
  -4   3  11         35.19         75.52        35.39 o
  -3   3  11       2699.21       2527.03        96.66 o
  -2   3  11      12425.30      12444.13       208.07 o
  -1   3  11       2461.29       2309.10        92.52 o
   0   3  11        241.67        354.88        83.38 o
   1   3  11      37266.10      36666.31       382.17 o
   2   3  11       7157.71       7243.55       124.46 o
   3   3  11          2.79         74.87        31.19 o
   4   3  11      31505.22      30586.66       300.13 o
   5   3  11         83.56        139.64        32.58 o
   6   3  11       1065.63       1282.20        71.08 o
   7   3  11      10520.84      10146.25       226.16 o
   8   3  11       4973.63       4612.41       139.22 o
   9   3  11        469.20        492.75        54.35 o
  10   3  11        401.18        484.73        64.56 o
  11   3  11      11565.45      11004.31       260.56 o
  12   3  11       3619.12       3606.87       156.20 o
  13   3  11       2366.21       2382.48       142.31 o
  14   3  11      10845.83      11286.97       343.93 o
  15   3  11       3432.66       3689.25       211.71 o
  16   3  11        183.03        248.14       149.19 o
 -17   4  11       3522.81       3740.88       379.29 o
 -16   4  11         39.61         13.74        91.71 o
 -15   4  11       2718.32       3102.99       188.33 o
 -14   4  11       7640.68       7390.62       276.97 o
 -13   4  11        140.27        340.53        66.52 o
 -12   4  11        879.52        897.60        98.42 o
 -11   4  11       1130.08       1042.81       103.50 o
 -10   4  11       3809.06       3622.97       148.26 o
  -9   4  11        250.16        231.75        60.69 o
  -8   4  11         36.63          7.16        35.09 o
  -7   4  11       8022.26       7515.95       212.09 o
  -6   4  11        425.99        351.45        57.30 o
  -5   4  11       4145.70       4064.62       127.00 o
  -4   4  11      27589.95      26834.14       331.12 o
  -3   4  11         34.78         51.36        35.56 o
  -2   4  11       5097.05       5007.92       135.60 o
  -1   4  11       8863.17       8673.30       177.85 o
   0   4  11       9920.81       9799.00       186.63 o
   1   4  11        362.30        522.91        70.89 o
   2   4  11        388.12        416.32        52.30 o
   3   4  11        845.73        961.76        59.44 o
   4   4  11        862.13        881.32        60.84 o
   5   4  11         27.15         18.47        35.53 o
   6   4  11       9412.59       9038.57       185.57 o
   7   4  11       4961.42       4920.05       141.55 o
   8   4  11       1860.28       1961.13       125.69 o
   9   4  11       2751.77       2860.91       115.62 o
  10   4  11        608.02        725.73        84.35 o
  11   4  11        237.40        312.79       117.04 o
  12   4  11        710.72        714.67        87.32 o
  13   4  11         88.21        204.48        63.11 o
  14   4  11        143.56         73.24        83.99 o
  15   4  11        183.14        243.25        83.50 o
  16   4  11       2180.73       2413.90       203.13 o
 -17   5  11         35.51        121.57       140.82 o
 -16   5  11        235.76        206.46        93.96 o
 -15   5  11        792.28       1156.42       200.39 o
 -14   5  11       2432.16       2637.97       169.85 o
 -13   5  11        633.61        622.34        91.58 o
 -12   5  11       1234.99       1355.43       120.16 o
 -11   5  11       1014.19       1043.36       102.13 o
 -10   5  11        853.11        762.10        90.80 o
  -9   5  11       7600.43       7382.88       183.44 o
  -8   5  11       2781.26       2691.34       132.81 o
  -7   5  11        410.66        471.75        63.48 o
  -6   5  11       1167.42       1084.49        83.62 o
  -5   5  11       5317.19       5275.31       145.78 o
  -4   5  11         11.97         16.51        37.93 o
  -3   5  11       4491.82       4699.03       136.37 o
  -2   5  11        414.58        443.72        58.16 o
  -1   5  11         57.23         47.59        37.99 o
   0   5  11       1143.58       1219.58        83.61 o
   1   5  11       7616.97       7579.23       162.42 o
   2   5  11        605.01        750.83        96.86 o
   3   5  11        616.57        655.45        79.47 o
   4   5  11        797.67        798.38        88.46 o
   5   5  11       4367.49       4475.85       130.64 o
   6   5  11        358.27        427.34        57.02 o
   7   5  11       1196.31       1315.09       137.16 o
   8   5  11       1156.64       1141.86        92.36 o
   9   5  11        330.18        345.92        62.20 o
  10   5  11       5831.78       5667.03       196.36 o
  11   5  11        780.25        770.22        96.91 o
  12   5  11        702.99        819.59        95.82 o
  13   5  11        424.55        530.96        86.53 o
  14   5  11        861.05        900.64       105.69 o
  15   5  11         12.80        154.42        82.99 o
 -16   6  11        568.14        526.59       111.11 o
 -15   6  11        925.51        797.87       128.51 o
 -14   6  11       2303.42       2351.90       154.31 o
 -13   6  11       1926.48       2111.33       153.34 o
 -12   6  11       1273.13       1099.52       124.45 o
 -11   6  11        591.04        623.63        83.52 o
 -10   6  11       6816.31       6677.01       206.76 o
  -9   6  11        127.40        140.95        71.07 o
  -8   6  11        739.60        772.05        76.33 o
  -7   6  11      11933.36      11722.11       225.52 o
  -6   6  11        139.28         86.53        43.17 o
  -5   6  11         35.37          0.00        35.76 o
  -4   6  11      17069.32      16640.30       265.18 o
  -3   6  11         12.42         57.23        78.89 o
  -2   6  11         89.87        133.68        44.37 o
  -1   6  11       4201.51       4378.30       133.21 o
   0   6  11       3918.33       3654.43       167.68 o
   1   6  11        378.34        393.02        73.11 o
   2   6  11       2304.51       2322.08       170.37 o
   3   6  11        793.49        844.15        91.31 o
   4   6  11       4201.16       4164.16       159.11 o
   5   6  11        106.80         56.70        48.59 o
   6   6  11       7958.77       7704.97       217.52 o
   7   6  11        381.53        432.78        70.92 o
   8   6  11         19.72          0.00        50.79 o
   9   6  11       6662.72       6909.01       198.06 o
  10   6  11        161.90        122.52        53.04 o
  11   6  11        409.46        450.27       161.51 o
  12   6  11       5573.62       5507.56       256.05 o
  13   6  11          1.51         85.04        63.16 o
  14   6  11        892.40        767.80       102.24 o
  15   6  11        726.19        798.82       161.90 o
 -15   7  11        388.57        414.49        98.95 o
 -14   7  11       2124.05       2565.42       175.40 o
 -13   7  11       3938.58       4129.62       179.87 o
 -12   7  11       1328.39       1157.64       114.72 o
 -11   7  11       4429.19       4166.60       183.62 o
 -10   7  11       2759.08       2718.80       148.78 o
  -9   7  11        871.74        807.42       101.15 o
  -8   7  11       4024.78       3962.57       138.04 o
  -7   7  11       2684.72       2717.15       120.17 o
  -6   7  11       1586.42       1720.51       108.19 o
  -5   7  11       4372.56       4218.56       136.82 o
  -4   7  11       2245.10       2362.89       111.36 o
  -3   7  11       9413.80       9444.12       199.51 o
  -2   7  11        630.07        596.98        70.88 o
  -1   7  11      25149.89      24628.88       401.95 o
   0   7  11       7503.92       7722.03       266.69 o
   1   7  11        177.97         67.75        49.99 o
   2   7  11       4725.68       5002.89       178.64 o
   3   7  11       3948.06       3978.86       164.92 o
   4   7  11       5054.64       4951.65       177.87 o
   5   7  11       4087.70       4123.19       165.90 o
   6   7  11       6562.40       6376.53       205.28 o
   7   7  11         87.93         57.84        47.28 o
   8   7  11       2266.70       2322.55       147.38 o
   9   7  11       1575.62       1485.25       155.77 o
  10   7  11       3533.62       3349.21       193.74 o
  11   7  11       1879.19       1862.31       273.28 o
  12   7  11        725.48        773.04       115.56 o
  13   7  11       1474.94       1525.21       161.22 o
  14   7  11        280.38        299.13       149.38 o
 -15   8  11       1389.96       1508.94       139.50 o
 -14   8  11        676.04        910.83       136.01 o
 -13   8  11       3766.22       3880.96       178.35 o
 -12   8  11        259.12        321.05        83.56 o
 -11   8  11       2279.78       2294.63       158.84 o
 -10   8  11       1663.53       1666.43       132.97 o
  -9   8  11       2433.11       2568.54       152.15 o
  -8   8  11       2995.20       2980.34       145.07 o
  -7   8  11        286.77        234.19        54.35 o
  -6   8  11       9540.90       9446.87       209.76 o
  -5   8  11       2845.11       2796.48       121.91 o
  -4   8  11         15.75         66.15        48.69 o
  -3   8  11      14390.26      13355.38       344.79 o
  -2   8  11       4034.69       4044.54       163.49 o
  -1   8  11        416.95        445.20        77.24 o
   0   8  11       7779.34       7611.95       223.15 o
   1   8  11       2506.02       2693.64       146.86 o
   2   8  11       9613.99       9358.15       251.06 o
   3   8  11       1688.34       1516.05       127.49 o
   4   8  11        153.48        269.42        65.47 o
   5   8  11      20020.92      19893.66       375.28 o
   6   8  11        154.63         95.76        82.53 o
   7   8  11       4426.13       4544.05       182.65 o
   8   8  11      15306.99      14805.57       328.26 o
   9   8  11        173.29        102.59        73.46 o
  10   8  11       5915.77       6195.33       266.56 o
  11   8  11       2068.47       1806.63       298.67 o
  12   8  11          3.94        124.03       102.53 o
  13   8  11       1004.74       1121.18       143.02 o
 -14   9  11         31.99         53.62        73.02 o
 -13   9  11        199.09        266.77        71.78 o
 -12   9  11       2591.64       2799.93       171.83 o
 -11   9  11        426.94        401.74        85.36 o
 -10   9  11       5276.23       5272.41       199.55 o
  -9   9  11       5025.28       5306.17       196.14 o
  -8   9  11        265.71        368.85        78.76 o
  -7   9  11        134.26        143.76        60.97 o
  -6   9  11          2.77         48.53        52.97 o
  -5   9  11        642.93        699.37        90.79 o
  -4   9  11        373.83        433.40        84.33 o
  -3   9  11        192.46        237.93        66.70 o
  -2   9  11         58.25         66.27        56.82 o
  -1   9  11       2323.65       2464.69       151.25 o
   0   9  11       6720.88       6972.67       222.00 o
   1   9  11       6235.92       6224.19       210.88 o
   2   9  11       6673.46       6760.14       223.03 o
   3   9  11       5673.90       5632.10       204.13 o
   4   9  11        204.17        239.57        63.79 o
   5   9  11        973.89       1093.68       109.75 o
   6   9  11         88.28        107.99        67.78 o
   7   9  11         22.37         55.45        54.48 o
   8   9  11        360.89        277.67        90.66 o
   9   9  11         20.04         36.00        65.72 o
  10   9  11          4.15        186.74       104.24 o
  11   9  11       1462.55       1452.76       158.44 o
  12   9  11       1612.99       1387.27       299.37 o
 -13  10  11       1745.91       2012.20       184.42 o
 -12  10  11         14.54        170.22        71.65 o
 -11  10  11        502.50        560.90        95.06 o
 -10  10  11       1142.21       1305.16       147.94 o
  -9  10  11         29.17        104.83        92.45 o
  -8  10  11       1649.78       1569.64       163.77 o
  -7  10  11       4037.78       4121.74       211.64 o
  -6  10  11         56.18          0.00        57.13 o
  -5  10  11       1850.37       1909.78       144.43 o
  -4  10  11       3652.01       3718.86       171.14 o
  -3  10  11         89.81        109.68        58.79 o
  -2  10  11        573.29        499.73        84.29 o
  -1  10  11       5535.12       5500.36       202.77 o
   0  10  11          6.37         75.07        56.29 o
   1  10  11          8.27          0.00        49.88 o
   2  10  11       2815.57       3074.05       176.50 o
   3  10  11       2821.40       2834.57       168.94 o
   4  10  11         66.41        155.48        62.91 o
   5  10  11       2540.76       2603.41       173.10 o
   6  10  11       4865.27       5176.94       204.95 o
   7  10  11        200.43         77.47        79.47 o
   8  10  11       1363.62       1395.34       164.85 o
   9  10  11       7076.30       6943.97       297.95 o
  10  10  11         12.92         54.77        82.05 o
  11  10  11        273.59        323.93        94.12 o
 -11  11  11        481.30        482.51       137.18 o
 -10  11  11        239.76        174.54        87.91 o
  -9  11  11        307.63        514.20        99.34 o
  -8  11  11         15.97         33.42        79.55 o
  -7  11  11        180.24        143.91        90.46 o
  -6  11  11       1333.21       1280.80       152.02 o
  -5  11  11         37.61          0.00        54.52 o
  -4  11  11        809.79        750.06       102.40 o
  -3  11  11          8.58          0.00        51.22 o
  -2  11  11        384.76        379.21        82.19 o
  -1  11  11         71.48        104.80        63.74 o
   0  11  11        830.22        845.20       106.95 o
   1  11  11        351.86        434.10        86.68 o
   2  11  11       1718.50       1543.13       140.09 o
   3  11  11        496.39        288.14        79.62 o
   4  11  11         85.26         50.85        58.48 o
   5  11  11        734.97        707.34        97.83 o
   6  11  11         58.41        103.11        69.47 o
   7  11  11         15.06          0.00        81.62 o
   8  11  11        460.66        460.85       118.15 o
   9  11  11        142.04        237.95        92.28 o
  10  11  11        488.68        262.76       101.07 o
  -9  12  11        302.03        601.24       237.94 o
  -8  12  11        255.71        211.27       104.86 o
  -7  12  11       5473.73       6292.96       271.21 o
  -6  12  11       1480.87       1410.72       165.99 o
  -5  12  11        130.75        261.35        83.88 o
  -4  12  11       8029.01       8208.10       260.40 o
  -3  12  11        210.21        248.74        77.52 o
  -2  12  11        288.55        384.26        89.77 o
  -1  12  11       9285.07       9445.64       282.81 o
   0  12  11        808.63        700.22       106.47 o
   1  12  11        100.16        115.82        72.24 o
   2  12  11        970.65        969.84       120.32 o
   3  12  11       4702.82       4777.58       209.04 o
   4  12  11       1935.87       2127.77       167.21 o
   5  12  11         23.84         29.65        60.63 o
   6  12  11       4319.74       4673.54       253.33 o
   7  12  11       1591.54       1677.87       189.11 o
   8  12  11          7.82         13.00        80.89 o
  -6  13  11        623.16        519.00       151.93 o
  -5  13  11        180.43        235.40       181.40 o
  -4  13  11        108.80        101.74        73.90 o
  -3  13  11         67.60         74.60        69.04 o
  -2  13  11       1555.19       1813.36       156.79 o
  -1  13  11        631.81        658.23       104.15 o
   0  13  11         61.95        196.27        73.66 o
   1  13  11       3908.70       4066.59       204.39 o
   2  13  11       1055.17        887.22       121.42 o
   3  13  11        273.50        204.07        85.35 o
   4  13  11       4200.21       4327.65       212.82 o
   5  13  11        737.45        792.80       132.16 o
 -17   0  12       1211.37       1076.61       273.28 o
 -16   0  12        316.87        313.26       116.56 o
 -15   0  12        797.11        922.12       312.15 o
 -14   0  12       3482.79       3875.63       237.39 o
 -13   0  12         17.67         38.53        88.75 o
 -12   0  12       1639.05       1601.58       405.20 o
 -11   0  12       8778.81       8740.71       344.68 o
 -10   0  12        449.99        392.07        85.75 o
  -9   0  12       5751.43       5993.60       251.63 o
  -8   0  12      47589.33      47490.74       828.55 o
  -7   0  12         97.39        210.58        56.73 o
  -6   0  12       4054.95       4223.99       151.36 o
  -5   0  12      23869.80      23102.35       535.57 o
  -4   0  12      30217.59      29409.48       398.59 o
  -3   0  12       2631.27       2498.36       107.01 o
  -2   0  12       1335.84       1328.12       105.08 o
  -1   0  12      50689.36      48864.46       953.39 o
   0   0  12        633.45        807.69       125.41 o
   1   0  12       1498.83       1708.91       199.07 o
   2   0  12      63318.11      62725.06       674.83 o
   3   0  12       2556.88       2689.26       135.23 o
   4   0  12      20099.73      19850.18       341.82 o
   5   0  12      15679.18      15306.46       301.82 o
   6   0  12       7718.51       7564.73       214.47 o
   7   0  12        852.47        851.98       103.09 o
   8   0  12       1384.43       1506.31       123.97 o
   9   0  12      11492.97      11745.80       288.16 o
  10   0  12       2664.55       2572.53       141.43 o
  11   0  12       1440.98       1429.00       129.03 o
  12   0  12      20850.87      21506.45       413.30 o
  13   0  12       3272.44       3352.97       210.43 o
  14   0  12         33.71         50.89        86.87 o
  15   0  12      11860.81      12231.88       417.48 o
  16   0  12         75.51         70.67       141.35 o
 -17   1  12       1172.46       1125.60       154.16 o
 -16   1  12        521.37        476.55       107.22 o
 -15   1  12        766.13        710.65       116.86 o
 -14   1  12        736.96        666.10       112.08 o
 -13   1  12          9.97         69.43        54.10 o
 -12   1  12         54.85         34.66        43.69 o
 -11   1  12          1.68          0.00        33.92 o
 -10   1  12        189.70        155.37        52.68 o
  -9   1  12       4979.69       5143.98       127.63 o
  -8   1  12        276.45        290.79        46.68 o
  -7   1  12       3643.58       3657.01       102.22 o
  -6   1  12       5689.00       5699.98       132.94 o
  -5   1  12       1816.94       1729.87        72.35 o
  -4   1  12       4311.72       4187.21        93.70 o
  -3   1  12       3316.71       3343.11       101.14 o
  -2   1  12       4945.45       4776.48        93.57 o
  -1   1  12        292.26        413.81        39.00 o
   0   1  12        890.04        959.54        55.73 o
   1   1  12       5040.10       5072.53       109.12 o
   2   1  12          7.19          0.00        27.04 o
   3   1  12         41.61         17.91        28.27 o
   4   1  12       2852.08       2839.58        89.21 o
   5   1  12       3178.05       2980.33        94.37 o
   6   1  12       2672.83       2776.04        93.23 o
   7   1  12       5213.36       5230.06       129.54 o
   8   1  12        618.13        579.69        56.93 o
   9   1  12       1542.87       1703.62        95.23 o
  10   1  12       8538.60       8335.13       171.22 o
  11   1  12       1819.55       2034.46        98.11 o
  12   1  12        328.08        403.67        62.80 o
  13   1  12       1203.06       1321.11       112.62 o
  14   1  12         21.42         46.63        65.08 o
  15   1  12        919.61       1110.70       135.30 o
  16   1  12        113.64        103.40        88.90 o
 -17   2  12       2870.62       3083.08       236.09 o
 -16   2  12         60.43        167.63        76.90 o
 -15   2  12        111.00        221.06        78.47 o
 -14   2  12       6178.36       6463.94       378.24 o
 -13   2  12       3429.99       3427.76       190.31 o
 -12   2  12       7738.31       7387.00       234.96 o
 -11   2  12        192.97        175.31        59.69 o
 -10   2  12      11403.02      11519.82       222.09 o
  -9   2  12       1943.17       1957.11        98.37 o
  -8   2  12       4211.86       4055.93       147.63 o
  -7   2  12       4633.58       4383.50       132.07 o
  -6   2  12        222.17        212.89        47.42 o
  -5   2  12        993.34        971.65        77.00 o
  -4   2  12      15140.50      14434.56       229.44 o
  -3   2  12       3978.49       3996.65       119.66 o
  -2   2  12      10679.73       9865.29       187.01 o
  -1   2  12       2143.09       2127.35        91.75 o
   0   2  12      21600.13      22030.71       288.40 o
   1   2  12      22194.81      22229.60       275.85 o
   2   2  12       4495.54       4552.58       104.10 o
   3   2  12      11900.15      11609.52       227.22 o
   4   2  12       6858.56       7017.93       140.13 o
   5   2  12      11766.78      11407.04       182.04 o
   6   2  12       7620.92       7317.82       148.67 o
   7   2  12        239.31        428.39        49.21 o
   8   2  12       4068.94       3958.30       116.28 o
   9   2  12       1084.73       1285.25        84.25 o
  10   2  12        994.74       1005.57        76.95 o
  11   2  12       5015.66       4902.29       146.11 o
  12   2  12        354.99        444.49        73.88 o
  13   2  12       2846.72       3046.21       150.42 o
  14   2  12        654.25        360.04        91.42 o
  15   2  12       1965.03       2271.72       192.06 o
  16   2  12        328.62        281.13        97.47 o
 -17   3  12        826.45       1064.21       148.72 o
 -16   3  12       1716.94       1819.62       175.30 o
 -15   3  12        116.82        152.68        79.96 o
 -14   3  12        440.78        452.01       103.29 o
 -13   3  12       1744.25       1868.59       137.52 o
 -12   3  12        260.74        302.05        67.24 o
 -11   3  12       2580.04       2608.78       145.61 o
 -10   3  12       1905.83       1900.76       106.26 o
  -9   3  12          7.91        157.17        41.72 o
  -8   3  12        261.85        238.54        49.97 o
  -7   3  12       3963.87       3668.21       123.38 o
  -6   3  12       2873.29       2738.83       107.57 o
  -5   3  12        440.43        520.50        61.92 o
  -4   3  12       1906.66       1979.11        93.48 o
  -3   3  12        678.26        683.73        67.23 o
  -2   3  12         17.02         49.05        35.47 o
  -1   3  12       2254.87       2331.75       102.83 o
   0   3  12       2361.11       2536.61        99.27 o
   1   3  12         19.82         47.82        36.64 o
   2   3  12       4241.41       4194.91       124.98 o
   3   3  12        209.87        264.83        41.09 o
   4   3  12      11114.79      10957.31       172.75 o
   5   3  12       6925.99       6719.93       138.14 o
   6   3  12        427.21        494.66        59.16 o
   7   3  12        687.57        848.52        66.19 o
   8   3  12        388.86        467.54        59.91 o
   9   3  12        201.47        181.94        48.53 o
  10   3  12        780.04        854.78        82.31 o
  11   3  12          5.77          0.00        45.63 o
  12   3  12        113.30        156.02        62.03 o
  13   3  12         16.53         63.82        55.69 o
  14   3  12       1047.85       1358.69       151.11 o
  15   3  12        518.96        758.50       114.05 o
 -17   4  12        590.30        470.63       160.90 o
 -16   4  12        520.18        706.11       181.72 o
 -15   4  12        510.64        614.82       113.07 o
 -14   4  12        271.32        191.86       107.41 o
 -13   4  12       4592.89       4485.97       178.34 o
 -12   4  12       2680.26       2706.65       157.15 o
 -11   4  12        387.35        473.84        82.75 o
 -10   4  12       9928.64       9715.22       270.33 o
  -9   4  12        393.89        365.07        57.84 o
  -8   4  12       4651.15       4588.01       140.72 o
  -7   4  12      10308.15       9954.26       203.78 o
  -6   4  12       1013.74       1056.22        85.24 o
  -5   4  12       1780.60       1799.41       106.33 o
  -4   4  12       6103.92       6133.30       162.43 o
  -3   4  12         20.00          0.00        31.95 o
  -2   4  12       1073.07       1228.34        84.67 o
  -1   4  12        426.44        375.46        56.24 o
   0   4  12       6289.75       6284.25       155.65 o
   1   4  12      11954.75      11804.62       211.72 o
   2   4  12        806.57        861.61        98.18 o
   3   4  12      11500.85      11545.35       206.05 o
   4   4  12       1850.89       1868.15        97.29 o
   5   4  12       2803.80       2803.36       126.54 o
   6   4  12      10048.48      10048.98       201.09 o
   7   4  12        750.09        893.93        77.58 o
   8   4  12       1332.66       1349.76        97.26 o
   9   4  12       6245.00       5867.02       167.20 o
  10   4  12       1293.61       1454.01       106.58 o
  11   4  12       9181.47       9115.01       250.69 o
  12   4  12         83.91        112.89        61.21 o
  13   4  12       2409.89       2424.17       172.40 o
  14   4  12       6251.42       6615.46       268.78 o
  15   4  12         60.64        136.52        98.31 o
 -16   5  12        546.00        552.17       124.15 o
 -15   5  12       8524.03       8708.65       384.66 o
 -14   5  12        588.33        640.26       114.25 o
 -13   5  12       1631.06       1745.52       141.61 o
 -12   5  12       4710.67       4834.09       188.26 o
 -11   5  12       1362.48       1465.98       121.34 o
 -10   5  12        561.40        595.27        81.08 o
  -9   5  12        146.37        174.82        44.62 o
  -8   5  12       4214.06       4254.46       137.38 o
  -7   5  12       4766.35       4430.48       141.20 o
  -6   5  12        203.92        156.30        51.51 o
  -5   5  12      14442.08      13917.36       244.64 o
  -4   5  12      20761.32      20038.88       296.20 o
  -3   5  12       2547.73       2661.38       113.33 o
  -2   5  12      15656.72      15050.57       249.86 o
  -1   5  12       4487.45       4264.08       134.15 o
   0   5  12        102.10         31.05        45.66 o
   1   5  12       2886.90       2920.61       106.84 o
   2   5  12       3779.69       3606.68       115.10 o
   3   5  12       2489.46       2412.97       122.99 o
   4   5  12        744.61        890.29        90.37 o
   5   5  12       7754.71       7517.32       262.54 o
   6   5  12      12656.98      12107.27       271.35 o
   7   5  12       3530.46       3707.34       154.47 o
   8   5  12      10115.12       9951.99       251.57 o
   9   5  12      12984.97      13041.28       292.31 o
  10   5  12        549.92        519.80       101.48 o
  11   5  12        360.55        250.58       136.95 o
  12   5  12       1785.94       1912.95       164.82 o
  13   5  12       3365.85       3636.50       199.78 o
  14   5  12         64.75         21.65       101.17 o
  15   5  12        666.35        651.37       147.25 o
 -16   6  12        174.32        241.48       100.63 o
 -15   6  12        158.16        184.50        88.39 o
 -14   6  12       4186.20       4698.26       196.62 o
 -13   6  12         34.11        101.18        59.41 o
 -12   6  12       2303.52       2386.06       162.90 o
 -11   6  12       2238.59       2259.92       152.14 o
 -10   6  12        423.99        618.60       100.65 o
  -9   6  12       1133.63       1156.80       111.25 o
  -8   6  12       2916.82       2995.00       121.18 o
  -7   6  12         89.41        205.41        53.10 o
  -6   6  12       2962.80       2760.56       128.82 o
  -5   6  12       1451.47       1395.29        96.45 o
  -4   6  12       2447.29       2550.45       109.80 o
  -3   6  12         55.61         97.68        47.01 o
  -2   6  12       1955.57       2129.63       113.96 o
  -1   6  12       8176.97       8445.80       187.67 o
   0   6  12        736.52        741.42        88.79 o
   1   6  12         91.15         41.03        51.35 o
   2   6  12       9981.50      10320.19       251.77 o
   3   6  12        912.94       1051.07       104.29 o
   4   6  12       3616.13       3472.71       153.17 o
   5   6  12       9008.55       8614.18       234.98 o
   6   6  12       2788.89       2699.10       147.62 o
   7   6  12        103.77         45.97        56.79 o
   8   6  12         31.88          0.00        48.71 o
   9   6  12       2037.62       2109.67       148.72 o
  10   6  12       3452.27       3401.39       192.53 o
  11   6  12        212.81        336.57        85.27 o
  12   6  12       2100.86       2316.54       186.33 o
  13   6  12       1138.15       1067.45       140.35 o
  14   6  12         77.70          0.00       127.72 o
 -15   7  12        729.92        716.34       119.85 o
 -14   7  12        687.92        787.13       111.09 o
 -13   7  12       2083.60       2151.18       185.91 o
 -12   7  12        471.97        484.81        86.44 o
 -11   7  12       1277.58       1073.27       111.19 o
 -10   7  12       1249.41       1326.99       148.59 o
  -9   7  12       3335.89       3446.00       156.83 o
  -8   7  12         58.56         30.60        43.91 o
  -7   7  12        347.81        382.44        72.24 o
  -6   7  12       8181.59       8227.56       196.61 o
  -5   7  12        291.86        252.28        52.83 o
  -4   7  12        767.78        667.73        72.27 o
  -3   7  12       6904.36       6873.02       176.25 o
  -2   7  12        415.69        414.30        74.48 o
  -1   7  12        155.79        205.09        64.60 o
   0   7  12       5441.95       6025.88       224.76 o
   1   7  12       3830.39       3750.98       160.50 o
   2   7  12        523.57        549.81        80.80 o
   3   7  12       1915.94       1888.60       139.06 o
   4   7  12       8938.72       8784.44       244.27 o
   5   7  12        573.13        689.41        97.76 o
   6   7  12        438.03        497.37        84.41 o
   7   7  12       4492.73       4672.64       182.60 o
   8   7  12         37.39         73.62        53.86 o
   9   7  12        154.96        324.20        81.92 o
  10   7  12       4474.09       4412.51       223.98 o
  11   7  12          9.02          2.93       139.24 o
  12   7  12        221.10        137.92       150.23 o
  13   7  12       1818.11       2049.11       189.33 o
 -14   8  12        237.74        351.35        93.62 o
 -13   8  12         50.19         88.24        90.79 o
 -12   8  12        820.55        750.01       104.03 o
 -11   8  12         17.66         79.20        66.34 o
 -10   8  12        347.79        403.91        82.63 o
  -9   8  12         86.48        138.00        68.23 o
  -8   8  12         13.69          0.00        49.65 o
  -7   8  12        139.40        149.65        50.16 o
  -6   8  12        935.46        954.63        89.81 o
  -5   8  12        395.54        492.17        80.32 o
  -4   8  12         22.30         50.87        61.89 o
  -3   8  12        759.80        745.88        89.80 o
  -2   8  12        276.63        359.02        74.94 o
  -1   8  12        368.29        326.86        73.89 o
   0   8  12          3.24          0.00        48.36 o
   1   8  12         63.93        148.36        57.16 o
   2   8  12         32.39         48.21        54.36 o
   3   8  12         82.55         23.91        51.09 o
   4   8  12        299.01        328.83        74.72 o
   5   8  12       1350.68       1545.40       132.66 o
   6   8  12        554.88        541.69        85.84 o
   7   8  12        228.19        360.37        77.07 o
   8   8  12        315.66        383.87       107.11 o
   9   8  12       1083.91       1145.30       192.59 o
  10   8  12        785.65        876.33       181.03 o
  11   8  12        412.96        327.04       232.05 o
  12   8  12         53.05        168.90        79.33 o
 -13   9  12       3020.40       3389.95       171.72 o
 -12   9  12        558.22        734.93       106.61 o
 -11   9  12        391.53        323.23        82.17 o
 -10   9  12        726.73        872.09       122.41 o
  -9   9  12       4446.76       4601.17       188.89 o
  -8   9  12        310.67        456.67        92.95 o
  -7   9  12        217.26        433.77        90.88 o
  -6   9  12       5614.63       5556.09       197.96 o
  -5   9  12         92.87        150.73        62.49 o
  -4   9  12        546.65        641.87        90.58 o
  -3   9  12      10452.40      10164.45       269.06 o
  -2   9  12          3.16         54.38        53.34 o
  -1   9  12        211.67        164.70        66.43 o
   0   9  12       6614.55       6444.61       218.01 o
   1   9  12       2420.08       2610.39       151.02 o
   2   9  12        137.25         78.51        57.34 o
   3   9  12       1806.21       1774.20       143.91 o
   4   9  12       6138.11       6319.61       222.76 o
   5   9  12        899.82       1008.91       115.43 o
   6   9  12        262.66        441.31        88.50 o
   7   9  12      13224.73      13506.53       335.27 o
   8   9  12         85.76         80.18        83.83 o
   9   9  12         20.64        276.05        69.71 o
  10   9  12       6753.76       6857.16       289.73 o
  11   9  12        153.36        301.45       158.23 o
 -12  10  12       1456.98       1647.17       168.63 o
 -11  10  12       2275.11       2141.99       197.81 o
 -10  10  12       2611.14       2815.51       200.85 o
  -9  10  12       1733.30       1704.95       171.08 o
  -8  10  12       1823.62       1604.84       163.46 o
  -7  10  12        841.58        856.16       118.17 o
  -6  10  12         23.35         31.91        59.21 o
  -5  10  12        484.70        416.59        84.98 o
  -4  10  12         93.87        129.49        59.68 o
  -3  10  12        163.63        230.38        64.87 o
  -2  10  12         35.40         15.80        55.13 o
  -1  10  12       5203.17       4933.37       198.31 o
   0  10  12       1993.13       1984.56       153.47 o
   1  10  12       5586.12       5458.76       227.14 o
   2  10  12       6702.77       6470.40       230.53 o
   3  10  12       1064.28       1045.49       117.52 o
   4  10  12       1281.21       1351.19       134.63 o
   5  10  12          8.78         91.67        76.85 o
   6  10  12          7.65         47.06        59.50 o
   7  10  12         20.18          0.00       111.63 o
   8  10  12         69.20          0.00        70.00 o
   9  10  12        172.88         72.86       103.32 o
  10  10  12        161.14        297.75        87.97 o
 -10  11  12        403.89        497.64       106.97 o
  -9  11  12        796.03        801.35       127.58 o
  -8  11  12        705.86        694.78       123.84 o
  -7  11  12       5257.98       5648.83       254.73 o
  -6  11  12        137.69        100.80        86.76 o
  -5  11  12       6643.71       6497.99       229.88 o
  -4  11  12       4698.87       5074.76       262.51 o
  -3  11  12       1001.58       1108.41       122.88 o
  -2  11  12       5615.69       5866.77       225.44 o
  -1  11  12       1520.49       1831.63       150.55 o
   0  11  12       1156.07       1163.90       123.84 o
   1  11  12       5442.95       5411.15       216.12 o
   2  11  12         78.41         44.98        65.99 o
   3  11  12       3238.18       3023.40       186.97 o
   4  11  12         69.84         18.99        63.38 o
   5  11  12       4366.33       4313.57       202.88 o
   6  11  12       5209.50       5248.62       371.66 o
   7  11  12         18.10          0.00        80.97 o
   8  11  12       3333.44       3540.74       243.32 o
   9  11  12       4897.59       4955.09       265.54 o
  -8  12  12        139.46        245.35       123.35 o
  -7  12  12       1375.42       1624.49       171.75 o
  -6  12  12          1.01          0.00        66.04 o
  -5  12  12        199.03        125.10        70.25 o
  -4  12  12         19.63         80.62        71.21 o
  -3  12  12        786.04        768.46       106.23 o
  -2  12  12       1647.66       1651.97       149.20 o
  -1  12  12          0.26          0.00        56.94 o
   0  12  12        174.85         31.60        73.74 o
   1  12  12        268.34        268.94        85.19 o
   2  12  12         41.54          0.00       147.23 o
   3  12  12       1003.37        994.28       122.10 o
   4  12  12       1440.07       1571.71       151.05 o
   5  12  12         57.47         38.23        74.49 o
   6  12  12        387.01        387.60       118.11 o
  -5  13  12        381.84        343.55       112.49 o
  -4  13  12        153.80        105.94        80.21 o
  -3  13  12       1731.97       2170.85       174.44 o
  -2  13  12       1012.81        971.50       123.91 o
  -1  13  12        107.51        181.19        74.26 o
   0  13  12        603.45        703.11       113.54 o
   1  13  12       2749.96       2941.16       191.75 o
   2  13  12         16.90          0.00        60.31 o
   3  13  12       1763.60       2014.04       170.79 o
 -17   1  13        247.01        398.39       139.66 o
 -16   1  13       1296.07       1613.55       209.30 o
 -15   1  13       4654.46       5095.87       314.79 o
 -14   1  13       1417.34       1539.02       164.52 o
 -13   1  13       1594.11       1719.25       263.32 o
 -12   1  13       5143.24       5330.51       256.60 o
 -11   1  13          7.44         60.94        46.02 o
 -10   1  13        604.19        653.65        72.36 o
  -9   1  13      20961.54      20773.85       304.32 o
  -8   1  13       2122.99       2101.03       102.62 o
  -7   1  13         26.29         50.19        50.58 o
  -6   1  13      11289.72      11529.79       212.01 o
  -5   1  13       2819.38       2821.25       105.86 o
  -4   1  13      20784.81      20310.39       350.23 o
  -3   1  13       6585.13       6132.45       147.39 o
  -2   1  13       7385.16       7125.61       157.43 o
  -1   1  13       1477.73       1441.53        87.65 o
   0   1  13      12003.54      11585.45       164.83 o
   1   1  13      10742.21      10571.47       163.55 o
   2   1  13       6846.53       7074.33       136.71 o
   3   1  13        442.01        468.87        49.67 o
   4   1  13      23961.30      23346.90       329.16 o
   5   1  13        634.39        747.11        61.28 o
   6   1  13       2323.50       2391.26        89.86 o
   7   1  13       2430.66       2298.49       106.74 o
   8   1  13       1793.63       1906.69        93.75 o
   9   1  13       3175.78       3254.93       111.43 o
  10   1  13       3927.56       3888.84       138.27 o
  11   1  13        158.94        274.93        55.24 o
  12   1  13       3154.86       3164.27       129.74 o
  13   1  13        222.11        235.67        90.90 o
  14   1  13       4055.04       4130.65       245.20 o
  15   1  13       6327.51       6650.81       266.93 o
 -17   2  13       1515.58       1425.81       210.98 o
 -16   2  13       1115.42       1161.82       149.31 o
 -15   2  13       2742.09       2913.89       207.21 o
 -14   2  13       1184.15       1092.88       141.04 o
 -13   2  13        436.41        367.47        92.13 o
 -12   2  13        900.07        909.19       100.02 o
 -11   2  13       1697.31       1861.92       132.86 o
 -10   2  13         16.08         43.63        43.26 o
  -9   2  13         24.17          9.34        53.97 o
  -8   2  13         14.31         32.15        55.87 o
  -7   2  13      11276.95      10991.69       213.98 o
  -6   2  13       6906.90       6790.83       165.54 o
  -5   2  13       5217.57       4952.45       139.54 o
  -4   2  13      13584.55      13100.72       224.48 o
  -3   2  13       4796.58       4536.57       132.13 o
  -2   2  13       4213.32       4365.02       129.61 o
  -1   2  13       1834.24       1910.91        98.44 o
   0   2  13       6470.14       6384.72       154.83 o
   1   2  13         49.40         31.05        42.45 o
   2   2  13        761.97        714.16        67.47 o
   3   2  13        173.03        152.28        35.17 o
   4   2  13       8736.39       8533.93       157.21 o
   5   2  13       2470.70       2385.80        90.77 o
   6   2  13       6789.35       6785.12       147.46 o
   7   2  13      13197.86      12757.20       208.61 o
   8   2  13       1129.24       1179.05        80.48 o
   9   2  13       5949.40       5905.63       148.32 o
  10   2  13       4432.78       4246.66       127.65 o
  11   2  13         95.56        226.09        52.94 o
  12   2  13       3342.87       3468.59       153.37 o
  13   2  13        286.45        360.29        87.83 o
  14   2  13       1440.47       1434.71       226.55 o
  15   2  13        283.50        168.27       145.80 o
 -17   3  13        419.66        196.80        99.54 o
 -16   3  13        992.93        974.42       139.52 o
 -15   3  13        385.04        405.43       104.59 o
 -14   3  13         20.49          0.00        67.71 o
 -13   3  13      10699.04      11142.29       280.75 o
 -12   3  13         18.71         75.63        51.17 o
 -11   3  13       1734.37       1654.75       130.76 o
 -10   3  13      15815.51      15815.78       271.30 o
  -9   3  13        344.22        331.67        68.60 o
  -8   3  13       1121.22       1245.13        90.88 o
  -7   3  13       4927.05       4906.48       145.04 o
  -6   3  13       3661.06       3799.79       127.29 o
  -5   3  13       3863.09       3630.91       156.76 o
  -4   3  13       2030.36       2167.67       102.22 o
  -3   3  13       6813.61       6596.27       162.79 o
  -2   3  13          8.84          0.00        58.91 o
  -1   3  13       6497.22       6374.96       160.69 o
   0   3  13      41262.14      40030.79       428.51 o
   1   3  13         48.10        140.25        43.50 o
   2   3  13       1936.06       1825.31        98.13 o
   3   3  13      11098.83      11290.31       211.12 o
   4   3  13        796.00        855.21        76.19 o
   5   3  13         93.49        150.02        44.21 o
   6   3  13      21095.84      20290.11       296.92 o
   7   3  13       1504.08       1750.15       130.57 o
   8   3  13        221.37        355.74        78.55 o
   9   3  13       1459.11       1507.24       104.84 o
  10   3  13      11130.51      10741.56       232.00 o
  11   3  13       1074.11       1340.77       116.99 o
  12   3  13       1914.27       2042.88       143.52 o
  13   3  13       7943.67       7959.36       240.87 o
  14   3  13       1150.37       1165.65       145.37 o
  15   3  13        546.75        634.97       115.80 o
 -16   4  13       2044.33       2028.82       209.45 o
 -15   4  13        944.24        967.88       140.22 o
 -14   4  13          6.74         23.86        79.89 o
 -13   4  13       2491.74       2832.71       156.08 o
 -12   4  13       1892.75       1828.94       140.94 o
 -11   4  13         48.96         27.39        50.73 o
 -10   4  13        309.06        360.04        69.16 o
  -9   4  13         73.88        129.20        47.14 o
  -8   4  13       1118.38       1101.42        89.01 o
  -7   4  13       1628.68       1723.29       102.16 o
  -6   4  13        200.12        265.50        53.61 o
  -5   4  13       3314.36       3396.03       123.58 o
  -4   4  13       1786.93       1712.59       105.72 o
  -3   4  13       4933.39       4641.57       141.05 o
  -2   4  13      15695.51      14903.44       250.23 o
  -1   4  13         48.91          0.00        53.24 o
   0   4  13        443.02        421.15        60.13 o
   1   4  13         52.25        121.16        39.83 o
   2   4  13       9589.90       9385.94       192.96 o
   3   4  13        703.86        810.15       120.12 o
   4   4  13         44.77         46.55        42.42 o
   5   4  13       8327.14       8275.02       222.40 o
   6   4  13       2919.78       2711.37       130.67 o
   7   4  13        649.05        722.34        83.47 o
   8   4  13      12441.62      11960.49       275.34 o
   9   4  13       3408.27       3502.21       155.12 o
  10   4  13        150.05         37.73        58.38 o
  11   4  13       2719.12       2643.43       187.07 o
  12   4  13        587.34        645.54       105.18 o
  13   4  13         78.94         16.01        72.85 o
  14   4  13        628.68        788.04       181.40 o
 -16   5  13         11.00         20.81        79.78 o
 -15   5  13        886.55       1002.06       167.33 o
 -14   5  13         40.90          3.71        61.29 o
 -13   5  13        437.91        626.83       101.38 o
 -12   5  13        422.03        541.63        86.53 o
 -11   5  13        367.83        318.53        71.97 o
 -10   5  13        970.03       1079.52       108.53 o
  -9   5  13       2325.80       2323.20       133.07 o
  -8   5  13        134.85        146.55        49.43 o
  -7   5  13       2893.40       2785.91       119.80 o
  -6   5  13       2797.71       2692.19       117.42 o
  -5   5  13       2173.30       1907.75       113.18 o
  -4   5  13       3107.34       3261.62       123.68 o
  -3   5  13       4569.84       4472.53       142.40 o
  -2   5  13        126.57        118.54        48.22 o
  -1   5  13        202.16        195.80        53.13 o
   0   5  13       3748.88       3997.26       130.76 o
   1   5  13         12.98          1.97        33.28 o
   2   5  13        777.28        917.97        98.76 o
   3   5  13        800.50        761.07        88.77 o
   4   5  13       1348.02       1398.65       115.33 o
   5   5  13        734.25        693.46        87.81 o
   6   5  13       1571.28       1463.06       118.72 o
   7   5  13       2748.21       2768.45       148.35 o
   8   5  13        151.35        288.91        66.34 o
   9   5  13       2769.39       2876.63       154.78 o
  10   5  13       2320.35       2313.13       189.99 o
  11   5  13          2.48        135.15        85.86 o
  12   5  13        611.18        726.17       120.92 o
  13   5  13       2096.20       2150.08       185.71 o
  14   5  13        549.67        746.78       123.01 o
 -15   6  13        706.88        841.24       132.77 o
 -14   6  13        588.82        678.91        98.82 o
 -13   6  13       1503.99       1612.64       139.32 o
 -12   6  13        152.67        195.32        69.64 o
 -11   6  13       1397.08       1369.94       121.86 o
 -10   6  13       1012.06        917.01       104.75 o
  -9   6  13        132.08        135.07        62.83 o
  -8   6  13       3724.54       3746.36       139.34 o
  -7   6  13       1043.30        878.91        88.46 o
  -6   6  13         17.59        116.54        45.81 o
  -5   6  13       6936.44       6913.63       180.94 o
  -4   6  13        342.33        332.12        59.52 o
  -3   6  13        475.52        515.86        72.32 o
  -2   6  13      10156.96       9889.27       211.64 o
  -1   6  13        799.57        718.65        91.02 o
   0   6  13        251.81        267.26        64.83 o
   1   6  13       2594.60       2268.93       146.42 o
   2   6  13       2707.98       2648.89       145.68 o
   3   6  13        263.20        206.36        65.93 o
   4   6  13       1808.08       1875.01       137.98 o
   5   6  13       4144.89       3923.85       165.15 o
   6   6  13        239.28        191.27        71.41 o
   7   6  13         45.41         82.79        53.31 o
   8   6  13       7220.19       7181.14       226.08 o
   9   6  13          4.68        132.07        69.03 o
  10   6  13          8.02        190.42        75.33 o
  11   6  13       5744.21       5819.87       258.98 o
  12   6  13        114.63        109.98        80.69 o
  13   6  13         79.80        258.55        88.34 o
 -14   7  13          8.65          0.00        67.19 o
 -13   7  13         14.99         74.99        91.13 o
 -12   7  13       2247.96       2204.43       162.35 o
 -11   7  13       1830.64       1918.00       151.98 o
 -10   7  13       4517.15       4352.01       184.11 o
  -9   7  13       3949.03       3793.32       169.73 o
  -8   7  13       6065.87       6126.01       178.60 o
  -7   7  13       2899.02       2865.46       129.19 o
  -6   7  13        430.64        289.65       109.56 o
  -5   7  13       1378.29       1178.43        95.15 o
  -4   7  13        206.53        267.19        56.77 o
  -3   7  13         81.09         48.08        56.51 o
  -2   7  13       3036.51       2827.06       145.75 o
  -1   7  13       7881.78       7167.88       218.99 o
   0   7  13       1094.17       1171.37       114.13 o
   1   7  13      11245.12      11064.32       275.29 o
   2   7  13       5648.38       5546.29       198.82 o
   3   7  13       1544.55       1508.17       130.62 o
   4   7  13       6024.83       5860.54       204.41 o
   5   7  13       4057.36       3803.18       169.11 o
   6   7  13          4.03         27.26        49.80 o
   7   7  13         86.34        248.86        71.06 o
   8   7  13          5.36          0.00        46.15 o
   9   7  13       3960.64       4212.03       220.04 o
  10   7  13        821.04        795.20       129.67 o
  11   7  13        785.96        743.69       123.01 o
  12   7  13       2003.43       1924.15       180.64 o
  13   7  13        205.35        469.47       119.54 o
 -13   8  13          4.32        148.56        67.13 o
 -12   8  13        235.74        269.08        78.35 o
 -11   8  13       2153.06       2241.37       162.34 o
 -10   8  13       1125.77       1010.29       116.41 o
  -9   8  13       4062.04       4200.49       180.16 o
  -8   8  13        163.83        150.76        62.32 o
  -7   8  13       8442.25       8348.64       210.25 o
  -6   8  13       2200.93       2211.46       142.21 o
  -5   8  13        191.34        127.33        61.93 o
  -4   8  13       8763.58       8466.33       243.11 o
  -3   8  13       1304.40       1205.59       117.59 o
  -2   8  13        202.03         53.27        57.63 o
  -1   8  13       9626.61       9336.59       258.20 o
   0   8  13        301.71        349.48        76.63 o
   1   8  13       1537.70       1518.79       130.84 o
   2   8  13       5141.37       5242.91       199.55 o
   3   8  13        956.81       1039.72       115.40 o
   4   8  13       4419.89       4319.98       184.66 o
   5   8  13       1877.12       1947.05       148.30 o
   6   8  13       2152.30       2175.60       159.75 o
   7   8  13       7580.44       7875.46       249.42 o
   8   8  13         85.73        189.14        64.77 o
   9   8  13       7362.71       7182.95       293.71 o
  10   8  13       2223.94       1948.12       192.04 o
  11   8  13         25.41        104.13        83.20 o
  12   8  13       2057.12       2219.53       203.64 o
 -12   9  13        656.62        837.51       164.34 o
 -11   9  13       2590.90       2520.87       172.80 o
 -10   9  13       1106.62       1162.24       126.99 o
  -9   9  13        888.02        919.18       132.25 o
  -8   9  13       3148.00       3441.83       223.77 o
  -7   9  13       1103.69       1114.43       152.00 o
  -6   9  13        656.14        659.29        94.36 o
  -5   9  13        303.17        304.20        77.98 o
  -4   9  13        129.95         69.55        57.87 o
  -3   9  13         66.94          0.00        53.54 o
  -2   9  13       2019.60       2087.41       152.65 o
  -1   9  13        662.34        670.13        98.76 o
   0   9  13       1869.09       1858.32       146.67 o
   1   9  13       8778.23       8579.85       259.13 o
   2   9  13       1982.62       1919.11       152.18 o
   3   9  13       1811.02       1851.06       153.05 o
   4   9  13       3233.88       3198.07       178.17 o
   5   9  13        141.96        170.76       157.78 o
   6   9  13       1047.54       1126.86       124.13 o
   7   9  13        114.96        205.88        78.70 o
   8   9  13          4.31         82.11        71.65 o
   9   9  13         11.09        130.73        89.12 o
  10   9  13       1902.65       2041.14       198.48 o
  11   9  13       1110.41       1415.18       354.55 o
 -11  10  13       3428.96       3720.87       212.59 o
 -10  10  13       1084.37       1415.29       160.91 o
  -9  10  13         36.12          0.09        64.24 o
  -8  10  13       3487.55       3861.45       215.85 o
  -7  10  13       1607.37       1414.70       155.73 o
  -6  10  13          3.42         60.17        75.18 o
  -5  10  13       6270.43       6306.54       222.88 o
  -4  10  13       2871.28       2968.71       175.02 o
  -3  10  13        362.71        577.62        89.77 o
  -2  10  13       1691.03       2075.19       158.81 o
  -1  10  13       3838.62       3974.43       185.45 o
   0  10  13         62.51        209.15        71.47 o
   1  10  13       1577.64       1592.95       144.55 o
   2  10  13        617.36        789.57       110.11 o
   3  10  13        369.49        397.49        91.68 o
   4  10  13        286.02        478.72        90.21 o
   5  10  13       2908.61       2861.65       179.26 o
   6  10  13        143.00         75.76        79.91 o
   7  10  13         58.10        192.51       133.66 o
   8  10  13       1427.27       1396.07       193.46 o
   9  10  13       1554.06       1388.22       171.10 o
  -9  11  13        768.89        592.71       235.76 o
  -8  11  13         42.03        129.71       220.41 o
  -7  11  13        152.86        184.20        78.17 o
  -6  11  13        325.84        351.36       109.65 o
  -5  11  13          1.42          6.81        61.22 o
  -4  11  13        217.34        275.20        78.45 o
  -3  11  13        335.90        463.23        91.99 o
  -2  11  13          1.68          1.90        74.26 o
  -1  11  13        972.01        893.05       116.31 o
   0  11  13         11.16          0.00        62.89 o
   1  11  13        289.68        317.44       119.69 o
   2  11  13         24.59          0.00        63.94 o
   3  11  13         28.26         76.72        66.74 o
   4  11  13          5.56        116.26        59.05 o
   5  11  13          4.17        153.01        74.07 o
   6  11  13        350.73        222.94       105.98 o
   7  11  13        862.03        894.99       148.31 o
  -7  12  13        250.70        318.45        93.93 o
  -6  12  13       1277.10       1590.46       180.01 o
  -5  12  13       6801.43       7407.51       311.30 o
  -4  12  13         30.33         45.86        72.56 o
  -3  12  13       1763.70       1914.91       161.34 o
  -2  12  13       3414.20       3675.73       195.66 o
  -1  12  13        912.15        953.67       123.71 o
   0  12  13       1668.15       1653.84       185.32 o
   1  12  13       2227.02       2297.54       176.88 o
   2  12  13       3569.30       3821.37       204.99 o
   3  12  13        233.14        318.12       153.36 o
   4  12  13        105.60        264.56        88.78 o
   5  12  13       7021.55       7166.47       265.90 o
  -2  13  13        190.26         94.13        82.45 o
  -1  13  13        159.90        232.48        90.11 o
   0  13  13       1470.84       1518.02       153.76 o
 -16   0  14         56.02        313.32       171.98 o
 -15   0  14       3415.54       2706.84       400.49 o
 -14   0  14       3055.26       2551.36       376.93 o
 -13   0  14       4977.24       5317.10       442.90 o
 -12   0  14       5299.02       5392.48       440.54 o
 -11   0  14       1214.03       1135.20       252.07 o
 -10   0  14      13214.01      13408.50       408.43 o
  -9   0  14      10140.87       9984.19       563.04 o
  -8   0  14        108.43        133.99        91.69 o
  -7   0  14      23778.43      22858.11       842.21 o
  -6   0  14       9765.78       8984.60       325.35 o
  -5   0  14       5833.20       5576.94       253.56 o
  -4   0  14       1477.51       1488.93       174.33 o
  -3   0  14          5.16         48.97        59.12 o
  -2   0  14      16696.86      16403.86       427.87 o
  -1   0  14         74.03         85.89       183.75 o
   0   0  14        208.52        278.73        61.03 o
   1   0  14      24701.56      24672.31       385.37 o
   2   0  14       9766.75       9363.51       231.22 o
   3   0  14      30045.38      30228.08       474.64 o
   4   0  14      27571.56      26455.52       426.00 o
   5   0  14          0.41          0.00        61.57 o
   6   0  14       2114.84       2149.48       132.33 o
   7   0  14       1319.25       1393.09       123.12 o
   8   0  14       5705.66       5708.74       233.64 o
   9   0  14         46.01        165.25        63.35 o
  10   0  14         63.81          4.38        52.91 o
  11   0  14       8050.31       7702.35       308.90 o
  12   0  14       1545.46       1707.85       256.78 o
  13   0  14        518.88        625.93       123.92 o
  14   0  14      14690.20      14450.63       685.55 o
 -16   1  14       1461.98       1696.71       236.39 o
 -15   1  14       1710.12       1694.75       236.48 o
 -14   1  14       1033.22        796.86       170.74 o
 -13   1  14        633.99        690.93       143.91 o
 -12   1  14        124.33        235.97        93.93 o
 -11   1  14        684.24        911.28       115.95 o
 -10   1  14       1247.59       1317.92       127.21 o
  -9   1  14        113.55        145.48        60.13 o
  -8   1  14        528.18        521.95        68.17 o
  -7   1  14       4883.12       4988.52       146.60 o
  -6   1  14        415.34        421.22        59.28 o
  -5   1  14       2793.46       2735.94       109.33 o
  -4   1  14      10006.21       9949.39       194.06 o
  -3   1  14        789.86        887.74        72.43 o
  -2   1  14        144.67        164.19        52.14 o
  -1   1  14        790.56        782.61        75.67 o
   0   1  14       3339.59       3294.96       114.94 o
   1   1  14        277.37        286.90        61.07 o
   2   1  14       3020.31       2996.06       110.87 o
   3   1  14         14.87         10.86        50.51 o
   4   1  14       1393.21       1442.67        81.12 o
   5   1  14       2717.19       2409.02        94.06 o
   6   1  14       2115.61       2326.17        95.70 o
   7   1  14        577.72        649.02        61.31 o
   8   1  14       2411.30       2363.58       105.40 o
   9   1  14       4156.16       4436.08       146.76 o
  10   1  14         95.82        114.33        49.00 o
  11   1  14       2493.96       2604.06       114.96 o
  12   1  14       2286.69       2669.24       152.07 o
  13   1  14         52.19        105.37        76.15 o
  14   1  14          0.03         27.44        75.96 o
 -16   2  14        541.97        630.27       161.35 o
 -15   2  14       2790.06       2850.79       293.06 o
 -14   2  14       1518.43       1058.10       193.21 o
 -13   2  14        371.63        192.62        83.82 o
 -12   2  14        953.51        974.92       106.75 o
 -11   2  14      10974.58      11278.88       271.64 o
 -10   2  14        210.30        262.26        57.77 o
  -9   2  14        968.17       1167.16        92.29 o
  -8   2  14       8149.98       7767.71       186.28 o
  -7   2  14        146.46        191.94        51.47 o
  -6   2  14       1325.40       1278.41        93.08 o
  -5   2  14      11829.55      11925.02       221.74 o
  -4   2  14       1010.10       1043.16        82.74 o
  -3   2  14        219.92        167.44        49.09 o
  -2   2  14       1516.06       1710.06       127.71 o
  -1   2  14      17998.12      17299.38       266.34 o
   0   2  14        773.94        875.80        76.59 o
   1   2  14        592.11        699.81        68.58 o
   2   2  14      11992.77      11919.17       221.38 o
   3   2  14          2.87          0.00        30.41 o
   4   2  14       4457.60       4393.22       137.92 o
   5   2  14       7556.37       7515.48       179.61 o
   6   2  14       1576.18       1512.01        99.74 o
   7   2  14       1566.24       1537.02       102.42 o
   8   2  14       3688.45       3578.99       143.52 o
   9   2  14        106.84        155.61        63.25 o
  10   2  14       9186.12       8718.29       289.71 o
  11   2  14         44.75        262.43        61.22 o
  12   2  14       2438.69       2470.59       192.28 o
  13   2  14        987.53        924.39       151.48 o
  14   2  14       1284.65       1361.88       183.72 o
 -16   3  14          0.82          0.00        98.49 o
 -15   3  14        707.33        737.98       129.59 o
 -14   3  14        256.03        299.23        97.20 o
 -13   3  14        167.53        116.05        62.39 o
 -12   3  14         78.50        156.08        62.33 o
 -11   3  14        841.50        918.29       104.39 o
 -10   3  14        245.72        221.26        54.24 o
  -9   3  14        362.90        425.89        62.96 o
  -8   3  14       1006.26        938.61        85.72 o
  -7   3  14        382.42        334.36        58.07 o
  -6   3  14        510.04        631.78        70.05 o
  -5   3  14         74.12        149.69        46.22 o
  -4   3  14       4189.91       4111.85       133.83 o
  -3   3  14         14.79         87.83        43.98 o
  -2   3  14       1289.74       1313.23        93.28 o
  -1   3  14       1598.69       1670.76       104.50 o
   0   3  14       1411.07       1438.04        96.74 o
   1   3  14       2544.06       2521.55       105.74 o
   2   3  14       2781.76       2883.15       111.48 o
   3   3  14       4466.11       4499.36       139.14 o
   4   3  14         50.86        109.41        52.19 o
   5   3  14          3.11         65.62        47.55 o
   6   3  14      11854.78      11711.80       266.14 o
   7   3  14        561.67        764.29        84.31 o
   8   3  14        158.01        192.35        57.69 o
   9   3  14       4183.85       4176.68       169.36 o
  10   3  14        240.77        277.20        70.60 o
  11   3  14         38.63         97.41       106.97 o
  12   3  14       1699.26       1920.82       170.07 o
  13   3  14        297.73        620.56       131.60 o
  14   3  14         15.10        153.41        88.83 o
 -16   4  14          3.49         46.24        86.80 o
 -15   4  14        245.57        314.88        98.99 o
 -14   4  14       3210.94       3380.20       217.69 o
 -13   4  14       1801.35       1966.46       149.14 o
 -12   4  14        818.17        721.88        95.68 o
 -11   4  14       7186.62       7309.76       229.49 o
 -10   4  14        406.85        616.11        88.60 o
  -9   4  14        330.65        359.99        68.04 o
  -8   4  14       8152.32       8053.97       194.95 o
  -7   4  14        161.27        127.43        45.79 o
  -6   4  14        252.08        254.88        52.76 o
  -5   4  14      10714.87      10426.60       218.54 o
  -4   4  14       2698.47       2448.04       111.31 o
  -3   4  14       2553.80       2468.01       114.88 o
  -2   4  14        296.71        350.65        57.67 o
  -1   4  14       5647.71       5742.98       191.48 o
   0   4  14       8463.17       8476.24       191.62 o
   1   4  14        367.40        503.18        75.36 o
   2   4  14       5187.60       5293.33       192.96 o
   3   4  14       1930.16       1828.73       131.19 o
   4   4  14        195.68        154.62        67.67 o
   5   4  14       6038.38       5834.78       192.97 o
   6   4  14       1294.08       1327.66       113.00 o
   7   4  14         42.64        226.95        76.51 o
   8   4  14       3762.18       3717.59       163.68 o
   9   4  14       2063.44       2123.28       149.26 o
  10   4  14       6011.61       5766.04       206.45 o
  11   4  14        159.22        154.04        73.49 o
  12   4  14       4689.57       4767.46       225.59 o
  13   4  14       1894.97       2015.74       177.63 o
  14   4  14        399.24        590.37       136.52 o
 -15   5  14        441.42        578.12       111.93 o
 -14   5  14        676.09        613.52       125.81 o
 -13   5  14       4682.68       4539.93       223.74 o
 -12   5  14        473.12        529.45        87.60 o
 -11   5  14        673.83        717.14        97.43 o
 -10   5  14       1011.77       1014.23       113.26 o
  -9   5  14       1630.70       1909.23       114.90 o
  -8   5  14       2015.97       1906.19       119.12 o
  -7   5  14          3.47          0.00        55.36 o
  -6   5  14       6655.27       6412.75       176.35 o
  -5   5  14       8030.16       8005.87       195.83 o
  -4   5  14         94.81        124.74        48.20 o
  -3   5  14      13268.61      13260.23       249.45 o
  -2   5  14      12698.09      12332.95       238.81 o
  -1   5  14        367.79        463.73        97.49 o
   0   5  14      17546.32      17405.71       282.84 o
   1   5  14        224.93        268.28        65.79 o
   2   5  14       5926.69       5933.06       197.60 o
   3   5  14       1357.15       1366.31       117.96 o
   4   5  14       5864.87       5666.62       194.75 o
   5   5  14       4491.88       4610.89       178.30 o
   6   5  14         15.49          0.00        40.06 o
   7   5  14      12729.05      12123.55       289.82 o
   8   5  14       7573.31       7750.53       233.85 o
   9   5  14       1226.15       1327.58       122.39 o
  10   5  14      10187.28      10159.90       333.46 o
  11   5  14       1477.91       1769.06       175.53 o
  12   5  14       1772.50       1757.42       170.48 o
  13   5  14       1263.42       1627.18       173.97 o
 -14   6  14        199.38        142.11        72.72 o
 -13   6  14        733.15        906.69       112.78 o
 -12   6  14       1591.00       1611.03       138.95 o
 -11   6  14       1579.85       1632.36       148.25 o
 -10   6  14       2877.61       2818.13       176.31 o
  -9   6  14       6388.32       6525.34       217.52 o
  -8   6  14        731.82        879.02       104.20 o
  -7   6  14         88.58         15.49        45.65 o
  -6   6  14        155.82        239.44        53.80 o
  -5   6  14       1459.29       1476.24       106.50 o
  -4   6  14        552.33        591.00        75.04 o
  -3   6  14        453.10        428.60        64.94 o
  -2   6  14       3720.14       3788.34       160.30 o
  -1   6  14         45.92         27.61        51.57 o
   0   6  14       1286.42       1338.95       118.92 o
   1   6  14      17768.07      17541.46       394.44 o
   2   6  14        232.69        354.90        80.10 o
   3   6  14       3453.24       3469.36       185.66 o
   4   6  14       7258.32       7094.46       280.87 o
   5   6  14        624.82        626.01        91.93 o
   6   6  14        207.26        195.90        65.97 o
   7   6  14       1735.86       1756.62       137.58 o
   8   6  14        788.39        875.34       103.95 o
   9   6  14         10.18          0.00        47.19 o
  10   6  14         32.29        220.95        85.63 o
  11   6  14       2801.48       2956.70       208.81 o
  12   6  14       1825.59       1950.96       183.45 o
 -14   7  14       1018.96       1095.13       123.79 o
 -13   7  14        944.02        944.35       118.26 o
 -12   7  14        482.87        379.64        80.82 o
 -11   7  14       1028.27        937.96       135.33 o
 -10   7  14       1588.54       1487.09       138.28 o
  -9   7  14        996.58       1193.60       120.66 o
  -8   7  14        113.28        202.96        58.25 o
  -7   7  14       4706.53       5175.02       167.93 o
  -6   7  14        386.51        388.77        64.26 o
  -5   7  14       1357.86       1599.05       115.01 o
  -4   7  14       7093.57       6717.28       216.16 o
  -3   7  14        408.44        505.41        80.24 o
  -2   7  14       3136.78       2992.51       160.01 o
  -1   7  14       5902.72       5916.86       207.24 o
   0   7  14       1848.26       2015.16       148.19 o
   1   7  14        904.41        848.76       103.87 o
   2   7  14       2178.07       2341.81       161.11 o
   3   7  14       8902.50       8409.97       249.10 o
   4   7  14          1.86         92.09        89.09 o
   5   7  14         77.81         29.78        90.79 o
   6   7  14      12079.06      12083.73       304.75 o
   7   7  14         82.92        202.32        82.89 o
   8   7  14        109.34        205.59        60.93 o
   9   7  14       7013.99       6773.86       281.96 o
  10   7  14        334.53        516.77       112.52 o
  11   7  14        142.35        254.84       188.33 o
  12   7  14       1529.83       1545.25       166.33 o
 -13   8  14        251.56        454.58        93.85 o
 -12   8  14          1.13          0.00        83.53 o
 -11   8  14         33.94         30.49        86.03 o
 -10   8  14        615.60        612.71       100.28 o
  -9   8  14       1049.99       1045.27       169.00 o
  -8   8  14          0.23         48.62        62.28 o
  -7   8  14         28.42         49.96        58.89 o
  -6   8  14        121.67         58.89        54.71 o
  -5   8  14        109.13        118.11        63.47 o
  -4   8  14         41.83         22.74        56.89 o
  -3   8  14       1758.89       1705.45       137.74 o
  -2   8  14          4.12          0.00        51.31 o
  -1   8  14         35.62          0.00        47.83 o
   0   8  14        217.93        186.76        67.23 o
   1   8  14       2869.79       2665.17       172.94 o
   2   8  14        164.21         77.58        63.17 o
   3   8  14        342.05        214.24        73.80 o
   4   8  14       1006.82       1018.84       113.21 o
   5   8  14         84.10        144.10        64.06 o
   6   8  14          1.91          0.00        64.52 o
   7   8  14         68.50        113.66        67.60 o
   8   8  14        407.88        639.16       112.75 o
   9   8  14         18.78        169.27        92.26 o
  10   8  14        304.02        303.66       114.44 o
  11   8  14       1493.21       1670.27       218.22 o
 -12   9  14       1784.88       1726.10       148.88 o
 -11   9  14        362.68        423.88        96.79 o
 -10   9  14       4418.19       4384.67       228.61 o
  -9   9  14        438.92        453.26       101.63 o
  -8   9  14        206.17         93.25        81.92 o
  -7   9  14       7166.47       7189.72       235.29 o
  -6   9  14       1458.47       1670.27       140.76 o
  -5   9  14       1432.45       1554.37       138.15 o
  -4   9  14       4662.24       4651.69       191.36 o
  -3   9  14        198.06        216.52        77.19 o
  -2   9  14       2654.25       2763.85       180.38 o
  -1   9  14       3162.39       3205.47       170.05 o
   0   9  14        831.67        932.12       110.61 o
   1   9  14        656.55        698.73       100.78 o
   2   9  14         68.74        105.29        65.81 o
   3   9  14       2754.65       2700.86       183.91 o
   4   9  14         20.43         97.65        58.98 o
   5   9  14         79.45         31.29        65.16 o
   6   9  14       6452.55       6599.53       337.99 o
   7   9  14         20.62         85.11        73.28 o
   8   9  14        115.06         88.64        90.30 o
   9   9  14       7647.69       7677.73       521.98 o
  10   9  14         17.41        162.27        95.51 o
 -10  10  14       1033.34       1101.65       148.61 o
  -9  10  14        221.55        287.59        89.79 o
  -8  10  14        410.74        405.62       161.49 o
  -7  10  14       1175.51       1351.34       155.75 o
  -6  10  14        973.17        925.96       114.08 o
  -5  10  14        892.87        903.23       115.20 o
  -4  10  14         14.28         79.67       105.41 o
  -3  10  14        204.94        225.21       115.61 o
  -2  10  14       1858.32       1877.25       154.46 o
  -1  10  14       1410.56       1433.25       138.00 o
   0  10  14       2729.78       2603.48       180.62 o
   1  10  14       1760.32       1807.77       157.26 o
   2  10  14       1486.76       1550.43       149.96 o
   3  10  14       5572.13       5753.11       229.32 o
   4  10  14       1603.45       1536.18       171.43 o
   5  10  14       2142.47       2520.78       179.81 o
   6  10  14        981.33        982.63       128.19 o
   7  10  14         25.25        154.57        91.71 o
   8  10  14         11.50        159.52        91.11 o
  -8  11  14         21.28          0.00       112.59 o
  -7  11  14          0.42         86.10        75.80 o
  -6  11  14       6852.51       7500.44       480.43 o
  -5  11  14       2019.81       2396.70       176.95 o
  -4  11  14        407.59        476.46        97.42 o
  -3  11  14       6794.26       6970.35       248.68 o
  -2  11  14        165.92        112.01        69.60 o
  -1  11  14        656.48        790.96       112.55 o
   0  11  14       3934.56       3971.56       200.10 o
   1  11  14         77.64         58.45        75.02 o
   2  11  14        104.02          0.00        67.67 o
   3  11  14        601.94        741.79       107.03 o
   4  11  14       3462.09       3913.43       199.73 o
   5  11  14       3106.71       2989.42       194.02 o
   6  11  14        428.65        541.76       119.85 o
  -5  12  14        106.52        138.08        90.08 o
  -4  12  14        383.39        300.11       116.03 o
  -3  12  14        325.12        378.19        93.56 o
  -2  12  14          1.48          0.00        59.23 o
  -1  12  14        154.35         84.56        65.27 o
   0  12  14        411.71        376.33       137.03 o
   1  12  14         20.42         85.78       107.45 o
   2  12  14        759.11        761.32       115.75 o
   3  12  14       1132.29        936.17       160.84 o
 -16   1  15       2026.16       2268.01       274.60 o
 -15   1  15        325.03         65.02       118.68 o
 -14   1  15       1175.06       1187.68       190.73 o
 -13   1  15       5103.61       5256.22       318.74 o
 -12   1  15        372.98        441.09        99.76 o
 -11   1  15         40.79        105.13        67.92 o
 -10   1  15       8466.34       8725.47       260.81 o
  -9   1  15        159.23        341.09        72.94 o
  -8   1  15        552.29        462.14        81.49 o
  -7   1  15       6843.63       6832.86       208.49 o
  -6   1  15        305.46        380.98        70.21 o
  -5   1  15        169.96        251.03        74.81 o
  -4   1  15       4640.29       4322.78       161.88 o
  -3   1  15       5318.43       5306.55       175.84 o
  -2   1  15        464.27        604.87        77.06 o
  -1   1  15        776.17        680.55        80.98 o
   0   1  15       9721.26       9366.81       194.01 o
   1   1  15       2341.48       2411.30       106.35 o
   2   1  15         90.34        188.43        44.34 o
   3   1  15      12258.93      12145.19       229.84 o
   4   1  15        761.90        898.04        81.34 o
   5   1  15        348.89        459.10        61.67 o
   6   1  15       4312.18       4026.63       137.32 o
   7   1  15        647.89        705.87        73.78 o
   8   1  15       2282.66       2220.67       128.59 o
   9   1  15       2540.40       2442.42       126.49 o
  10   1  15        457.50        536.26        80.25 o
  11   1  15       1826.06       2128.62       147.88 o
  12   1  15        708.32        841.83       118.67 o
  13   1  15       2991.98       2900.41       318.04 o
  14   1  15       6847.36       7343.95       337.35 o
 -16   2  15        756.44        725.86       226.16 o
 -15   2  15       2186.97       2299.37       272.22 o
 -14   2  15        963.26       1050.88       180.74 o
 -13   2  15        220.92        359.31       114.62 o
 -12   2  15       1290.40       1263.83       154.07 o
 -11   2  15         30.47         42.37        63.50 o
 -10   2  15        139.55        300.47        68.92 o
  -9   2  15        746.28        714.46        91.03 o
  -8   2  15       1654.94       1589.97       127.94 o
  -7   2  15       1525.18       1546.30       105.15 o
  -6   2  15        394.23        459.58        63.29 o
  -5   2  15      13752.03      13606.69       242.38 o
  -4   2  15       5481.01       5503.20       153.50 o
  -3   2  15       3184.08       3050.46       146.50 o
  -2   2  15      11833.57      11048.07       236.76 o
  -1   2  15        137.28        118.15        43.15 o
   0   2  15        329.21        283.50        53.29 o
   1   2  15         34.63         95.37        55.01 o
   2   2  15        143.36        123.47        41.84 o
   3   2  15        835.27        758.51        78.11 o
   4   2  15          3.55         12.94        46.06 o
   5   2  15       6097.21       6088.30       167.16 o
   6   2  15       5535.91       5362.04       157.86 o
   7   2  15       2520.59       2420.42       120.00 o
   8   2  15       8096.59       7561.02       282.23 o
   9   2  15       1665.34       1801.21       135.58 o
  10   2  15        131.68        257.83        61.76 o
  11   2  15       3722.00       3821.81       170.80 o
  12   2  15        306.88        362.16        88.39 o
  13   2  15        159.45        219.00       103.31 o
 -15   3  15        887.80       1088.73       203.21 o
 -14   3  15       3002.37       3306.87       308.06 o
 -13   3  15          1.30          0.00       126.04 o
 -12   3  15       2116.11       2339.53       198.12 o
 -11   3  15       6167.69       6260.00       236.32 o
 -10   3  15        204.35        258.04        74.08 o
  -9   3  15       5486.83       5382.55       199.22 o
  -8   3  15       7082.36       6949.89       184.14 o
  -7   3  15        718.39        795.05        82.29 o
  -6   3  15       7002.53       6791.23       175.67 o
  -5   3  15       1566.28       1597.12       102.78 o
  -4   3  15       3223.48       3181.44       123.27 o
  -3   3  15       1113.26       1144.78        93.51 o
  -2   3  15       4029.95       4137.87       146.90 o
  -1   3  15      17404.99      17023.54       278.92 o
   0   3  15        368.73        372.31        62.49 o
   1   3  15       5341.19       5142.92       152.38 o
   2   3  15      11886.21      11638.64       229.35 o
   3   3  15         72.69        127.20        46.81 o
   4   3  15       3048.84       2914.34       119.94 o
   5   3  15      18729.36      18306.84       344.76 o
   6   3  15        175.90        282.76        63.46 o
   7   3  15        787.86        907.51        96.72 o
   8   3  15       2278.02       2293.07       153.05 o
   9   3  15       8205.40       8110.88       238.03 o
  10   3  15        462.09        389.83        78.11 o
  11   3  15        147.66        185.86        80.87 o
  12   3  15       8245.53       8007.30       419.75 o
  13   3  15         19.29        232.49        78.94 o
 -15   4  15        159.73        103.79       104.71 o
 -14   4  15        448.66        535.10       154.89 o
 -13   4  15       1027.54       1094.30       117.75 o
 -12   4  15        565.64        609.91        93.89 o
 -11   4  15       2805.97       3093.14       168.00 o
 -10   4  15        229.07        274.38        71.84 o
  -9   4  15       3233.55       3183.47       131.04 o
  -8   4  15         86.71        111.49        53.72 o
  -7   4  15       1217.96       1121.76        95.91 o
  -6   4  15       5116.90       5044.87       156.62 o
  -5   4  15        180.50        172.62        49.06 o
  -4   4  15        944.50        898.90        84.55 o
  -3   4  15       6633.90       6370.69       172.84 o
  -2   4  15        130.55        209.33        51.03 o
  -1   4  15       5178.72       4863.52       151.50 o
   0   4  15       8130.58       7997.74       209.17 o
   1   4  15       3385.00       3505.48       129.62 o
   2   4  15       2018.78       2141.74       115.06 o
   3   4  15          1.54         35.24        70.36 o
   4   4  15      12050.50      11684.13       278.54 o
   5   4  15        481.45        597.60        85.49 o
   6   4  15        718.42        773.49        91.54 o
   7   4  15       6902.58       6684.93       214.67 o
   8   4  15        198.69        214.22        65.62 o
   9   4  15       1452.20       1636.94       133.87 o
  10   4  15       5594.49       5382.93       207.46 o
  11   4  15         34.94        157.84        81.11 o
  12   4  15        743.18        855.72       159.97 o
  13   4  15        122.88          0.00       108.04 o
 -14   5  15        839.71        832.94       131.87 o
 -13   5  15        447.25        679.55       104.02 o
 -12   5  15         35.43          0.00        82.78 o
 -11   5  15         20.16          0.00        57.38 o
 -10   5  15       2689.17       2717.90       163.24 o
  -9   5  15        105.17        112.22        57.34 o
  -8   5  15        436.99        536.97        71.43 o
  -7   5  15        823.21        979.17        89.40 o
  -6   5  15       4138.49       4126.00       148.15 o
  -5   5  15       3670.95       3650.70       137.38 o
  -4   5  15       3084.12       3131.83       129.46 o
  -3   5  15       1669.06       1771.35       127.43 o
  -2   5  15        336.53        482.93        67.01 o
  -1   5  15       5204.00       5252.89       161.41 o
   0   5  15       3572.84       3557.74       159.16 o
   1   5  15       1297.11       1227.38       115.65 o
   2   5  15        179.42        196.91        64.96 o
   3   5  15       2273.68       2419.42       156.83 o
   4   5  15        161.12        123.13        62.86 o
   5   5  15       3251.07       3479.21       162.07 o
   6   5  15        838.38       1037.44       108.38 o
   7   5  15       1503.65       1774.00       136.73 o
   8   5  15         22.17         61.03        57.87 o
   9   5  15       3345.55       3404.86       171.26 o
  10   5  15        843.60        837.57       128.04 o
  11   5  15         22.12        136.65        92.85 o
  12   5  15        435.10        642.32       169.62 o
 -14   6  15        957.01       1191.45       128.20 o
 -13   6  15        534.33        610.76        99.62 o
 -12   6  15        141.08        286.13        77.55 o
 -11   6  15       1197.38       1221.78       127.54 o
 -10   6  15          1.69          0.00        53.46 o
  -9   6  15       2242.56       2309.14       159.88 o
  -8   6  15        120.22         21.66        48.96 o
  -7   6  15       1464.72       1619.92       143.62 o
  -6   6  15       6396.23       6269.29       181.77 o
  -5   6  15       1311.96       1268.56       102.46 o
  -4   6  15        586.92        490.16        72.82 o
  -3   6  15       9392.54       8528.84       240.58 o
  -2   6  15       1572.76       1571.35       131.60 o
  -1   6  15       1795.32       1951.63       144.44 o
   0   6  15       6961.99       7015.45       225.12 o
   1   6  15       4138.28       4297.22       180.01 o
   2   6  15        284.06        261.44        74.45 o
   3   6  15         60.69         55.47        58.26 o
   4   6  15       5112.85       5064.06       195.63 o
   5   6  15        679.25        640.30        96.30 o
   6   6  15        168.44        266.46        72.52 o
   7   6  15       2384.01       2274.95       156.75 o
   8   6  15       1218.39       1239.28       123.77 o
   9   6  15       1311.36       1234.58       126.06 o
  10   6  15       1776.19       1862.68       186.47 o
  11   6  15        748.98       1014.17       150.16 o
  12   6  15        207.81        286.23       114.94 o
 -13   7  15       1301.53       1573.66       148.44 o
 -12   7  15         38.34        138.56        62.36 o
 -11   7  15        158.29         90.21       105.61 o
 -10   7  15       7077.37       7108.48       239.53 o
  -9   7  15       3657.69       3660.02       174.85 o
  -8   7  15        889.46        930.19        95.53 o
  -7   7  15       2176.68       2272.05       132.38 o
  -6   7  15        123.30         35.47        43.98 o
  -5   7  15          7.19          0.00        48.87 o
  -4   7  15       1126.34       1251.43       121.47 o
  -3   7  15        223.53        218.79        70.88 o
  -2   7  15         20.29          0.00        51.03 o
  -1   7  15         90.47         67.02        66.65 o
   0   7  15       9198.91       8972.97       258.82 o
   1   7  15       5628.44       5562.32       207.83 o
   2   7  15       2173.64       2098.31       155.62 o
   3   7  15      15273.11      14616.56       335.21 o
   4   7  15         90.62        176.12        77.53 o
   5   7  15        344.83        370.13        83.66 o
   6   7  15       3659.04       3454.13       216.40 o
   7   7  15          7.75        254.58        91.81 o
   8   7  15         33.03        177.29        70.73 o
   9   7  15        450.97        620.53       113.30 o
  10   7  15        529.12        501.03       144.00 o
  11   7  15       1323.56       1312.37       168.77 o
 -12   8  15       3433.97       3375.59       190.98 o
 -11   8  15        263.16        437.19       127.91 o
 -10   8  15        268.30        348.35        89.34 o
  -9   8  15       1956.73       1521.84       159.62 o
  -8   8  15       4362.38       4221.56       220.32 o
  -7   8  15       1649.67       1874.19       147.76 o
  -6   8  15         26.94        120.43       121.48 o
  -5   8  15      10190.05      10316.40       331.44 o
  -4   8  15        719.62        815.02       109.49 o
  -3   8  15        924.93        916.01       109.07 o
  -2   8  15       7963.25       7835.72       247.48 o
  -1   8  15        146.81        185.15        69.72 o
   0   8  15        243.77        178.42        64.52 o
   1   8  15       2290.63       1980.58       154.67 o
   2   8  15       2187.18       2183.17       163.60 o
   3   8  15       2098.87       2164.08       162.51 o
   4   8  15       1043.91        980.08       113.57 o
   5   8  15       3841.99       3711.01       194.02 o
   6   8  15       5066.66       4654.39       203.15 o
   7   8  15        405.23        429.43        88.21 o
   8   8  15       6291.19       6560.17       289.07 o
   9   8  15       3892.27       4339.06       289.38 o
  10   8  15        180.81        193.50       127.79 o
 -11   9  15        492.10        578.04       119.59 o
 -10   9  15         52.05         92.92       101.92 o
  -9   9  15        405.48        541.41       161.48 o
  -8   9  15       1238.28       1481.77       158.49 o
  -7   9  15        710.00        946.91       255.95 o
  -6   9  15       3298.44       3294.72       173.47 o
  -5   9  15       1632.37       1597.95       146.49 o
  -4   9  15        589.23        601.83        96.48 o
  -3   9  15        129.75         22.65       124.79 o
  -2   9  15        793.20        715.65       102.11 o
  -1   9  15       3229.23       3497.22       193.75 o
   0   9  15        408.06        389.58        87.82 o
   1   9  15        253.35        293.91        81.54 o
   2   9  15        288.05        162.75        88.07 o
   3   9  15       1673.51       1756.48       151.18 o
   4   9  15       2296.86       2245.36       170.05 o
   5   9  15       1940.86       2045.40       171.38 o
   6   9  15        729.60        647.72       108.84 o
   7   9  15        353.16        229.64       114.61 o
   8   9  15        875.08        722.73       129.33 o
  -9  10  15       1569.94       1563.90       169.69 o
  -8  10  15        982.72        788.62       123.14 o
  -7  10  15        550.85        618.69       122.24 o
  -6  10  15       1653.38       1806.53       152.51 o
  -5  10  15        889.36        876.64       134.23 o
  -4  10  15        895.65       1037.37       121.40 o
  -3  10  15       1499.26       1621.05       144.82 o
  -2  10  15       1839.47       1766.55       152.40 o
  -1  10  15          1.49          0.00        55.50 o
   0  10  15        305.47        301.37        88.73 o
   1  10  15       1506.52       1443.57       145.83 o
   2  10  15        843.84        799.55       116.13 o
   3  10  15        304.92        228.03        76.66 o
   4  10  15        272.43        300.79       114.59 o
   5  10  15          1.72         94.59        70.48 o
   6  10  15        146.82        164.99        79.34 o
   7  10  15       1298.75       1261.84       173.29 o
  -7  11  15        892.08        807.38       138.45 o
  -6  11  15          1.10          0.00        83.85 o
  -5  11  15         77.51        120.68        73.86 o
  -4  11  15        172.01        175.17        87.49 o
  -3  11  15        108.72         92.65        71.55 o
  -2  11  15       2017.60       2174.91       172.72 o
  -1  11  15         11.39          0.00        60.17 o
   0  11  15        413.10        450.71        94.17 o
   1  11  15        274.84        251.52       107.45 o
   2  11  15         11.48         98.37        78.89 o
   3  11  15         17.06         64.41        68.35 o
   4  11  15          1.42          0.00        74.13 o
 -15   0  16       2126.32       2325.20       372.22 o
 -13   0  16       3045.42       3486.62       459.39 o
 -12   0  16         94.37          0.00       134.28 o
 -11   0  16      10220.82       9845.16       376.82 o
 -10   0  16       1797.07       2037.67       209.43 o
  -9   0  16         10.91         60.07        65.53 o
  -8   0  16       5621.95       5897.07       477.05 o
  -7   0  16        109.15        108.37       120.15 o
  -6   0  16         46.58         94.75        70.07 o
  -5   0  16       7433.32       7047.77       305.16 o
  -4   0  16       2775.01       2835.19       192.40 o
  -3   0  16       4362.45       4273.00       237.34 o
  -2   0  16       2616.65       2680.18       206.61 o
  -1   0  16        379.41        394.25       154.31 o
   0   0  16      13112.83      13192.68       407.29 o
   1   0  16          5.18         51.99        58.98 o
   2   0  16       1423.84       1626.32       196.71 o
   3   0  16      20624.51      20208.59       561.86 o
   4   0  16        258.10        287.76        95.77 o
   5   0  16       6672.24       6646.47       290.65 o
   6   0  16       7091.19       6877.30       345.13 o
   7   0  16        426.13        656.70       110.54 o
   8   0  16       1978.13       1976.38       191.48 o
   9   0  16        421.11        516.69       114.10 o
  10   0  16       8105.99       7446.96       322.18 o
  11   0  16         67.27        181.40       146.06 o
  12   0  16       1760.29       1462.97       259.14 o
 -15   1  16       3442.72       3259.79       317.18 o
 -14   1  16       2261.28       2487.36       261.39 o
 -13   1  16       1448.30       1378.62       217.61 o
 -12   1  16       1296.18       1223.56       148.34 o
 -11   1  16         46.69         91.77        62.17 o
 -10   1  16         21.72         82.87        60.09 o
  -9   1  16        618.39        642.03       113.25 o
  -8   1  16       1313.20       1486.84       124.27 o
  -7   1  16        241.46        289.08        64.53 o
  -6   1  16       5398.88       5105.68       184.35 o
  -5   1  16       8639.48       8269.73       230.33 o
  -4   1  16        195.90        120.27        50.55 o
  -3   1  16      12090.29      11955.22       275.43 o
  -2   1  16       1434.25       1476.37       120.12 o
  -1   1  16         40.47         16.57        52.28 o
   0   1  16       1356.12       1250.73       108.86 o
   1   1  16         57.33        126.10        57.81 o
   2   1  16          0.70         19.60        53.49 o
   3   1  16       1000.59        947.81       100.87 o
   4   1  16        843.43        819.23        97.07 o
   5   1  16       1523.38       1620.58       127.27 o
   6   1  16       2835.89       2887.38       139.65 o
   7   1  16       2897.46       2845.58       126.21 o
   8   1  16       2749.49       2615.09       123.77 o
   9   1  16        489.31        486.44        82.91 o
  10   1  16       1896.17       2007.33       146.08 o
  11   1  16        490.81        446.00        79.80 o
  12   1  16         84.01          0.00        78.92 o
  13   1  16         66.91          0.00       108.37 o
 -15   2  16       2768.82       2518.47       283.20 o
 -14   2  16        615.88        607.82       144.03 o
 -13   2  16        354.84        340.10       126.20 o
 -12   2  16       1301.30       1436.23       223.97 o
 -11   2  16       1542.64       1525.60       157.18 o
 -10   2  16       1580.71       1849.00       214.56 o
  -9   2  16       4403.71       4620.06       181.42 o
  -8   2  16          1.94          0.00        50.05 o
  -7   2  16         86.93        144.37        58.83 o
  -6   2  16       5724.54       5688.67       194.03 o
  -5   2  16        375.43        554.18        80.72 o
  -4   2  16        322.76        409.99        76.51 o
  -3   2  16        783.16        726.67        90.25 o
  -2   2  16        616.10        766.91       119.01 o
  -1   2  16         48.49        119.95        62.43 o
   0   2  16       3726.85       3681.74       154.41 o
   1   2  16       7116.83       7162.46       181.16 o
   2   2  16        111.73        219.15        51.45 o
   3   2  16        179.69        190.08        51.38 o
   4   2  16      13448.61      13366.84       255.60 o
   5   2  16        109.90        148.14        44.36 o
   6   2  16       1290.14       1275.37       100.51 o
   7   2  16       5701.33       5718.44       193.56 o
   8   2  16        111.11         64.61        54.86 o
   9   2  16       3802.20       3735.56       165.83 o
  10   2  16       2626.80       2879.46       178.33 o
  11   2  16       1850.62       1770.95       142.87 o
  12   2  16       1300.30       1177.44       139.18 o
  13   2  16        609.78        676.63       156.66 o
 -14   3  16        451.79        180.56       239.12 o
 -13   3  16       1377.22       1357.27       234.40 o
 -12   3  16        310.43        276.40        96.86 o
 -11   3  16       2379.44       2509.19       184.61 o
 -10   3  16       1174.97       1422.64       121.48 o
  -9   3  16         76.95        144.89        64.87 o
  -8   3  16       1813.28       1822.74       153.70 o
  -7   3  16       3089.53       3162.04       154.54 o
  -6   3  16          2.31        137.40        70.73 o
  -5   3  16       1153.47       1110.34        91.94 o
  -4   3  16        239.11        346.14        74.19 o
  -3   3  16       4480.29       4246.08       142.55 o
  -2   3  16        526.56        511.71        73.92 o
  -1   3  16        524.07        412.19        63.91 o
   0   3  16       3264.63       3086.73       156.25 o
   1   3  16          2.63          0.00        40.24 o
   2   3  16        401.00        474.35        66.54 o
   3   3  16       6840.36       6739.88       182.08 o
   4   3  16          2.09         10.21        57.01 o
   5   3  16        844.82        831.69       125.81 o
   6   3  16         44.93         26.57        47.47 o
   7   3  16       1601.08       1912.02       140.76 o
   8   3  16       4755.85       4591.88       221.70 o
   9   3  16         28.46          0.00        89.77 o
  10   3  16        161.93        251.86        69.31 o
  11   3  16        365.35        231.83        82.72 o
  12   3  16         20.06          0.00       155.48 o
 -14   4  16        252.65        393.63       151.52 o
 -13   4  16        381.14        286.43       174.59 o
 -12   4  16       2402.62       2423.47       200.03 o
 -11   4  16        530.56        658.26       118.70 o
 -10   4  16        510.47        656.97       105.02 o
  -9   4  16       6696.89       6467.09       198.87 o
  -8   4  16         82.62        171.46        56.45 o
  -7   4  16        452.32        403.06        69.05 o
  -6   4  16       7923.18       7448.08       193.45 o
  -5   4  16       3756.37       3631.20       136.78 o
  -4   4  16       1318.84       1370.84       136.80 o
  -3   4  16        513.29        517.34        71.61 o
  -2   4  16      12312.35      11953.73       241.56 o
  -1   4  16       2355.65       2399.77       123.37 o
   0   4  16        221.33        275.49        59.53 o
   1   4  16       6198.19       6166.50       174.40 o
   2   4  16       1090.36       1161.45       112.00 o
   3   4  16        171.56        162.97        62.90 o
   4   4  16       4947.71       4768.34       184.73 o
   5   4  16       1975.66       1920.94       145.93 o
   6   4  16          0.11         22.95        50.10 o
   7   4  16       3099.68       3078.20       154.57 o
   8   4  16       1443.22       1353.45       125.59 o
   9   4  16       1983.86       1956.97       152.21 o
  10   4  16        743.94        779.87       103.11 o
  11   4  16       3645.88       3454.34       228.76 o
  12   4  16        769.46       1093.68       144.51 o
 -14   5  16       1998.24       1536.09       486.48 o
 -13   5  16         18.69        140.24        90.90 o
 -12   5  16        423.27        339.57       104.71 o
 -11   5  16       4051.53       4326.60       184.96 o
 -10   5  16       1473.14       1623.92       184.18 o
  -9   5  16        679.96        731.85        97.87 o
  -8   5  16          3.53         59.08        92.80 o
  -7   5  16       9600.66       9379.40       223.11 o
  -6   5  16        666.66        624.10        90.45 o
  -5   5  16        147.34        177.36        65.66 o
  -4   5  16      12257.10      11959.33       249.98 o
  -3   5  16        338.38        263.50        60.59 o
  -2   5  16        420.99        512.23        69.47 o
  -1   5  16      17479.15      16415.94       335.21 o
   0   5  16       1033.14       1282.92       121.12 o
   1   5  16         26.35         55.73        76.95 o
   2   5  16       3428.51       3339.68       159.34 o
   3   5  16       4452.00       4411.50       182.07 o
   4   5  16       1737.33       1810.66       143.25 o
   5   5  16        195.96        143.45        67.26 o
   6   5  16       9460.72       9436.14       266.60 o
   7   5  16        474.33        561.74        84.31 o
   8   5  16       2457.88       2531.87       162.90 o
   9   5  16      10255.90      10384.06       287.35 o
  10   5  16       2026.42       1790.14       178.53 o
  11   5  16        819.91        980.31       145.00 o
 -13   6  16       1951.75       2415.20       172.94 o
 -12   6  16         12.30          0.00       119.35 o
 -11   6  16       3439.87       3933.28       181.52 o
 -10   6  16       6933.57       7127.70       237.44 o
  -9   6  16        246.01        322.37        79.63 o
  -8   6  16       4529.94       4602.01       164.52 o
  -7   6  16        909.64       1021.20       141.78 o
  -6   6  16        579.92        762.38        92.02 o
  -5   6  16        165.22        139.18        56.83 o
  -4   6  16          2.76          8.19        54.62 o
  -3   6  16        773.36        704.85        91.95 o
  -2   6  16        594.29        573.23        90.39 o
  -1   6  16       2037.02       2105.90       153.13 o
   0   6  16       9470.18       9318.24       308.75 o
   1   6  16        587.45        621.95       133.63 o
   2   6  16       9037.63       8698.75       258.02 o
   3   6  16       5623.16       5713.96       210.52 o
   4   6  16        756.34        918.76       110.88 o
   5   6  16       1101.57       1111.49       127.85 o
   6   6  16        420.22        530.45        87.62 o
   7   6  16        660.18        588.31        92.19 o
   8   6  16       1324.66       1512.74       136.81 o
   9   6  16        247.51        362.15       108.68 o
  10   6  16       1124.65       1247.10       163.48 o
  11   6  16        565.00        511.01       125.93 o
 -12   7  16         13.88         67.40        71.56 o
 -11   7  16       1270.18       1353.65       131.44 o
 -10   7  16       1553.19       1510.31       137.37 o
  -9   7  16         13.82        177.98        73.01 o
  -8   7  16       2156.74       2295.55       160.39 o
  -7   7  16       1696.43       1571.20       133.60 o
  -6   7  16        993.98        932.71       108.12 o
  -5   7  16       2099.24       2160.65       155.09 o
  -4   7  16        816.06        866.74       104.16 o
  -3   7  16       2822.92       2945.29       165.01 o
  -2   7  16       2275.12       2217.02       158.58 o
  -1   7  16       1364.91       1545.86       134.97 o
   0   7  16       3362.18       3500.98       169.46 o
   1   7  16        323.49        345.14        77.53 o
   2   7  16       1994.01       2014.05       154.66 o
   3   7  16       2032.74       2159.57       159.99 o
   4   7  16         98.52        146.27        75.15 o
   5   7  16       3856.96       3635.70       185.11 o
   6   7  16        311.08        221.13        98.02 o
   7   7  16        497.74        606.41        97.94 o
   8   7  16       6101.40       6215.52       233.85 o
   9   7  16        393.16        291.81        95.15 o
  10   7  16        529.84        548.08       126.03 o
 -11   8  16        351.83        375.45        98.04 o
 -10   8  16        689.95        926.83       126.18 o
  -9   8  16        377.90        483.99       102.05 o
  -8   8  16        794.70        771.60       116.99 o
  -7   8  16         29.18          0.00        52.79 o
  -6   8  16        871.07       1083.68       117.82 o
  -5   8  16        544.93        566.68        95.21 o
  -4   8  16          4.52          0.00        53.28 o
  -3   8  16          3.82         48.03        55.80 o
  -2   8  16       1162.10       1325.06       127.15 o
  -1   8  16          9.86        104.58        58.49 o
   0   8  16        776.98        885.65       115.85 o
   1   8  16         12.54          0.00        61.06 o
   2   8  16       2231.50       2385.81       170.86 o
   3   8  16        575.52        692.68        98.78 o
   4   8  16        194.25        223.07        77.08 o
   5   8  16        218.57        327.15        90.50 o
   6   8  16        465.58        670.34       156.79 o
   7   8  16         10.46          0.00        60.32 o
   8   8  16       1536.12       1429.48       171.42 o
   9   8  16        344.40        379.35       122.12 o
  -9   9  16        153.41        196.72        86.56 o
  -8   9  16       2425.30       2578.59       207.14 o
  -7   9  16        422.01        324.19       142.37 o
  -6   9  16       2298.79       2503.55       176.73 o
  -5   9  16       4073.38       4219.58       194.13 o
  -4   9  16        108.55        152.62       110.51 o
  -3   9  16       2199.00       2171.01       162.63 o
  -2   9  16       2065.88       2163.22       163.54 o
  -1   9  16       1270.66       1468.67       143.48 o
   0   9  16       2538.83       2369.43       177.87 o
   1   9  16        676.80        586.80       104.92 o
   2   9  16        639.72        553.57       101.19 o
   3   9  16       1111.66       1081.69       128.07 o
   4   9  16        131.15        121.99        76.39 o
   5   9  16       4387.38       4253.41       202.70 o
   6   9  16         34.62          0.00        70.10 o
   7   9  16        173.88        167.61        83.61 o
  -7  10  16       1152.35       1159.40       157.95 o
  -6  10  16       2260.70       2594.41       184.37 o
  -5  10  16         64.19          0.00        65.34 o
  -4  10  16         12.50         66.21        69.03 o
  -3  10  16        573.21        606.65       103.28 o
  -2  10  16       2379.94       2769.20       192.20 o
  -1  10  16        355.18        357.70        94.01 o
   0  10  16        853.65        695.47       109.25 o
   1  10  16        706.74        786.23       113.38 o
   2  10  16       1044.93       1031.72       127.34 o
   3  10  16       4431.05       3929.30       203.60 o
   4  10  16       2445.94       2416.67       184.21 o
   5  10  16       2811.37       2918.69       192.50 o
  -4  11  16       5415.14       5906.99       240.56 o
  -3  11  16        746.81        838.05       120.86 o
  -2  11  16         54.04        145.40        74.81 o
  -1  11  16       3066.14       3411.02       202.29 o
   0  11  16         18.16         65.86        65.01 o
   1  11  16        225.72        213.33        81.72 o
   2  11  16       1598.24       1641.07       161.08 o
 -14   1  17       2012.94       1831.19       245.37 o
 -13   1  17         58.51        252.46       179.04 o
 -12   1  17        316.90        195.99       301.55 o
 -11   1  17       8705.67       9101.33       343.90 o
 -10   1  17         26.20          0.00        52.48 o
  -9   1  17         14.89         96.04       123.77 o
  -8   1  17       2826.48       2920.87       151.22 o
  -7   1  17       1618.14       1444.61       162.00 o
  -6   1  17        200.72        202.65        64.51 o
  -5   1  17       8633.65       8337.43       238.64 o
  -4   1  17        940.29        835.38        94.43 o
  -3   1  17        216.27        212.07        65.82 o
  -2   1  17       1233.08       1110.51       109.35 o
  -1   1  17      17591.21      17035.35       340.05 o
   0   1  17       5186.56       5144.36       188.59 o
   1   1  17         97.45        162.09        60.29 o
   2   1  17      13919.40      14312.15       310.38 o
   3   1  17          6.46         66.46        55.62 o
   4   1  17       2261.11       2231.90       177.54 o
   5   1  17      11523.67      10956.44       274.92 o
   6   1  17        259.63        411.53        76.05 o
   7   1  17         16.06          0.00        68.01 o
   8   1  17       6337.36       6686.52       256.97 o
   9   1  17       4256.76       4499.69       264.85 o
  10   1  17       1057.39       1130.92       174.33 o
  11   1  17        133.98         17.16        70.45 o
  12   1  17       3994.53       4043.17       369.86 o
 -14   2  17        590.15        572.53       233.23 o
 -13   2  17       1387.83       1338.04       213.99 o
 -12   2  17          2.43        138.84        94.43 o
 -11   2  17        184.25        251.67       145.02 o
 -10   2  17          5.08         40.54        76.85 o
  -9   2  17        736.20        605.19        95.03 o
  -8   2  17          1.13         60.77        89.97 o
  -7   2  17        105.90        205.15       114.93 o
  -6   2  17       3285.56       3290.00       154.34 o
  -5   2  17        138.18         83.13        68.54 o
  -4   2  17       2316.83       2437.80       155.44 o
  -3   2  17      14749.55      13972.13       307.59 o
  -2   2  17        586.64        647.17       107.79 o
  -1   2  17       5928.67       5724.73       193.63 o
   0   2  17       3756.67       3871.16       297.20 o
   1   2  17         41.15        167.84        58.41 o
   2   2  17        191.39        248.03        71.41 o
   3   2  17         54.82          0.00        47.58 o
   4   2  17        581.64        515.96        83.67 o
   5   2  17        703.32        813.68       100.28 o
   6   2  17       2643.02       3085.35       185.25 o
   7   2  17       2750.20       2722.58       183.53 o
   8   2  17       6436.07       6705.74       259.79 o
   9   2  17       2096.60       2359.52       266.29 o
  10   2  17       3314.93       3254.36       212.95 o
  11   2  17        340.62        364.77       117.43 o
  12   2  17        363.49        505.06       127.36 o
 -14   3  17         91.74        115.96       166.09 o
 -13   3  17       2248.15       2124.83       431.12 o
 -12   3  17       1248.78       1131.50       145.13 o
 -11   3  17         17.64         27.16       128.53 o
 -10   3  17       5025.94       5267.50       399.77 o
  -9   3  17       8215.18       8176.59       246.41 o
  -8   3  17        163.69         93.81        99.07 o
  -7   3  17       6771.77       6626.38       217.87 o
  -6   3  17       3731.20       3799.97       164.47 o
  -5   3  17       4148.84       4204.93       174.10 o
  -4   3  17       1026.88       1024.20       105.70 o
  -3   3  17       1375.81       1431.95       139.07 o
  -2   3  17       5539.77       5533.78       194.44 o
  -1   3  17        252.55        320.18        72.46 o
   0   3  17       4022.55       4008.47       165.25 o
   1   3  17       6409.83       6643.80       274.75 o
   2   3  17        306.82        406.13        74.18 o
   3   3  17      12565.09      12342.95       348.20 o
   4   3  17       7908.26       8130.73       239.51 o
   5   3  17        243.44        281.04        71.70 o
   6   3  17       2421.00       2590.95       191.44 o
   7   3  17        162.47        236.77        68.69 o
   8   3  17       5820.12       5856.10       256.05 o
   9   3  17         96.90        264.87        72.93 o
  10   3  17         57.84        146.97        90.79 o
  11   3  17       5798.47       5693.03       258.80 o
 -13   4  17        343.82        325.17        98.57 o
 -12   4  17       2611.76       2506.50       208.81 o
 -11   4  17          4.18         99.82        79.19 o
 -10   4  17        250.08        402.67        96.32 o
  -9   4  17       2142.37       2189.79       226.46 o
  -8   4  17        875.83       1151.09       151.80 o
  -7   4  17       2278.90       2374.55       158.89 o
  -6   4  17          4.25         56.17        56.37 o
  -5   4  17       2913.40       2764.24       153.25 o
  -4   4  17       1167.21       1206.33       133.23 o
  -3   4  17          3.24          0.00        44.55 o
  -2   4  17       1474.83       1349.26       104.81 o
  -1   4  17        639.82        647.65        79.01 o
   0   4  17        288.75        300.35        70.45 o
   1   4  17       4810.87       4636.30       181.40 o
   2   4  17         11.70          0.00        50.33 o
   3   4  17       1041.87       1009.14       119.69 o
   4   4  17        352.20        341.21        76.74 o
   5   4  17       3028.90       2961.73       174.58 o
   6   4  17       2461.97       2457.27       166.51 o
   7   4  17          9.77        126.30        93.17 o
   8   4  17       1126.11       1142.76       120.92 o
   9   4  17       2601.16       2553.68       172.65 o
  10   4  17        547.22        601.31       117.67 o
  11   4  17       1287.60       1334.34       202.45 o
 -13   5  17        122.25        124.94        83.99 o
 -12   5  17        281.68        378.14       102.53 o
 -11   5  17       1612.15       1573.52       163.73 o
 -10   5  17        111.56        303.55        86.28 o
  -9   5  17        139.29        312.59        88.44 o
  -8   5  17        755.56        761.62       101.67 o
  -7   5  17       1604.24       1809.09       139.10 o
  -6   5  17        201.84        387.44        63.38 o
  -5   5  17       1100.44       1073.83       100.79 o
  -4   5  17       2725.16       2722.66       136.28 o
  -3   5  17          0.90        104.86        81.40 o
  -2   5  17        819.54        797.33        97.45 o
  -1   5  17       5552.59       5214.55       195.06 o
   0   5  17         49.92         47.39        54.78 o
   1   5  17         55.71          5.93        57.81 o
   2   5  17       2639.60       2803.15       169.38 o
   3   5  17          4.92          0.00        65.42 o
   4   5  17       1092.36       1055.94       118.05 o
   5   5  17        389.88        302.38        81.85 o
   6   5  17        216.90        176.07        68.04 o
   7   5  17         18.20        106.07        55.47 o
   8   5  17       1407.12       1578.44       140.98 o
   9   5  17        237.78        335.57        83.97 o
  10   5  17          4.74        197.96        91.93 o
 -12   6  17       2641.36       2663.69       211.89 o
 -11   6  17          6.15          0.00        94.29 o
 -10   6  17         19.00        133.30       127.94 o
  -9   6  17       2296.35       2282.54       164.39 o
  -8   6  17       2326.21       2411.27       138.76 o
  -7   6  17        900.81       1078.94        96.99 o
  -6   6  17        401.58        542.39        75.83 o
  -5   6  17       4235.80       3977.93       175.22 o
  -4   6  17        547.61        519.05        89.33 o
  -3   6  17        862.62        819.99       101.91 o
  -2   6  17       2174.37       2083.59       152.02 o
  -1   6  17       1488.46       1522.31       132.42 o
   0   6  17        994.22        774.73       103.47 o
   1   6  17        769.93        712.09        97.97 o
   2   6  17        208.30        245.01        75.06 o
   3   6  17       4212.80       4125.64       184.66 o
   4   6  17         21.60        176.59        66.57 o
   5   6  17        239.25        349.84        77.49 o
   6   6  17       3502.67       3433.89       173.08 o
   7   6  17        211.52          0.00        69.74 o
   8   6  17        605.02        531.11        97.75 o
   9   6  17       1113.19       1120.67       146.86 o
 -11   7  17       2339.53       2335.88       169.83 o
 -10   7  17          1.23          0.00        64.03 o
  -9   7  17        432.91        561.20       105.93 o
  -8   7  17       3066.47       3147.14       209.42 o
  -7   7  17         10.32         22.17        70.39 o
  -6   7  17        843.67        850.43       106.93 o
  -5   7  17        594.58        403.35        88.53 o
  -4   7  17         23.47          0.00        54.16 o
  -3   7  17        256.47        363.22        74.36 o
  -2   7  17          2.78          0.00        50.36 o
  -1   7  17       1042.40       1102.88       120.01 o
   0   7  17        191.54        134.11        69.87 o
   1   7  17       3557.06       3645.43       177.08 o
   2   7  17       5753.99       5857.87       222.98 o
   3   7  17        461.48        356.09        79.96 o
   4   7  17        951.53        972.88       116.77 o
   5   7  17       3308.87       3373.67       190.48 o
   6   7  17          5.45          0.00        60.46 o
   7   7  17        555.49        678.23       103.86 o
   8   7  17        698.89        728.26       111.00 o
 -10   8  17       1355.38       1639.79       168.69 o
  -9   8  17       1818.80       1857.34       178.04 o
  -8   8  17        277.67        286.58        97.37 o
  -7   8  17         10.59        206.96        73.68 o
  -6   8  17       8033.25       7587.01       252.34 o
  -5   8  17       2343.77       2604.67       193.82 o
  -4   8  17        970.42        920.67       114.97 o
  -3   8  17       8958.74       8949.16       272.71 o
  -2   8  17         74.61        243.51        70.57 o
  -1   8  17        912.64        885.00       117.32 o
   0   8  17       3291.52       3386.49       198.25 o
   1   8  17       1174.44       1266.64       134.96 o
   2   8  17          0.54          0.00        59.34 o
   3   8  17        197.87         21.49        67.96 o
   4   8  17       5687.13       5821.87       232.85 o
   5   8  17       1752.80       1785.52       158.28 o
   6   8  17          6.47         76.31       113.91 o
   7   8  17       8213.49       8143.99       285.60 o
  -8   9  17        178.19        246.55       117.53 o
  -7   9  17       1596.80       1594.20       273.03 o
  -6   9  17         75.11        125.59        80.26 o
  -5   9  17         21.67          4.79        64.49 o
  -4   9  17       1463.12       1758.65       154.23 o
  -3   9  17        819.95        897.79       113.29 o
  -2   9  17         36.79        106.12        71.33 o
  -1   9  17         57.79         68.44        73.49 o
   0   9  17        191.81        247.90        82.30 o
   1   9  17        346.15        329.80        88.05 o
   2   9  17        842.37        784.14       118.02 o
   3   9  17        933.30       1154.70       133.95 o
   4   9  17       1979.88       2040.99       166.62 o
   5   9  17       2736.83       2960.28       203.08 o
  -5  10  17       1495.17       1612.29       157.37 o
  -4  10  17       1004.89       1224.45       141.93 o
  -3  10  17       1047.76        943.13       123.46 o
  -2  10  17       1016.28       1069.52       136.01 o
  -1  10  17        804.46       1020.94       122.44 o
   0  10  17       5476.49       5381.80       254.35 o
   1  10  17        199.25        280.76        88.87 o
   2  10  17         79.60        108.15        75.60 o
   3  10  17       3394.73       3419.84       209.67 o
 -13   0  18        864.41       1347.53       327.46 o
 -12   0  18       2453.41       2313.42       376.93 o
 -11   0  18       3512.17       3766.53       288.59 o
 -10   0  18        380.66        469.02       248.54 o
  -9   0  18       5854.91       5721.79       298.52 o
  -8   0  18         28.88          0.00        66.79 o
  -7   0  18        981.42       1237.86       166.37 o
  -6   0  18      10099.96       9707.44       375.30 o
  -5   0  18        760.35        506.80       120.76 o
  -4   0  18       1495.74       1653.80       187.16 o
  -3   0  18       8458.92       8620.02       352.32 o
  -2   0  18       2312.96       2210.23       219.59 o
  -1   0  18      20919.37      22028.28       567.20 o
   0   0  18       1424.58       1393.71       179.54 o
   1   0  18       6316.30       5995.15       293.06 o
   2   0  18      10689.43      10849.45       393.13 o
   3   0  18       3376.62       3578.76       232.38 o
   4   0  18       5637.35       5847.63       294.34 o
   5   0  18       6428.71       6136.60       306.51 o
   6   0  18         55.29         12.78        80.35 o
   7   0  18       8041.28       8061.74       465.28 o
   8   0  18        646.77        513.61       137.36 o
   9   0  18       2534.57       2242.75       322.75 o
  10   0  18        954.29        949.40       221.45 o
  11   0  18       9368.23       9508.11       539.48 o
 -13   1  18       1235.03       1260.99       223.49 o
 -12   1  18       1248.61       1599.80       478.23 o
 -11   1  18        566.30        578.06       111.27 o
 -10   1  18          6.96         44.45        66.86 o
  -9   1  18          0.91          0.00        64.08 o
  -8   1  18        473.59        472.14       107.79 o
  -7   1  18       2614.19       2582.93       156.13 o
  -6   1  18       1204.14       1123.79       114.08 o
  -5   1  18       1661.15       1785.13       136.80 o
  -4   1  18       5181.41       5323.48       196.11 o
  -3   1  18       5198.27       5137.21       195.88 o
  -2   1  18         12.88          0.00        52.29 o
  -1   1  18       3316.78       3550.05       177.50 o
   0   1  18        396.84        350.06        77.14 o
   1   1  18        773.85        929.55       145.59 o
   2   1  18        217.15        250.70        67.87 o
   3   1  18        163.65        147.38        68.70 o
   4   1  18        984.83       1005.25       114.29 o
   5   1  18       3245.95       3140.41       164.40 o
   6   1  18        679.86        711.58        97.41 o
   7   1  18       1308.52       1295.86       147.54 o
   8   1  18       2649.06       2633.87       202.51 o
   9   1  18       1454.76       1458.60       154.17 o
  10   1  18        644.09        758.85       119.44 o
  11   1  18        614.90        953.45       167.26 o
 -13   2  18       1810.65       2098.28       253.14 o
 -12   2  18        942.95       1033.87       142.20 o
 -11   2  18        455.58        495.03       116.68 o
 -10   2  18       3223.28       3397.79       174.35 o
  -9   2  18        510.82        691.16       123.35 o
  -8   2  18         11.74        254.22        76.76 o
  -7   2  18       7028.85       7082.78       230.00 o
  -6   2  18       2283.01       2321.15       187.55 o
  -5   2  18        283.73        349.06        75.45 o
  -4   2  18       1742.60       1756.98       138.68 o
  -3   2  18       3669.51       3521.04       164.43 o
  -2   2  18       1777.14       1874.16       157.44 o
  -1   2  18       2646.06       2789.73       155.93 o
   0   2  18       1595.73       1857.91       138.81 o
   1   2  18       1809.39       2018.94       147.56 o
   2   2  18        277.73        297.80        74.13 o
   3   2  18      14499.65      14610.46       326.68 o
   4   2  18        557.73        776.92       102.80 o
   5   2  18        118.31         78.56        99.03 o
   6   2  18       4646.91       4660.11       340.31 o
   7   2  18       4258.64       4034.21       212.80 o
   8   2  18        381.35        652.97       115.18 o
   9   2  18       4917.53       4705.33       269.48 o
  10   2  18       1343.80       1633.15       160.45 o
 -13   3  18        148.88          0.00       182.58 o
 -12   3  18          3.50          0.00        78.26 o
 -11   3  18       1418.08       1529.20       170.34 o
 -10   3  18        761.77        877.56       133.42 o
  -9   3  18        298.57        395.16       126.33 o
  -8   3  18         64.22          0.00        50.08 o
  -7   3  18        120.75        157.57        64.91 o
  -6   3  18         50.72        121.24        55.94 o
  -5   3  18        768.54        867.86       101.48 o
[truncated: 28,724 more chars]
